# Supplementary material for: Extracellular Vesicles From Hepatocytes Are Therapeutic for Toxin-Mediated Fibrosis and Gene Expression in the Liver
Source: Front Cell Dev Biol. 2020 Jan 10;7:368. doi: 10.3389/fcell.2019.00368 (PMC6966099; doi:10.3389/fcell.2019.00368)
Supplement: Supplementary file 1 [file Table_1.XLSX]

## Sheet: CCl4 vs Oil-3511
Supplemental Table 1. RNA-seq analysis. Shown are the expression levels of CCl4-regulated hepatic genes (FDR < 0.05) among five experimental groups of mice (control, oil, oil + EVNorm, CCl4, or CCl4 + EVNorm; n = 3 per group).
Symbol	Desc		baseMean	log2FoldChange	lfcSE	stat	pvalue	padj	NA_1	NA_2	NA_3	Oil_1	Oil_2	Oil_3	Oil_E_1	Oil_E_2	Oil_E_3	CCl4_1	CCl4_2	CCl4_3	CCl4_E_1	CCl4_E_2	CCl4_E_3	GeneID
Gm1966	predicted gene 1966	ENSMUSG00000073902	28.8615	9.23646	2.20444	4.18993	2.79e-05	0.000603289	0	49	10.1	0	0	0	0	0	0	133.9	227.2	7.8	2.5	1.6	0.8	ENSMUSG00000073902
Gvin1	GTPase, very large interferon inducible 1	ENSMUSG00000045868	13.2181	8.18091	2.83222	2.88851	0.00387071	0.025044	0	16.3	0	0	0	0	0	0	1.2	50.6	125.9	1	2.5	0.8	0	ENSMUSG00000045868
Gabra3	gamma-aminobutyric acid (GABA) A receptor, subunit alpha 3	ENSMUSG00000031343	16.8193	7.32525	2.23996	3.27027	0.00107447	0.00986423	57	46.2	50.3	0	0	0	0	0	0	91.5	0.8	5.8	0	0.8	0	ENSMUSG00000031343
Usp43	ubiquitin specific peptidase 43	ENSMUSG00000020905	5.04936	6.18031	1.38291	4.46906	7.86e-06	0.00022326	0	0	0	0	0	0	2.4	4.7	2.3	15.5	16.1	12.7	7.4	3.1	11.4	ENSMUSG00000020905
Elobl	elongin B-like	ENSMUSG00000057534	4.56471	5.92135	1.51375	3.9117	9.16e-05	0.00155113	0	0	0	0	0	0	0	0	0	12.3	20.7	3.9	9	7.8	14.7	ENSMUSG00000057534
Ltbp2	latent transforming growth factor beta binding protein 2	ENSMUSG00000002020	188.423	5.88346	0.658967	8.9283	4.33e-19	2e-16	18.3	33.7	77.6	4.2	14.1	13.1	10.9	55.5	20.9	668.1	452.9	726.8	195	306.5	228.8	ENSMUSG00000002020
Gal3st2b	galactose-3-O-sulfotransferase 2B	ENSMUSG00000093805	3.72956	5.4986	1.83274	3.0002	0.00269799	0.0191835	0	0	1.4	0	0	0	1.2	0.9	0	0.8	8.4	18.5	9.9	0	14.7	ENSMUSG00000093805
Bmp8b	bone morphogenetic protein 8b	ENSMUSG00000002384	11.3013	5.49781	1.15746	4.74989	2.04e-06	7.09e-05	0	4.8	2.9	1.1	1.1	0	0	0.9	1.2	35.9	26.9	37	27.1	10.2	20.4	ENSMUSG00000002384
Ska3	spindle and kinetochore associated complex subunit 3	ENSMUSG00000021965	9.89128	5.46304	1.15741	4.72008	2.36e-06	8.06e-05	0	0	1.4	0	2.2	0	7.3	5.6	10.5	24.5	48.4	24.4	9	10.2	4.9	ENSMUSG00000021965
Hrasls	HRAS-like suppressor	ENSMUSG00000022525	4.2415	5.45333	1.40807	3.87292	0.000107539	0.00175403	2.1	3.8	1.4	0	0	0	0	0	0	8.2	6.1	12.7	9.9	6.3	13.1	ENSMUSG00000022525
Scml2	Scm polycomb group protein like 2	ENSMUSG00000000037	5.88683	5.4342	1.33166	4.08076	4.49e-05	0.000874537	2.1	1	2.9	0	1.1	0	0	0.9	0	21.2	18.4	11.7	8.2	12.5	8.2	ENSMUSG00000000037
Pif1	PIF1 5'-to-3' DNA helicase	ENSMUSG00000041064	21.3002	5.42996	0.819087	6.62929	3.37e-11	4.38e-09	4.3	1.9	7.2	3.2	2.2	0	14.6	2.8	3.5	103.7	86	46.8	11.5	18.8	13.1	ENSMUSG00000041064
Mutyh	mutY DNA glycosylase	ENSMUSG00000028687	4.83855	5.38886	1.49786	3.5977	0.000321039	0.00393918	9.7	6.7	0	0	0	0	2.4	3.8	3.5	6.5	8.4	10.7	8.2	11.8	0.8	ENSMUSG00000028687
Col11a1	collagen, type XI, alpha 1	ENSMUSG00000027966	3.85833	5.36432	1.61555	3.32043	0.000898783	0.00857881	0	1.9	2.9	0	0	0	2.4	0	0	2.5	9.2	13.6	12.3	1.6	11.4	ENSMUSG00000027966
Gm19972	predicted gene, 19972	ENSMUSG00000112592	4.10106	5.35817	1.45011	3.69502	0.000219872	0.0030096	0	0	1.4	0	0	0	0	0	0	4.9	7.7	12.7	14.8	9.4	10.6	ENSMUSG00000112592
Gm38236	predicted gene, 38236	ENSMUSG00000103747	7.26531	5.31422	1.36036	3.90647	9.37e-05	0.00157898	0	3.8	1.4	0	0	1.2	2.4	0.9	7	12.3	17.7	17.5	16.5	7.8	20.4	ENSMUSG00000103747
Depdc1a	DEP domain containing 1a	ENSMUSG00000028175	26.9186	5.24415	0.741959	7.06798	1.57e-12	2.48e-10	4.3	1.9	7.2	2.1	1.1	4.8	20.6	8.5	3.5	120.1	122.8	52.6	26.3	14.1	13.9	ENSMUSG00000028175
Scube1	signal peptide, CUB domain, EGF-like 1	ENSMUSG00000016763	23.6105	5.2427	0.76236	6.87693	6.12e-12	9.09e-10	3.2	1.9	0	1.1	2.2	2.4	0	0.9	0	61.3	45.3	104.2	42	42.3	47.4	ENSMUSG00000016763
Cdkn3	cyclin-dependent kinase inhibitor 3	ENSMUSG00000037628	21.6237	5.21009	0.913574	5.70297	1.18e-08	8.32e-07	2.1	0	14.4	0	3.3	3.6	7.3	5.6	2.3	67	118.2	63.3	21.4	11.8	4.1	ENSMUSG00000037628
Dcdc5	doublecortin domain containing 5	ENSMUSG00000074981	46.3859	5.20184	0.750414	6.93196	4.15e-12	6.27e-10	4.3	1.9	1.4	0	5.4	4.8	0	9.4	16.3	150.3	87.5	132.5	35.4	138.7	107.9	ENSMUSG00000074981
Sparcl1	SPARC-like 1	ENSMUSG00000029309	49.8413	5.15582	0.960899	5.36562	8.07e-08	4.46e-06	12.9	70.2	11.5	4.2	4.3	4.8	6.1	0.9	12.8	48.2	317.1	109.1	65.8	46.2	33.5	ENSMUSG00000029309
Krt222	keratin 222	ENSMUSG00000035849	3.92419	5.15239	1.48612	3.46701	0.000526276	0.00575295	0	0	0	0	0	0	4.9	3.8	0	4.1	6.1	11.7	9	7.8	11.4	ENSMUSG00000035849
Gpnmb	glycoprotein (transmembrane) nmb	ENSMUSG00000029816	162.289	5.13784	0.45141	11.3818	5.15e-30	1.51e-26	8.6	4.8	17.2	12.7	9.8	20.2	6.1	5.6	8.1	432.9	433	627.4	158	492.3	197.7	ENSMUSG00000029816
Troap	trophinin associated protein	ENSMUSG00000032783	6.83526	5.12253	1.22684	4.17537	2.98e-05	0.000634612	0	0	0	1.1	0	1.2	2.4	3.8	2.3	31	27.6	18.5	1.6	3.1	9.8	ENSMUSG00000032783
Ly6k	lymphocyte antigen 6 complex, locus K	ENSMUSG00000044678	3.70324	5.04936	1.73929	2.90311	0.00369481	0.0242277	6.4	0	0	0	0	0	1.2	11.3	1.2	2.5	13.8	3.9	1.6	6.3	7.4	ENSMUSG00000044678
Trp53cor1	tumor protein p53 pathway corepressor 1	ENSMUSG00000085912	13.9766	5.03064	0.957421	5.25436	1.49e-07	7.62e-06	2.1	1.9	4.3	0	0	3.6	2.4	5.6	8.1	41.7	25.3	42.9	26.3	29.8	15.5	ENSMUSG00000085912
Fbn2	fibrillin 2	ENSMUSG00000024598	6.8412	5.028	1.35063	3.72269	0.000197109	0.00279421	4.3	6.7	2.9	0	0	1.2	0	1.9	0	8.2	16.1	14.6	7.4	16.5	22.9	ENSMUSG00000024598
Gm19046	predicted gene, 19046	ENSMUSG00000113511	4.5884	4.94501	1.44475	3.42275	0.000619906	0.00650475	0	2.9	2.9	0	0	0	0	7.5	3.5	6.5	4.6	7.8	12.3	11	9.8	ENSMUSG00000113511
Gm5067	predicted gene 5067	ENSMUSG00000090671	4.06028	4.92291	1.54914	3.17784	0.00148375	0.0125082	0	0	0	0	0	0	0	0	0	2.5	4.6	11.7	19.7	11	11.4	ENSMUSG00000090671
Gm47040	predicted gene, 47040	ENSMUSG00000114935	6.73532	4.91473	1.46436	3.35624	0.000790089	0.00782237	10.7	27.9	4.3	1.1	0	0	1.2	5.6	4.7	2.5	24.6	8.8	4.9	2.4	2.5	ENSMUSG00000114935
Plk1	polo like kinase 1	ENSMUSG00000030867	30.147	4.86925	0.656534	7.4166	1.2e-13	2.32e-11	5.4	1.9	10.1	0	5.4	5.9	25.5	7.5	8.1	142.9	107.5	76	19.7	14.1	22.1	ENSMUSG00000030867
Galnt17	polypeptide N-acetylgalactosaminyltransferase 17	ENSMUSG00000034040	4.61316	4.85479	1.57291	3.08651	0.0020252	0.0155404	8.6	0	0	1.1	0	0	0	0	2.3	5.7	12.3	16.6	6.6	6.3	9.8	ENSMUSG00000034040
Gm47761	predicted gene, 47761	ENSMUSG00000112478	6.79096	4.85231	1.28599	3.77322	0.000161157	0.00240283	0	0	1.4	1.1	0	1.2	3.6	0	3.5	9	14.6	40.9	4.9	10.2	11.4	ENSMUSG00000112478
Hs6st2	heparan sulfate 6-O-sulfotransferase 2	ENSMUSG00000062184	3.68012	4.83237	1.53057	3.15725	0.00159267	0.0131539	1.1	1	1.4	1.1	0	0	0	4.7	0	9	16.1	8.8	0.8	3.9	7.4	ENSMUSG00000062184
Ccnb1	cyclin B1	ENSMUSG00000041431	117.588	4.80412	0.508361	9.45021	3.38e-21	2.12e-18	34.4	4.8	12.9	12.7	25	13.1	75.3	25.4	25.6	525.2	600.3	293.2	32.9	45.5	37.6	ENSMUSG00000041431
Kif1a	kinesin family member 1A	ENSMUSG00000014602	7.60051	4.77936	1.24727	3.83186	0.00012718	0.00200537	0	0	4.3	2.1	0	0	2.4	1.9	2.3	10.6	29.2	20.5	16.5	6.3	18	ENSMUSG00000014602
Ckap2	cytoskeleton associated protein 2	ENSMUSG00000037725	141.173	4.74036	0.419752	11.2932	1.42e-29	3.55e-26	22.6	11.5	12.9	22.2	21.7	19	88.6	31	22.1	613.4	699.4	370.2	65.8	70.5	46.6	ENSMUSG00000037725
Ifi206	interferon activated gene 206	ENSMUSG00000037849	3.6668	4.73002	1.72521	2.74171	0.00611209	0.0348632	0	0	0	0	0	1.2	0	0.9	0	2.5	22.3	6.8	1.6	17.2	2.5	ENSMUSG00000037849
Cyp4a31	cytochrome P450, family 4, subfamily a, polypeptide 31	ENSMUSG00000028712	11.7152	4.71983	1.09042	4.32844	1.5e-05	0.000376146	10.7	5.8	10.1	3.2	1.1	0	9.7	1.9	3.5	10.6	91.4	12.7	2.5	8.6	4.1	ENSMUSG00000028712
Inava	innate immunity activator	ENSMUSG00000041605	5.53384	4.70096	1.20549	3.89963	9.63e-05	0.00161493	0	0	0	1.1	0	1.2	0	0	1.2	23.7	14.6	19.5	7.4	6.3	8.2	ENSMUSG00000041605
Espl1	extra spindle pole bodies 1, separase	ENSMUSG00000058290	25.0687	4.67247	0.599696	7.7914	6.63e-15	1.64e-12	6.4	1	5.7	1.1	2.2	7.1	10.9	10.3	14	92.3	90.6	73.1	25.5	21.9	13.9	ENSMUSG00000058290
Gm42047	predicted gene, 42047	ENSMUSG00000110631	746.251	4.62975	0.882644	5.24532	1.56e-07	7.95e-06	52.7	33.7	90.6	229.1	18.5	11.9	210.1	94.1	198.8	1483.2	1797.9	3148.6	635.9	1336.5	1852.3	ENSMUSG00000110631
Arhgef39	Rho guanine nucleotide exchange factor (GEF) 39	ENSMUSG00000051517	23.8566	4.53511	0.752156	6.02948	1.64e-09	1.49e-07	10.7	1	2.9	5.3	5.4	1.2	17	2.8	3.5	101.3	102.9	75	11.5	14.1	3.3	ENSMUSG00000051517
Aunip	aurora kinase A and ninein interacting protein	ENSMUSG00000078521	10.3877	4.51589	1.08585	4.15886	3.2e-05	0.000669218	0	1.9	1.4	2.1	3.3	0	13.4	0	0	42.5	56	26.3	3.3	2.4	3.3	ENSMUSG00000078521
Cyp4a14	cytochrome P450, family 4, subfamily a, polypeptide 14	ENSMUSG00000028715	23.1344	4.50668	1.38291	3.25884	0.00111868	0.0101421	19.3	2.9	7.2	8.4	2.2	0	0	1.9	3.5	6.5	224.2	12.7	27.1	18	13.1	ENSMUSG00000028715
Gldn	gliomedin	ENSMUSG00000046167	31.0056	4.46952	0.766358	5.83215	5.47e-09	4.26e-07	0	0	0	0	4.3	4.8	0	6.6	2.3	31	122.1	44.8	65	88.6	95.6	ENSMUSG00000046167
Mir1960	microRNA 1960	ENSMUSG00000088113	4.56675	4.44178	1.65587	2.68245	0.00730848	0.0396126	15	0	1.4	0	0	0	2.4	0.9	12.8	5.7	4.6	2.9	9.9	7.8	4.9	ENSMUSG00000088113
Kif2c	kinesin family member 2C	ENSMUSG00000028678	47.0444	4.43032	0.573646	7.7231	1.14e-14	2.69e-12	12.9	4.8	8.6	4.2	7.6	11.9	57.1	19.8	12.8	179.7	201.9	124.7	28.8	21.9	9	ENSMUSG00000028678
Hmmr	hyaluronan mediated motility receptor (RHAMM)	ENSMUSG00000020330	145.405	4.4015	0.681945	6.45433	1.09e-10	1.3e-08	23.6	6.7	11.5	31.7	19.6	27.3	138.4	29.2	18.6	619.1	649.5	391.6	97.9	69	47.4	ENSMUSG00000020330
Cd19	CD19 antigen	ENSMUSG00000030724	13.7083	4.38644	1.15368	3.80214	0.000143452	0.00221417	12.9	1.9	8.6	0	1.1	1.2	13.4	7.5	16.3	12.3	13.1	21.4	20.6	32.1	43.3	ENSMUSG00000030724
Cyp4a10	cytochrome P450, family 4, subfamily a, polypeptide 10	ENSMUSG00000066072	95.4506	4.37091	1.00337	4.35624	1.32e-05	0.000342186	179.5	11.5	64.7	28.5	12	4.8	12.1	6.6	16.3	88.2	745.4	104.2	70.8	43.1	44.1	ENSMUSG00000066072
Gm44146	predicted gene, 44146	ENSMUSG00000108124	4.41225	4.36698	1.69232	2.58047	0.00986673	0.0494013	0	11.5	0	0	0	0	1.2	1.9	4.7	3.3	0.8	8.8	11.5	7.1	15.5	ENSMUSG00000108124
Ccnb2	cyclin B2	ENSMUSG00000032218	77.8896	4.34405	0.425711	10.2042	1.9e-24	2.22e-21	5.4	15.4	18.7	17.9	6.5	20.2	35.2	13.2	11.6	258.1	386.9	258.2	42.8	42.3	36	ENSMUSG00000032218
Ly6d	lymphocyte antigen 6 complex, locus D	ENSMUSG00000034634	55.8521	4.30303	0.700959	6.13878	8.32e-10	8.28e-08	23.6	7.7	15.8	15.8	3.3	7.1	7.3	44.2	17.4	93.9	290.2	135.4	17.3	54.1	104.6	ENSMUSG00000034634
Frem2	Fras1 related extracellular matrix protein 2	ENSMUSG00000037016	3.85578	4.26192	1.46538	2.9084	0.00363286	0.0239739	7.5	1.9	5.7	0	1.1	0	0	0.9	2.3	1.6	11.5	9.7	5.8	3.9	5.7	ENSMUSG00000037016
Cdc25c	cell division cycle 25C	ENSMUSG00000044201	12.6999	4.24949	0.782679	5.42942	5.65e-08	3.28e-06	2.1	1	0	4.2	1.1	2.4	6.1	2.8	0	50.6	70.6	25.3	9.9	8.6	5.7	ENSMUSG00000044201
Clcf1	cardiotrophin-like cytokine factor 1	ENSMUSG00000040663	8.46239	4.24202	1.28823	3.29291	0.00099157	0.00924798	0	11.5	4.3	1.1	1.1	0	6.1	1.9	10.5	11.4	6.1	24.4	19.7	13.3	15.5	ENSMUSG00000040663
Cdc20	cell division cycle 20	ENSMUSG00000006398	178.595	4.2161	0.689254	6.1169	9.54e-10	9.29e-08	12.9	2.9	11.5	61.2	26.1	22.6	168.8	44.2	24.4	881.3	743.1	420.9	93	90.1	76	ENSMUSG00000006398
BC030867	cDNA sequence BC030867	ENSMUSG00000034773	4.96948	4.21084	1.24293	3.38784	0.000704458	0.00722087	6.4	3.8	0	1.1	1.1	0	1.2	0	0	14.7	11.5	14.6	4.9	9.4	5.7	ENSMUSG00000034773
Ckap2l	cytoskeleton associated protein 2-like	ENSMUSG00000048327	78.8079	4.1813	0.377273	11.083	1.52e-28	3.33e-25	23.6	7.7	24.4	13.7	18.5	15.4	49.8	25.4	31.4	321	333.9	208.5	36.2	43.1	29.4	ENSMUSG00000048327
Pkp1	plakophilin 1	ENSMUSG00000026413	7.4863	4.16199	1.13619	3.66311	0.000249168	0.00328108	5.4	1	0	0	2.2	1.2	0	0	5.8	13.1	29.9	16.6	14	11	12.3	ENSMUSG00000026413
Ifi213	interferon activated gene 213	ENSMUSG00000073491	10.1621	4.15878	1.41589	2.93722	0.0033117	0.0222822	11.8	1	0	3.2	1.1	1.2	1.2	0	1.2	0	49.1	48.7	2.5	27.4	4.1	ENSMUSG00000073491
Gm48015	predicted gene, 48015	ENSMUSG00000112067	6.1887	4.13187	1.27218	3.24788	0.00116268	0.0104599	2.1	0	4.3	0	1.1	1.2	3.6	5.6	9.3	4.9	26.1	7.8	11.5	7.8	7.4	ENSMUSG00000112067
Loxl4	lysyl oxidase-like 4	ENSMUSG00000025185	209.496	4.10836	0.763569	5.38046	7.43e-08	4.15e-06	33.3	66.3	23	45.4	12	22.6	30.4	33.9	34.9	264.6	816	299.1	105.3	959.4	396.3	ENSMUSG00000025185
Gm36283	predicted gene, 36283	ENSMUSG00000112532	11.814	4.04983	0.808896	5.00661	5.54e-07	2.46e-05	2.1	2.9	0	3.2	2.2	0	4.9	2.8	1.2	23.7	39.9	27.3	18.1	19.6	29.4	ENSMUSG00000112532
Dlgap5	DLG associated protein 5	ENSMUSG00000037544	49.6454	4.03826	0.611307	6.60595	3.95e-11	5.02e-09	18.3	2.9	17.2	11.6	17.4	3.6	35.2	17.9	5.8	183.8	235.7	118.9	32.1	31.4	13.1	ENSMUSG00000037544
Kif20a	kinesin family member 20A	ENSMUSG00000003779	189.352	4.03311	0.370023	10.8996	1.16e-27	1.84e-24	53.7	24	48.9	43.3	32.6	48.7	115.4	66.8	37.2	762	816.8	457.9	127.5	126.2	79.3	ENSMUSG00000003779
Gtse1	G two S phase expressed protein 1	ENSMUSG00000022385	28.9008	4.03026	0.538613	7.48266	7.28e-14	1.48e-11	0	4.8	4.3	6.3	2.2	9.5	18.2	11.3	12.8	101.3	109.8	79.9	28	32.9	12.3	ENSMUSG00000022385
Knstrn	kinetochore-localized astrin/SPAG5 binding	ENSMUSG00000027331	111.14	4.00683	0.453187	8.84144	9.45e-19	4.25e-16	27.9	13.5	24.4	30.6	29.3	15.4	78.9	31	12.8	412.5	507.4	296.2	69.9	70.5	46.6	ENSMUSG00000027331
Myo7b	myosin VIIB	ENSMUSG00000024388	12.3271	3.97859	1.03438	3.84636	0.000119886	0.00191621	0	1.9	0	3.2	1.1	1.2	0	7.5	2.3	26.1	47.6	12.7	12.3	11.8	57.2	ENSMUSG00000024388
Iqgap3	IQ motif containing GTPase activating protein 3	ENSMUSG00000028068	52.7552	3.96901	0.392644	10.1084	5.07e-24	4.94e-21	8.6	2.9	10.1	10.6	9.8	16.6	25.5	16.9	10.5	183.8	239.5	151	28	37.6	40	ENSMUSG00000028068
Gm11223	predicted gene 11223	ENSMUSG00000046341	3.85631	3.96053	1.29212	3.06513	0.00217573	0.016317	4.3	1	2.9	1.1	1.1	0	3.6	4.7	0	12.3	8.4	13.6	2.5	0.8	1.6	ENSMUSG00000046341
Psrc1	proline/serine-rich coiled-coil 1	ENSMUSG00000068744	14.4917	3.95407	0.742106	5.32817	9.92e-08	5.32e-06	0	0	5.7	4.2	1.1	4.8	1.2	11.3	3.5	43.3	59.1	52.6	7.4	12.5	10.6	ENSMUSG00000068744
Foxm1	forkhead box M1	ENSMUSG00000001517	29.3531	3.93991	0.491458	8.01678	1.09e-15	3.02e-13	12.9	17.3	8.6	3.2	7.6	8.3	17	5.6	10.5	117.6	82.9	89.6	25.5	16.5	17.2	ENSMUSG00000001517
Asxl3	additional sex combs like 3, transcriptional regulator	ENSMUSG00000045215	9.97806	3.93436	0.947807	4.15102	3.31e-05	0.000688463	10.7	3.8	1.4	1.1	3.3	0	3.6	0.9	1.2	18.8	13.8	35.1	18.1	14.1	23.7	ENSMUSG00000045215
Gm49524	predicted gene, 49524	ENSMUSG00000115898	5.6988	3.90141	1.18235	3.29972	0.000967813	0.00907953	2.1	2.9	2.9	0	1.1	1.2	0	3.8	3.5	11.4	9.2	12.7	9.9	11	13.9	ENSMUSG00000115898
Kif18b	kinesin family member 18B	ENSMUSG00000051378	19.1964	3.86996	0.76733	5.04341	4.57e-07	2.09e-05	3.2	0	18.7	3.2	6.5	3.6	14.6	3.8	8.1	84.9	62.2	46.8	15.6	8.6	8.2	ENSMUSG00000051378
Gm13067	predicted gene 13067	ENSMUSG00000086665	5.99868	3.86423	1.07109	3.60775	0.000308861	0.00384629	0	1	0	1.1	0	2.4	3.6	0	1.2	16.3	21.5	10.7	12.3	12.5	7.4	ENSMUSG00000086665
Afp	alpha fetoprotein	ENSMUSG00000054932	34.0312	3.83387	0.503998	7.60691	2.81e-14	6e-12	7.5	9.6	20.1	11.6	10.9	3.6	17	6.6	8.1	107	93.7	175.4	8.2	15.7	15.5	ENSMUSG00000054932
Depdc1b	DEP domain containing 1B	ENSMUSG00000021697	9.75512	3.78994	0.810605	4.67544	2.93e-06	9.78e-05	0	2.9	5.7	3.2	0	3.6	8.5	2.8	8.1	31	37.6	23.4	8.2	4.7	6.5	ENSMUSG00000021697
4930539E08Rik	RIKEN cDNA 4930539E08 gene	ENSMUSG00000048905	11.2186	3.78797	0.91651	4.13304	3.58e-05	0.000732611	2.1	1.9	2.9	1.1	0	3.6	0	4.7	4.7	9.8	27.6	24.4	22.2	28.2	35.1	ENSMUSG00000048905
1700086D15Rik	RIKEN cDNA 1700086D15 gene	ENSMUSG00000020548	4.68594	3.75586	1.38999	2.70207	0.00689099	0.0380078	0	0	0	2.1	0	0	0	2.8	1.2	6.5	12.3	10.7	18.1	14.1	2.5	ENSMUSG00000020548
Cenpf	centromere protein F	ENSMUSG00000026605	198.397	3.75212	0.387635	9.67951	3.68e-22	2.8e-19	39.8	14.4	34.5	62.3	44.6	52.3	151.8	68.7	41.9	780	849.8	514.4	120.1	122.3	79.3	ENSMUSG00000026605
Ren1	renin 1 structural	ENSMUSG00000070645	17.4522	3.75111	1.04217	3.59931	0.000319061	0.00392315	0	5.8	10.1	6.3	3.3	2.4	13.4	4.7	4.7	13.1	16.9	132.5	4.1	5.5	39.2	ENSMUSG00000070645
Gm10370	predicted gene 10370	ENSMUSG00000115150	9.17606	3.73806	0.938602	3.98258	6.82e-05	0.0012272	0	2.9	0	0	2.2	3.6	0	7.5	3.5	23.7	35.3	15.6	9	18	16.3	ENSMUSG00000115150
Lcn2	lipocalin 2	ENSMUSG00000026822	3609.63	3.70594	1.17851	3.1446	0.00166312	0.0135382	60.2	74	113.6	92.9	261.9	380.1	411.7	3180.5	166.3	1698	7197.8	693.6	1004.5	11220.7	27588.6	ENSMUSG00000026822
Cenpe	centromere protein E	ENSMUSG00000045328	117.919	3.70534	0.353174	10.4915	9.45e-26	1.27e-22	22.6	16.3	17.2	23.2	38	32.1	78.9	38.6	29.1	420.6	519	275.7	78.2	107.4	71.9	ENSMUSG00000045328
Lockd	lncRNA downstream of Cdkn1b	ENSMUSG00000098318	18.3198	3.70368	0.634827	5.83416	5.41e-09	4.23e-07	1.1	3.8	0	9.5	3.3	2.4	14.6	7.5	5.8	53.9	96	49.7	9	13.3	4.9	ENSMUSG00000098318
Prc1	protein regulator of cytokinesis 1	ENSMUSG00000038943	135.968	3.6989	0.441485	8.37831	5.37e-17	1.85e-14	59.1	12.5	46	43.3	42.4	28.5	87.4	43.3	22.1	561.1	578.8	344.9	51.8	61.9	56.4	ENSMUSG00000038943
Birc5	baculoviral IAP repeat-containing 5	ENSMUSG00000017716	49.9134	3.6759	0.457964	8.02663	1e-15	2.88e-13	17.2	8.7	37.4	13.7	10.9	13.1	32.8	9.4	14	181.3	164.3	135.4	41.1	36.8	32.7	ENSMUSG00000017716
Gm26578	predicted gene, 26578	ENSMUSG00000097928	4.35343	3.6701	1.25947	2.914	0.00356825	0.0236275	0	1	0	1.1	0	1.2	1.2	3.8	0	9.8	11.5	6.8	9.9	11.8	7.4	ENSMUSG00000097928
Shc2	SHC (Src homology 2 domain containing) transforming protein 2	ENSMUSG00000020312	10.9181	3.66847	0.947429	3.87203	0.000107933	0.00175882	1.1	5.8	0	2.1	4.3	0	1.2	5.6	3.5	8.2	42.2	33.1	11.5	15.7	29.4	ENSMUSG00000020312
Ankle1	ankyrin repeat and LEM domain containing 1	ENSMUSG00000046295	11.3769	3.66414	0.777139	4.71491	2.42e-06	8.22e-05	6.4	1.9	7.2	4.2	0	3.6	15.8	2.8	7	31	39.9	27.3	9	6.3	8.2	ENSMUSG00000046295
Ccna2	cyclin A2	ENSMUSG00000027715	122.113	3.65726	0.368576	9.92269	3.32e-23	3.06e-20	38.7	19.2	46	31.7	35.9	33.3	85	40.5	29.1	524.3	462.1	284.5	70.8	76.8	53.9	ENSMUSG00000027715
Gipc2	GIPC PDZ domain containing family, member 2	ENSMUSG00000039131	9.9301	3.65087	1.03784	3.51777	0.000435188	0.0049646	3.2	0	1.4	1.1	1.1	2.4	0	7.5	1.2	9.8	27.6	18.5	11.5	21.9	41.7	ENSMUSG00000039131
Ttk	Ttk protein kinase	ENSMUSG00000038379	32.6021	3.62723	0.673905	5.38241	7.35e-08	4.12e-06	12.9	1	18.7	7.4	16.3	4.8	26.7	6.6	8.1	133.1	129	90.6	17.3	12.5	4.1	ENSMUSG00000038379
Parpbp	PARP1 binding protein	ENSMUSG00000035365	33.3388	3.62487	0.477775	7.58697	3.27e-14	6.92e-12	5.4	10.6	14.4	6.3	10.9	8.3	29.1	10.3	11.6	125	119.8	69.2	28	24.3	27	ENSMUSG00000035365
Col1a1	collagen, type I, alpha 1	ENSMUSG00000001506	272.939	3.60929	0.608348	5.93293	2.98e-09	2.5e-07	104.2	40.4	306.2	30.6	71.7	57	41.3	16.9	36	553.7	535.1	855.4	455.8	515	474.7	ENSMUSG00000001506
Tpx2	TPX2, microtubule-associated	ENSMUSG00000027469	107.139	3.60249	0.470682	7.65377	1.95e-14	4.39e-12	26.9	17.3	51.7	28.5	29.3	34.4	74.1	9.4	34.9	397.8	437.6	284.5	69.1	65.8	45.8	ENSMUSG00000027469
Cenpi	centromere protein I	ENSMUSG00000031262	23.8574	3.59666	0.565589	6.35915	2.03e-10	2.31e-08	7.5	10.6	10.1	4.2	6.5	8.3	14.6	14.1	4.7	89	93.7	45.8	26.3	8.6	13.9	ENSMUSG00000031262
Card14	caspase recruitment domain family, member 14	ENSMUSG00000013483	7.16818	3.59424	1.20488	2.98306	0.00285383	0.0199597	1.1	1.9	4.3	1.1	0	1.2	8.5	5.6	1.2	8.2	10.7	7.8	15.6	12.5	27.8	ENSMUSG00000013483
Gm9949	predicted gene 9949	ENSMUSG00000054589	4.42531	3.59423	1.14598	3.13637	0.00171051	0.0138212	0	2.9	1.4	1.1	0	2.4	0	4.7	2.3	11.4	19.2	9.7	3.3	5.5	2.5	ENSMUSG00000054589
Gdf11	growth differentiation factor 11	ENSMUSG00000025352	6.48273	3.57784	0.999995	3.57786	0.000346416	0.00416888	4.3	5.8	2.9	2.1	0	1.2	8.5	4.7	8.1	13.9	13.1	12.7	4.1	9.4	6.5	ENSMUSG00000025352
Pbk	PDZ binding kinase	ENSMUSG00000022033	38.1143	3.5769	0.621629	5.75407	8.71e-09	6.36e-07	22.6	1	17.2	11.6	9.8	10.7	46.1	18.8	8.1	161.7	112.1	109.1	10.7	12.5	19.6	ENSMUSG00000022033
Gm37795	predicted gene, 37795	ENSMUSG00000102813	11.1076	3.55741	0.819887	4.3389	1.43e-05	0.000363886	0	2.9	5.7	4.2	3.3	0	2.4	4.7	3.5	40	20	30.2	27.1	7.8	14.7	ENSMUSG00000102813
Dhrs9	dehydrogenase/reductase (SDR family) member 9	ENSMUSG00000027068	109.878	3.54747	1.11972	3.16818	0.00153398	0.012808	95.6	75	133.7	6.3	14.1	16.6	4.9	13.2	4.7	22.1	35.3	376	18.1	328.4	504.1	ENSMUSG00000027068
Tinag	tubulointerstitial nephritis antigen	ENSMUSG00000032357	25.8552	3.53943	0.594267	5.95596	2.59e-09	2.22e-07	14	3.8	7.2	13.7	1.1	3.6	0	1.9	2.3	73.5	69.9	73.1	57.6	37.6	28.6	ENSMUSG00000032357
Prr11	proline rich 11	ENSMUSG00000020493	16.9881	3.53559	0.604541	5.84839	4.96e-09	3.94e-07	2.1	3.8	7.2	1.1	8.7	5.9	9.7	2.8	4.7	52.3	73.7	54.6	5.8	9.4	13.1	ENSMUSG00000020493
Kntc1	kinetochore associated 1	ENSMUSG00000029414	49.2016	3.53396	0.478016	7.39297	1.44e-13	2.74e-11	20.4	5.8	15.8	11.6	17.4	13.1	46.1	21.6	7	187.9	165.8	133.5	31.3	30.6	30.2	ENSMUSG00000029414
Phlda3	pleckstrin homology like domain, family A, member 3	ENSMUSG00000041801	50.1023	3.53269	0.406836	8.68333	3.84e-18	1.53e-15	11.8	15.4	10.1	16.9	12	7.1	25.5	12.2	16.3	132.3	162.7	124.7	52.7	98.8	53.1	ENSMUSG00000041801
Gm43628	predicted gene 43628	ENSMUSG00000105935	8.14849	3.52386	1.16005	3.03768	0.00238404	0.0175343	5.4	1.9	4.3	0	1.1	2.4	0	5.6	11.6	17.2	2.3	19.5	19.7	15.7	15.5	ENSMUSG00000105935
Kifc1	kinesin family member C1	ENSMUSG00000079553	29.5336	3.52193	0.513885	6.85354	7.2e-12	1.04e-09	2.1	1.9	8.6	7.4	7.6	10.7	25.5	9.4	7	108.6	121.3	63.3	27.1	22.7	19.6	ENSMUSG00000079553
Gm42743	predicted gene 42743	ENSMUSG00000050936	5.97606	3.51087	1.35182	2.59713	0.00940053	0.0476246	22.6	5.8	4.3	3.2	0	0	0	0	0	9.8	26.1	1	3.3	5.5	8.2	ENSMUSG00000050936
Diaph3	diaphanous related formin 3	ENSMUSG00000022021	35.6042	3.50727	0.440567	7.9608	1.71e-15	4.54e-13	7.5	2.9	10.1	10.6	8.7	13.1	21.9	16.9	5.8	142.9	112.1	111.1	31.3	16.5	22.9	ENSMUSG00000022021
Gm31025	predicted gene, 31025	ENSMUSG00000113967	6.58671	3.50667	1.02725	3.41364	0.000641022	0.00667861	0	0	1.4	3.2	1.1	0	4.9	0	1.2	22.9	8.4	18.5	16.5	10.2	10.6	ENSMUSG00000113967
Aurkb	aurora kinase B	ENSMUSG00000020897	22.641	3.50049	0.614976	5.69208	1.26e-08	8.8e-07	3.2	6.7	21.6	7.4	6.5	3.6	30.4	19.8	5.8	73.5	65.3	60.4	12.3	11.8	11.4	ENSMUSG00000020897
Ncapg	non-SMC condensin I complex, subunit G	ENSMUSG00000015880	62.6565	3.4983	0.424989	8.23151	1.85e-16	5.79e-14	24.7	8.7	11.5	24.3	17.4	16.6	40.1	18.8	23.3	224.6	287.1	148.1	17.3	42.3	35.1	ENSMUSG00000015880
Gm11839	predicted gene 11839	ENSMUSG00000083246	6.92529	3.49798	1.21883	2.86996	0.00410523	0.026118	2.1	0	1.4	1.1	0	1.2	7.3	12.2	24.4	4.9	12.3	7.8	13.2	8.6	7.4	ENSMUSG00000083246
Clip3	CAP-GLY domain containing linker protein 3	ENSMUSG00000013921	10.3839	3.48875	0.774499	4.50453	6.65e-06	0.00019472	1.1	4.8	7.2	1.1	4.3	1.2	7.3	2.8	7	18	24.6	32.1	13.2	16.5	14.7	ENSMUSG00000013921
Gm28404	predicted gene 28404	ENSMUSG00000100672	3.78123	3.47441	1.3418	2.58936	0.00961548	0.0483781	0	1.9	2.9	1.1	0	1.2	0	0	3.5	8.2	11.5	4.9	5.8	11	4.9	ENSMUSG00000100672
Miox	myo-inositol oxygenase	ENSMUSG00000022613	7.92604	3.47413	1.03207	3.36618	0.000762166	0.00764406	2.1	1	1.4	4.2	0	1.2	2.4	0	0	5.7	26.1	29.2	9.9	8.6	27	ENSMUSG00000022613
Kif14	kinesin family member 14	ENSMUSG00000041498	20.4808	3.47225	0.561309	6.18599	6.17e-10	6.31e-08	4.3	2.9	8.6	2.1	6.5	9.5	19.4	7.5	3.5	63.7	71.4	63.3	14	14.9	15.5	ENSMUSG00000041498
Scn5a	sodium channel, voltage-gated, type V, alpha	ENSMUSG00000032511	36.7594	3.47	1.2103	2.86707	0.00414292	0.0263291	1.1	5.8	5.7	6.3	5.4	1.2	4.9	135.5	5.8	37.6	81.4	25.3	22.2	97.2	116	ENSMUSG00000032511
Flnc	filamin C, gamma	ENSMUSG00000068699	13.0914	3.43955	0.756456	4.54692	5.44e-06	0.00016288	9.7	2.9	17.2	1.1	2.2	3.6	3.6	2.8	2.3	19.6	23.8	29.2	28.8	25.9	23.7	ENSMUSG00000068699
Obox8	oocyte specific homeobox 8	ENSMUSG00000099216	4.69415	3.40367	1.18135	2.88116	0.0039621	0.0254072	0	0	0	5.3	0	0	0	0	0	17.2	29.2	10.7	3.3	2.4	2.5	ENSMUSG00000099216
Nusap1	nucleolar and spindle associated protein 1	ENSMUSG00000027306	61.1874	3.40132	0.457929	7.42762	1.11e-13	2.2e-11	25.8	13.5	34.5	19	19.6	19	48.6	43.3	12.8	251.6	248	108.1	18.1	25.9	30.2	ENSMUSG00000027306
Racgap1	Rac GTPase-activating protein 1	ENSMUSG00000023015	85.6195	3.40008	0.395103	8.60555	7.6e-18	2.9e-15	31.2	21.2	41.7	20.1	34.8	26.1	55.9	18.8	19.8	365.9	290.2	197.8	55.1	65.1	40.9	ENSMUSG00000023015
Bub1b	BUB1B, mitotic checkpoint serine/threonine kinase	ENSMUSG00000040084	60.2533	3.38915	0.530061	6.39388	1.62e-10	1.87e-08	31.2	4.8	47.4	16.9	18.5	19	47.4	16	14	228.7	205	135.4	45.2	37.6	36.8	ENSMUSG00000040084
Bub1	BUB1, mitotic checkpoint serine/threonine kinase	ENSMUSG00000027379	35.1412	3.38847	0.569771	5.94706	2.73e-09	2.31e-07	4.3	7.7	8.6	14.8	8.7	11.9	31.6	15.1	1.2	142.9	155.1	72.1	20.6	18.8	13.9	ENSMUSG00000027379
Knl1	kinetochore scaffold 1	ENSMUSG00000027326	101.676	3.38453	0.473202	7.1524	8.53e-13	1.42e-10	25.8	2.9	41.7	23.2	34.8	42.8	60.7	31	36	399.4	392.3	258.2	66.6	71.3	38.4	ENSMUSG00000027326
Gm7887	predicted gene 7887	ENSMUSG00000044211	33.5538	3.38238	1.16426	2.90517	0.0036705	0.0241483	93.5	64.4	5.7	7.4	4.3	2.4	43.7	6.6	40.7	82.5	58.3	6.8	43.6	39.2	4.1	ENSMUSG00000044211
Sapcd2	suppressor APC domain containing 2	ENSMUSG00000026955	9.05597	3.36452	0.966058	3.48274	0.000496316	0.00550088	0	1	7.2	4.2	3.3	1.2	12.1	3.8	0	37.6	29.2	23.4	2.5	2.4	8.2	ENSMUSG00000026955
Ifi27l2b	interferon, alpha-inducible protein 27 like 2B	ENSMUSG00000021208	229.14	3.35482	0.568208	5.90421	3.54e-09	2.89e-07	40.8	17.3	17.2	43.3	48.9	64.1	72.9	87.5	37.2	361	480.6	757	264.9	258.7	885.7	ENSMUSG00000021208
BC002163	cDNA sequence BC002163	ENSMUSG00000081824	62.2545	3.34956	1.12256	2.98385	0.00284642	0.0199238	19.3	220.2	41.7	14.8	10.9	8.3	8.5	10.3	17.4	174	166.6	5.8	106.1	117.6	12.3	ENSMUSG00000081824
Sgo2a	shugoshin 2A	ENSMUSG00000026039	54.9866	3.33347	0.425828	7.82822	4.95e-15	1.26e-12	10.7	8.7	12.9	25.3	15.2	10.7	52.2	25.4	17.4	206.6	203.4	109.1	52.7	39.2	35.1	ENSMUSG00000026039
Ube2c	ubiquitin-conjugating enzyme E2C	ENSMUSG00000001403	45.1302	3.31739	0.518417	6.39908	1.56e-10	1.82e-08	8.6	7.7	10.1	14.8	15.2	19	38.9	24.5	3.5	186.2	218	82.8	15.6	13.3	18.8	ENSMUSG00000001403
Rad51	RAD51 recombinase	ENSMUSG00000027323	19.8392	3.30828	0.533488	6.20122	5.6e-10	5.88e-08	4.3	8.7	12.9	5.3	9.8	3.6	13.4	12.2	16.3	80.9	64.5	39.9	11.5	7.1	7.4	ENSMUSG00000027323
Nuf2	NUF2, NDC80 kinetochore complex component	ENSMUSG00000026683	36.9341	3.30083	0.590151	5.59319	2.23e-08	1.5e-06	8.6	3.8	18.7	15.8	13	8.3	36.4	25.4	2.3	137.2	142.8	87.7	15.6	23.5	14.7	ENSMUSG00000026683
Sdk1	sidekick cell adhesion molecule 1	ENSMUSG00000039683	7.19591	3.29972	1.03151	3.19892	0.00137946	0.0118566	1.1	8.7	8.6	0	0	4.8	1.2	0	2.3	12.3	13.1	19.5	10.7	7.8	18	ENSMUSG00000039683
Aspm	abnormal spindle microtubule assembly	ENSMUSG00000033952	145.225	3.27991	0.384133	8.53848	1.36e-17	4.77e-15	25.8	33.7	64.7	31.7	61.9	48.7	133.6	48.9	54.6	463.9	586.5	330.3	92.1	112.1	89.9	ENSMUSG00000033952
Prrg4	proline rich Gla (G-carboxyglutamic acid) 4 (transmembrane)	ENSMUSG00000027171	5.40856	3.2704	1.09995	2.97322	0.00294691	0.0204314	0	1	0	0	2.2	2.4	0	0	0	4.9	24.6	13.6	14	6.3	12.3	ENSMUSG00000027171
Gm37356	predicted gene, 37356	ENSMUSG00000103599	6.42569	3.26683	1.23696	2.64102	0.00826578	0.0432633	1.1	6.7	0	2.1	0	0	13.4	6.6	8.1	5.7	7.7	7.8	16.5	11.8	9	ENSMUSG00000103599
Prrx1	paired related homeobox 1	ENSMUSG00000026586	24.7143	3.26074	0.587124	5.55374	2.8e-08	1.79e-06	12.9	2.9	17.2	10.6	3.3	3.6	7.3	7.5	8.1	33.5	54.5	80.9	36.2	39.2	53.1	ENSMUSG00000026586
Pax5	paired box 5	ENSMUSG00000014030	12.489	3.26024	0.874261	3.72914	0.000192137	0.00274343	0	5.8	18.7	2.1	2.2	1.2	10.9	9.4	10.5	21.2	12.3	19.5	26.3	21.9	25.3	ENSMUSG00000014030
Mki67	antigen identified by monoclonal antibody Ki 67	ENSMUSG00000031004	645.436	3.24368	0.297103	10.9177	9.49e-28	1.66e-24	195.6	100	276	221.7	217.4	250.6	398.3	238	184.9	2291	2326.8	1913.3	422	337.1	308.9	ENSMUSG00000031004
Fndc10	fibronectin type III domain containing 10	ENSMUSG00000074738	11.7617	3.24333	0.723983	4.47984	7.47e-06	0.000214491	10.7	6.7	11.5	0	5.4	3.6	7.3	5.6	3.5	22.1	24.6	38	19.7	7.1	10.6	ENSMUSG00000074738
Shisa9	shisa family member 9	ENSMUSG00000022494	4.45613	3.2301	1.23674	2.61178	0.00900729	0.0460986	0	1.9	1.4	0	3.3	0	2.4	0	5.8	5.7	10.7	14.6	3.3	8.6	9	ENSMUSG00000022494
Kif4	kinesin family member 4	ENSMUSG00000034311	67.3422	3.19889	0.365122	8.76116	1.93e-18	8.07e-16	29	15.4	25.9	23.2	21.7	24.9	64.4	25.4	33.7	206.6	273.3	160.7	42.8	36.1	27	ENSMUSG00000034311
Cdca3	cell division cycle associated 3	ENSMUSG00000023505	107.107	3.19774	0.364481	8.77341	1.73e-18	7.41e-16	38.7	41.3	34.5	40.1	50	27.3	81.4	36.7	25.6	361	462.1	256.2	60.1	55.7	36	ENSMUSG00000023505
Gm11799	predicted gene 11799	ENSMUSG00000079993	30.0024	3.19476	0.669311	4.77321	1.81e-06	6.54e-05	15	23.1	7.2	4.2	2.2	8.3	10.9	27.3	69.8	35.9	43.8	53.6	53.5	65.1	30.2	ENSMUSG00000079993
Sox5it	SRY (sex determining region Y)-box 5, intronic transcript	ENSMUSG00000072677	8.8387	3.17341	0.900305	3.52482	0.00042377	0.00485964	0	0	0	0	4.3	1.2	6.1	8.5	3.5	8.2	17.7	24.4	23	22.7	13.1	ENSMUSG00000072677
E030013I19Rik	RIKEN cDNA E030013I19 gene	ENSMUSG00000086843	8.68081	3.15755	0.843822	3.74196	0.000182591	0.00263286	2.1	4.8	5.7	0	2.2	4.8	1.2	2.8	9.3	11.4	25.3	23.4	10.7	13.3	13.1	ENSMUSG00000086843
Zfp641	zinc finger protein 641	ENSMUSG00000022987	13.0238	3.15352	0.756825	4.16677	3.09e-05	0.000653937	8.6	5.8	8.6	0	6.5	1.2	1.2	7.5	3.5	28.6	20.7	19.5	17.3	34.5	31.9	ENSMUSG00000022987
Fam83d	family with sequence similarity 83, member D	ENSMUSG00000027654	14.1076	3.13959	0.720833	4.3555	1.33e-05	0.000342333	7.5	0	5.7	2.1	5.4	8.3	7.3	7.5	2.3	41.7	69.1	27.3	10.7	12.5	4.1	ENSMUSG00000027654
Efcab11	EF-hand calcium binding domain 11	ENSMUSG00000021176	9.36934	3.13351	0.861799	3.63601	0.000276892	0.00353878	0	2.9	10.1	2.1	1.1	7.1	3.6	7.5	1.2	34.3	36.1	18.5	4.9	7.8	3.3	ENSMUSG00000021176
Dnaja1-ps	DnaJ heat shock protein family (Hsp40) member A1, pseudogene	ENSMUSG00000090197	5.65124	3.11939	1.09582	2.84663	0.00441843	0.0275802	1.1	2.9	1.4	1.1	1.1	1.2	4.9	1.9	4.7	2.5	9.2	17.5	9.9	13.3	12.3	ENSMUSG00000090197
Orc1	origin recognition complex, subunit 1	ENSMUSG00000028587	6.33506	3.10798	0.876005	3.5479	0.000388317	0.00453917	3.2	1.9	2.9	0	2.2	3.6	7.3	7.5	4.7	23.7	14.6	9.7	4.9	3.1	5.7	ENSMUSG00000028587
Mybl1	myeloblastosis oncogene-like 1	ENSMUSG00000025912	88.3762	3.10646	0.406987	7.63283	2.3e-14	5.1e-12	4.3	17.3	21.6	46.5	23.9	26.1	47.4	53.6	26.7	200.9	329.3	303	54.3	58.8	111.9	ENSMUSG00000025912
Gm42433	predicted gene 42433	ENSMUSG00000105230	5.33025	3.10586	1.11002	2.79802	0.00514162	0.0307318	1.1	1.9	0	1.1	1.1	1.2	2.4	8.5	8.1	17.2	4.6	6.8	9.9	4.7	11.4	ENSMUSG00000105230
Capn6	calpain 6	ENSMUSG00000067276	60.1597	3.10398	0.327783	9.46961	2.81e-21	1.82e-18	38.7	39.4	43.1	17.9	17.4	16.6	27.9	16.9	14	133.1	169.7	144.2	88.9	83.1	51.5	ENSMUSG00000067276
2010310C07Rik	RIKEN cDNA 2010310C07 gene	ENSMUSG00000101268	5.10469	3.09973	1.00046	3.0983	0.00194632	0.0151271	2.1	4.8	1.4	3.2	0	1.2	2.4	0.9	2.3	7.4	13.1	17.5	4.1	6.3	9.8	ENSMUSG00000101268
Gm7463	predicted gene 7463	ENSMUSG00000106889	10.3308	3.09649	0.917142	3.37623	0.000734854	0.0074552	0	9.6	4.3	1.1	4.3	3.6	2.4	15.1	10.5	12.3	49.1	14.6	9	12.5	6.5	ENSMUSG00000106889
9430062P05Rik	RIKEN cDNA 9430062P05 gene	ENSMUSG00000104263	11.8117	3.08807	1.07368	2.87616	0.00402546	0.0257037	0	1.9	12.9	1.1	1.1	3.6	4.9	12.2	14	19.6	23	4.9	52.7	17.2	8.2	ENSMUSG00000104263
Htra3	HtrA serine peptidase 3	ENSMUSG00000029096	22.8957	3.08374	0.511588	6.02777	1.66e-09	1.5e-07	16.1	9.6	27.3	3.2	7.6	8.3	12.1	8.5	8.1	53.9	49.1	57.5	18.1	33.7	30.2	ENSMUSG00000029096
Gm23833	predicted gene, 23833	ENSMUSG00000089525	6.22452	3.0728	1.02538	2.99674	0.00272881	0.0193165	0	1.9	0	2.1	1.1	1.2	4.9	3.8	0	4.9	17.7	14.6	18.9	12.5	9.8	ENSMUSG00000089525
Trim59	tripartite motif-containing 59	ENSMUSG00000034317	42.0233	3.06543	0.409567	7.48455	7.18e-14	1.48e-11	12.9	15.4	23	13.7	19.6	11.9	34	12.2	16.3	143.7	145.1	89.6	38.7	30.6	23.7	ENSMUSG00000034317
Gm34983	predicted gene, 34983	ENSMUSG00000112265	4.4229	3.059	1.13088	2.70498	0.00683086	0.0377592	0	3.8	4.3	0	1.1	2.4	2.4	0	0	7.4	10	10.7	9.9	7.8	6.5	ENSMUSG00000112265
Spag5	sperm associated antigen 5	ENSMUSG00000002055	72.2308	3.05181	0.315363	9.67716	3.77e-22	2.8e-19	40.8	30.8	34.5	25.3	22.8	15.4	63.1	34.8	57	182.9	195.8	151	57.6	78.4	93.1	ENSMUSG00000002055
9530086O07Rik	RIKEN cDNA 9530086O07 gene	ENSMUSG00000108076	30.8235	3.04753	0.530021	5.74982	8.93e-09	6.48e-07	12.9	6.7	4.3	4.2	6.5	3.6	9.7	15.1	19.8	28.6	53	37	79	81.5	100.5	ENSMUSG00000108076
Gm37598	predicted gene, 37598	ENSMUSG00000102749	4.72743	3.04111	1.12989	2.69151	0.00711287	0.0388673	8.6	4.8	0	1.1	2.2	0	3.6	2.8	2.3	6.5	14.6	5.8	4.1	7.1	7.4	ENSMUSG00000102749
Plagl1	pleiomorphic adenoma gene-like 1	ENSMUSG00000019817	45.6434	3.0374	0.452919	6.70627	2e-11	2.67e-09	3.2	21.2	33.1	9.5	16.3	14.3	24.3	13.2	17.4	103.7	99	125.7	75.7	61.1	67	ENSMUSG00000019817
Gm14286	predicted gene 14286	ENSMUSG00000087445	9.0043	3.02983	0.984296	3.07817	0.00208279	0.0158299	2.1	1.9	2.9	3.2	3.3	0	0	2.8	14	12.3	8.4	33.1	22.2	12.5	16.3	ENSMUSG00000087445
Cyp3a44	cytochrome P450, family 3, subfamily a, polypeptide 44	ENSMUSG00000054417	10.6402	3.0276	0.936838	3.23173	0.00123045	0.0108798	8.6	1.9	1.4	5.3	0	3.6	1.2	6.6	1.2	18.8	33.8	19.5	4.1	25.1	28.6	ENSMUSG00000054417
Neurl1b	neuralized E3 ubiquitin protein ligase 1B	ENSMUSG00000034413	87.9823	3.00767	0.273014	11.0165	3.18e-28	6.2e-25	31.2	27.9	31.6	24.3	40.2	33.3	48.6	24.5	37.2	310.4	247.2	227	84.7	81.5	70.3	ENSMUSG00000034413
Snord71	small nucleolar RNA, C/D box 71	ENSMUSG00000077549	6.46227	3.00369	1.10222	2.72513	0.00642763	0.0362853	1.1	1	5.7	3.2	0	0	3.6	2.8	10.5	12.3	5.4	8.8	12.3	17.2	13.1	ENSMUSG00000077549
Gm44027	predicted gene, 44027	ENSMUSG00000107955	11.4854	2.99956	0.822937	3.64494	0.000267451	0.00344815	4.3	4.8	0	2.1	3.3	0	12.1	12.2	23.3	13.1	20	10.7	23.9	17.2	25.3	ENSMUSG00000107955
Aurka	aurora kinase A	ENSMUSG00000027496	60.9693	2.99618	0.442639	6.76891	1.3e-11	1.82e-09	9.7	22.1	15.8	33.8	25	15.4	54.6	22.6	15.1	236.9	244.1	113	34.6	40	31.9	ENSMUSG00000027496
Polq	polymerase (DNA directed), theta	ENSMUSG00000034206	36.2086	2.99078	0.56728	5.27214	1.35e-07	7.02e-06	16.1	16.3	4.3	6.3	28.3	8.3	24.3	15.1	8.1	112.7	126.7	102.3	37.8	26.7	9.8	ENSMUSG00000034206
Cep55	centrosomal protein 55	ENSMUSG00000024989	23.9306	2.98584	0.53495	5.58154	2.38e-08	1.58e-06	23.6	2.9	8.6	8.4	6.5	14.3	10.9	6.6	4.7	80	84.4	65.3	13.2	17.2	12.3	ENSMUSG00000024989
2010007H06Rik	RIKEN cDNA 2010007H06 gene	ENSMUSG00000044694	10.53	2.97375	0.859194	3.46109	0.000537985	0.00584088	6.4	6.7	12.9	0	0	7.1	3.6	2.8	7	29.4	12.3	11.7	18.1	25.1	14.7	ENSMUSG00000044694
Col1a2	collagen, type I, alpha 2	ENSMUSG00000029661	527.829	2.97182	0.364745	8.14765	3.71e-16	1.1e-13	237.5	162.5	626.7	101.4	179.3	166.3	125.1	88.4	151.2	1025.8	1082.4	1397	840	963.3	770.5	ENSMUSG00000029661
Hapln1	hyaluronan and proteoglycan link protein 1	ENSMUSG00000021613	52.1879	2.97065	0.416811	7.12709	1.03e-12	1.68e-10	18.3	62.5	17.2	15.8	17.4	20.2	37.6	27.3	31.4	156	115.9	146.1	44.4	41.5	31	ENSMUSG00000021613
Oip5	Opa interacting protein 5	ENSMUSG00000072980	11.839	2.96415	0.701806	4.2236	2.4e-05	0.000534981	3.2	11.5	7.2	3.2	6.5	2.4	9.7	4.7	4.7	43.3	30.7	20.5	17.3	7.1	5.7	ENSMUSG00000072980
Gm37063	predicted gene, 37063	ENSMUSG00000103805	18.8476	2.95518	0.704345	4.19564	2.72e-05	0.00059416	4.3	10.6	11.5	3.2	0	7.1	18.2	11.3	33.7	23.7	25.3	29.2	54.3	28.2	22.1	ENSMUSG00000103805
Mndal	myeloid nuclear differentiation antigen like	ENSMUSG00000090272	81.3233	2.95382	0.820304	3.60089	0.00031713	0.00391038	32.2	22.1	43.1	29.6	20.6	40.4	31.6	24.5	11.6	39.2	432.2	229.9	42	187.3	33.5	ENSMUSG00000090272
Ephb3	Eph receptor B3	ENSMUSG00000005958	12.3598	2.95278	0.775234	3.80888	0.000139597	0.00216995	2.1	6.7	17.2	5.3	0	2.4	9.7	14.1	15.1	17.2	18.4	24.4	23.9	12.5	16.3	ENSMUSG00000005958
Mtmr11	myotubularin related protein 11	ENSMUSG00000045934	153.503	2.94639	0.340844	8.64438	5.41e-18	2.11e-15	39.8	49	41.7	17.9	69.6	53.5	37.6	51.7	40.7	281	464.4	338.1	218	254.7	344.8	ENSMUSG00000045934
Gm44911	predicted gene 44911	ENSMUSG00000108852	7.87819	2.94518	1.00891	2.91917	0.0035097	0.0233545	0	0	2.9	0	7.6	1.2	6.1	0.9	7	20.4	14.6	33.1	15.6	5.5	3.3	ENSMUSG00000108852
Ndc80	NDC80 kinetochore complex component	ENSMUSG00000024056	23.8471	2.94268	0.623349	4.72075	2.35e-06	8.05e-05	17.2	1	15.8	7.4	5.4	15.4	26.7	8.5	8.1	71.1	74.5	70.1	12.3	8.6	15.5	ENSMUSG00000024056
Cdca2	cell division cycle associated 2	ENSMUSG00000048922	63.6091	2.93943	0.381883	7.69719	1.39e-14	3.25e-12	23.6	12.5	17.2	24.3	28.3	26.1	68	24.5	23.3	235.2	223.4	144.2	39.5	30.6	33.5	ENSMUSG00000048922
Tcf24	transcription factor 24	ENSMUSG00000099032	65.6693	2.93858	0.96405	3.04816	0.0023025	0.0171068	95.6	105.8	103.5	29.6	8.7	5.9	8.5	13.2	0	191.1	15.4	133.5	142.3	47	85	ENSMUSG00000099032
AC165425.1	novel transcript	ENSMUSG00000091661	4.61942	2.91989	1.04438	2.7958	0.00517717	0.0308554	0	3.8	0	2.1	2.2	0	3.6	2.8	2.3	14.7	11.5	6.8	8.2	7.8	3.3	ENSMUSG00000091661
Syt12	synaptotagmin XII	ENSMUSG00000049303	78.8775	2.91226	0.577869	5.03965	4.66e-07	2.12e-05	6.4	14.4	15.8	10.6	14.1	27.3	26.7	92.2	29.1	96.4	211.9	80.9	69.9	200.7	286.8	ENSMUSG00000049303
Eda2r	ectodysplasin A2 receptor	ENSMUSG00000034457	107.645	2.91023	0.464636	6.26347	3.76e-10	4.1e-08	55.9	9.6	31.6	75	27.2	30.9	49.8	21.6	30.2	228.7	401.5	372.1	73.2	101.1	106.2	ENSMUSG00000034457
Cdca8	cell division cycle associated 8	ENSMUSG00000028873	45.0347	2.90987	0.430327	6.762	1.36e-11	1.89e-09	38.7	18.3	38.8	14.8	8.7	24.9	37.6	18.8	17.4	131.5	132	97.4	45.2	25.1	26.1	ENSMUSG00000028873
Nfatc4	nuclear factor of activated T cells, cytoplasmic, calcineurin dependent 4	ENSMUSG00000023411	9.03749	2.90761	0.791043	3.67567	0.000237225	0.00317453	2.1	2.9	5.7	0	4.3	3.6	4.9	3.8	1.2	10.6	20	28.3	14	20.4	13.9	ENSMUSG00000023411
Gm11100	predicted gene 11100	ENSMUSG00000079357	231.546	2.90261	0.646075	4.49268	7.03e-06	0.000204176	31.2	46.2	17.2	155.2	45.6	43.9	189.4	134.5	117.4	212.4	1163.8	455.9	256.7	312	291.7	ENSMUSG00000079357
Cdk1	cyclin-dependent kinase 1	ENSMUSG00000019942	115.122	2.88051	0.344269	8.36704	5.91e-17	1.99e-14	63.4	30.8	50.3	53.8	51.1	43.9	74.1	35.7	30.2	450	421.5	225	56.8	67.4	72.7	ENSMUSG00000019942
Gm43768	predicted gene 43768	ENSMUSG00000105412	6.17817	2.87925	0.907583	3.17244	0.00151164	0.0126482	0	1	0	1.1	1.1	3.6	4.9	3.8	1.2	10.6	8.4	22.4	12.3	11	11.4	ENSMUSG00000105412
Boc	biregional cell adhesion molecule-related/down-regulated by oncogenes (Cdon) binding protein	ENSMUSG00000022687	9.19498	2.87276	0.923189	3.11178	0.00185966	0.0146221	5.4	0	7.2	3.2	0	3.6	6.1	5.6	2.3	24.5	10.7	13.6	8.2	17.2	30.2	ENSMUSG00000022687
Nrg1	neuregulin 1	ENSMUSG00000062991	122.34	2.86579	0.344467	8.3195	8.83e-17	2.92e-14	3.2	15.4	11.5	29.6	46.7	49.9	42.5	49.9	31.4	263.8	324.7	329.3	153	161.5	322.7	ENSMUSG00000062991
2700099C18Rik	RIKEN cDNA 2700099C18 gene	ENSMUSG00000098090	13.5331	2.86432	0.730342	3.92188	8.79e-05	0.00149711	9.7	1.9	7.2	4.2	3.3	8.3	13.4	6.6	5.8	26.1	46.1	41.9	20.6	3.9	4.1	ENSMUSG00000098090
Gm20432	predicted gene 20432	ENSMUSG00000092181	5.07882	2.86425	1.11208	2.57557	0.0100074	0.0499774	1.1	2.9	8.6	2.1	0	1.2	4.9	1.9	5.8	5.7	6.9	11.7	4.9	7.1	11.4	ENSMUSG00000092181
Cenpm	centromere protein M	ENSMUSG00000068101	43.7553	2.85595	0.458047	6.23506	4.52e-10	4.8e-08	14	26.9	37.4	11.6	22.8	10.7	35.2	26.3	18.6	120.1	55.3	153	47.7	39.2	37.6	ENSMUSG00000068101
Ifi203-ps	interferon activated gene 203, pseudogene	ENSMUSG00000090222	30.5918	2.85493	1.06705	2.67552	0.00746131	0.0402049	15	6.7	12.9	9.5	14.1	10.7	2.4	7.5	18.6	7.4	162	78.9	13.2	91.7	8.2	ENSMUSG00000090222
H1fx	H1 histone family, member X	ENSMUSG00000044927	7.69317	2.84923	0.933503	3.05219	0.00227179	0.0169279	0	1	2.9	0	7.6	0	8.5	2.8	11.6	19.6	19.2	16.6	4.9	12.5	8.2	ENSMUSG00000044927
Pianp	PILR alpha associated neural protein	ENSMUSG00000030329	11.4675	2.83648	0.754028	3.76177	0.000168713	0.00247343	0	9.6	2.9	4.2	5.4	2.4	2.4	0.9	0	29.4	14.6	42.9	17.3	20.4	19.6	ENSMUSG00000030329
Adamts12	a disintegrin-like and metallopeptidase (reprolysin type) with thrombospondin type 1 motif, 12	ENSMUSG00000047497	98.1385	2.83343	0.280073	10.1168	4.65e-24	4.8e-21	49.4	34.6	46	22.2	42.4	35.6	17	29.2	18.6	203.4	266.4	242.6	125	159.1	180.6	ENSMUSG00000047497
Tbx6	T-box 6	ENSMUSG00000030699	7.61504	2.82752	1.06423	2.65687	0.00788701	0.0420082	7.5	8.7	20.1	0	0	4.8	6.1	1.9	15.1	17.2	5.4	9.7	9	4.7	4.1	ENSMUSG00000030699
Gm37314	predicted gene, 37314	ENSMUSG00000104094	9.09533	2.82621	0.93577	3.0202	0.00252612	0.0182878	0	1.9	2.9	1.1	1.1	3.6	6.1	6.6	16.3	9	7.7	23.4	32.1	11	13.9	ENSMUSG00000104094
Chst3	carbohydrate sulfotransferase 3	ENSMUSG00000057337	8.49973	2.82361	0.949317	2.97436	0.00293597	0.0203798	6.4	3.8	2.9	1.1	2.2	1.2	2.4	12.2	15.1	5.7	8.4	17.5	16.5	16.5	15.5	ENSMUSG00000057337
Wdr66	WD repeat domain 66	ENSMUSG00000029442	24.783	2.81102	0.585029	4.80492	1.55e-06	5.81e-05	23.6	14.4	27.3	5.3	8.7	5.9	7.3	5.6	27.9	34.3	36.8	69.2	45.2	29	31	ENSMUSG00000029442
Anln	anillin, actin binding protein	ENSMUSG00000036777	106.453	2.79874	0.326868	8.5623	1.11e-17	4.04e-15	40.8	36.5	58.9	47.5	56.5	35.6	94.7	40.5	37.2	387.1	342.4	243.6	59.2	54.9	61.3	ENSMUSG00000036777
Gm37159	predicted gene, 37159	ENSMUSG00000103233	18.7647	2.79528	0.517299	5.4036	6.53e-08	3.71e-06	6.4	8.7	7.2	6.3	4.3	8.3	13.4	27.3	9.3	39.2	41.5	50.7	16.5	19.6	22.9	ENSMUSG00000103233
Gm5086	predicted gene 5086	ENSMUSG00000110235	5.32542	2.7853	1.00877	2.76109	0.00576095	0.0333705	1.1	3.8	1.4	2.1	2.2	0	1.2	2.8	8.1	11.4	5.4	13.6	7.4	9.4	9.8	ENSMUSG00000110235
Eme1	essential meiotic structure-specific endonuclease 1	ENSMUSG00000039055	8.7557	2.76926	0.670109	4.13255	3.59e-05	0.000733162	3.2	1.9	7.2	2.1	3.3	5.9	7.3	5.6	3.5	24.5	29.9	21.4	5.8	3.9	5.7	ENSMUSG00000039055
Ect2	ect2 oncogene	ENSMUSG00000027699	175.158	2.75567	0.419898	6.56273	5.28e-11	6.62e-09	38.7	32.7	163.9	81.3	80.4	78.4	108.1	77.1	68.6	597.9	657.1	366.3	97.9	94.8	84.2	ENSMUSG00000027699
Mmp2	matrix metallopeptidase 2	ENSMUSG00000031740	239.3	2.75389	0.237656	11.5877	4.76e-31	1.67e-27	162.3	122.1	207	66.5	113	89.1	87.4	69.6	50	558.6	575.8	677.1	256.7	301	253.3	ENSMUSG00000031740
Kif22	kinesin family member 22	ENSMUSG00000030677	47.6399	2.75049	0.452413	6.07959	1.2e-09	1.14e-07	20.4	6.7	11.5	10.6	22.8	27.3	40.1	20.7	30.2	162.5	171.2	72.1	27.1	43.9	47.4	ENSMUSG00000030677
Gm37776	predicted gene, 37776	ENSMUSG00000104037	5.46884	2.74775	0.927598	2.96222	0.0030543	0.0209898	3.2	2.9	0	1.1	1.1	3.6	6.1	4.7	1.2	17.2	11.5	8.8	4.9	10.2	5.7	ENSMUSG00000104037
Gm43953	predicted gene, 43953	ENSMUSG00000108067	36.5193	2.74177	0.509679	5.3794	7.47e-08	4.16e-06	4.3	13.5	12.9	2.1	10.9	13.1	27.9	10.3	22.1	40.8	77.5	53.6	80.6	77.6	100.5	ENSMUSG00000108067
Olfr873	olfactory receptor 873	ENSMUSG00000049028	16.7358	2.73954	0.598712	4.57573	4.75e-06	0.000146241	7.5	8.7	4.3	5.3	2.2	5.9	13.4	7.5	4.7	28.6	20	40.9	32.1	43.1	27	ENSMUSG00000049028
Eln	elastin	ENSMUSG00000029675	77.1875	2.73038	0.379432	7.19597	6.2e-13	1.05e-10	104.2	42.3	63.2	17.9	18.5	29.7	24.3	34.8	23.3	94.7	204.2	137.4	123.4	124.6	115.2	ENSMUSG00000029675
Gm38036	predicted gene, 38036	ENSMUSG00000102841	56.9839	2.72205	0.529288	5.14285	2.71e-07	1.3e-05	5.4	23.1	8.6	12.7	16.3	9.5	21.9	59.3	70.9	78.4	56.8	119.8	170.3	134.8	67	ENSMUSG00000102841
Cacnb3	calcium channel, voltage-dependent, beta 3 subunit	ENSMUSG00000003352	9.42215	2.7205	0.953995	2.8517	0.00434867	0.027231	2.1	2.9	0	0	7.6	3.6	0	0.9	12.8	17.2	33.8	22.4	13.2	10.2	14.7	ENSMUSG00000003352
Ugt1a8	UDP glucuronosyltransferase 1 family, polypeptide A8	ENSMUSG00000089675	39.1485	2.71164	0.656095	4.13299	3.58e-05	0.000732611	8.6	16.3	35.9	23.2	14.1	4.8	15.8	11.3	76.7	92.3	75.2	110.1	50.2	30.6	22.1	ENSMUSG00000089675
Mcm6	minichromosome maintenance complex component 6	ENSMUSG00000026355	153.471	2.70108	0.344382	7.84328	4.39e-15	1.13e-12	82.7	87.5	69	65.5	58.7	48.7	105.6	52.7	43	583.2	244.9	297.1	216.4	158.3	188.7	ENSMUSG00000026355
Cip2a	cell proliferation regulating inhibitor of protein phosphatase 2A	ENSMUSG00000033031	99.8071	2.6903	0.278052	9.67555	3.83e-22	2.8e-19	52.7	45.2	30.2	50.7	52.2	30.9	60.7	39.5	41.9	281	362.3	222.1	79.8	73.7	74.4	ENSMUSG00000033031
Top2a	topoisomerase (DNA) II alpha	ENSMUSG00000020914	296.545	2.68896	0.359746	7.4746	7.74e-14	1.56e-11	168.7	67.3	171.1	99.2	131.5	160.4	321.8	177.8	101.2	936	928.9	654.7	187.6	178.7	163.4	ENSMUSG00000020914
Kif20b	kinesin family member 20B	ENSMUSG00000024795	103.975	2.68025	0.363453	7.37439	1.65e-13	3.08e-11	62.3	53.8	33.1	56	45.6	35.6	99.6	58.3	30.2	286.7	362.3	231.9	62.5	90.1	51.5	ENSMUSG00000024795
Tnfrsf10b	tumor necrosis factor receptor superfamily, member 10b	ENSMUSG00000022074	28.0018	2.67429	0.446776	5.98576	2.15e-09	1.9e-07	5.4	8.7	14.4	10.6	14.1	9.5	7.3	9.4	18.6	65.3	53.7	100.3	31.3	29.8	41.7	ENSMUSG00000022074
Arhgap33	Rho GTPase activating protein 33	ENSMUSG00000036882	6.80406	2.67248	0.932658	2.86544	0.00416425	0.0263977	6.4	1	5.7	0	3.3	3.6	2.4	6.6	7	10.6	13.8	18.5	6.6	14.1	2.5	ENSMUSG00000036882
Gpx7	glutathione peroxidase 7	ENSMUSG00000028597	43.5436	2.66386	0.446803	5.96205	2.49e-09	2.16e-07	65.6	19.2	48.9	22.2	21.7	9.5	18.2	10.3	8.1	108.6	138.9	92.6	28	38.4	22.9	ENSMUSG00000028597
Gm37956	predicted gene, 37956	ENSMUSG00000104064	51.668	2.66252	0.443672	6.0011	1.96e-09	1.75e-07	38.7	20.2	34.5	13.7	12	7.1	32.8	37.6	75.6	89	53	67.2	116.8	108.2	68.6	ENSMUSG00000104064
Atp1a3	ATPase, Na+/K+ transporting, alpha 3 polypeptide	ENSMUSG00000040907	6.57656	2.65712	0.99359	2.67427	0.0074893	0.0403309	1.1	1	8.6	0	2.2	2.4	6.1	3.8	2.3	10.6	6.9	10.7	18.9	9.4	14.7	ENSMUSG00000040907
Cyp21a2-ps	cytochrome P450, family 21, subfamily a, polypeptide 2 pseudogene	ENSMUSG00000092471	14.9123	2.65444	0.634741	4.18192	2.89e-05	0.000621875	0	1.9	0	6.3	5.4	0	2.4	2.8	2.3	21.2	20	35.1	41.1	37.6	47.4	ENSMUSG00000092471
Shcbp1	Shc SH2-domain binding protein 1	ENSMUSG00000022322	42.878	2.65199	0.445538	5.95234	2.64e-09	2.26e-07	12.9	18.3	14.4	30.6	12	21.4	36.4	12.2	14	168.2	137.4	96.4	34.6	17.2	17.2	ENSMUSG00000022322
2610307P16Rik	RIKEN cDNA 2610307P16 gene	ENSMUSG00000085936	11.9145	2.64938	1.00362	2.63981	0.00829515	0.0433524	0	11.5	0	0	3.3	7.1	6.1	3.8	0	14.7	18.4	31.2	26.3	20.4	36	ENSMUSG00000085936
Gm43178	predicted gene 43178	ENSMUSG00000106607	11.9003	2.64806	0.779993	3.39498	0.000686325	0.00706637	2.1	3.8	15.8	1.1	3.3	3.6	21.9	11.3	19.8	19.6	14.6	14.6	16.5	9.4	21.2	ENSMUSG00000106607
Gprc5b	G protein-coupled receptor, family C, group 5, member B	ENSMUSG00000008734	7.63365	2.64655	0.834269	3.17229	0.00151239	0.0126482	5.4	1	4.3	0	5.4	2.4	9.7	7.5	4.7	11.4	25.3	11.7	7.4	11.8	6.5	ENSMUSG00000008734
Plch1	phospholipase C, eta 1	ENSMUSG00000036834	7.49126	2.63923	0.938727	2.8115	0.00493116	0.0297635	3.2	10.6	7.2	1.1	3.3	1.2	3.6	11.3	3.5	7.4	15.4	11.7	4.1	11	18	ENSMUSG00000036834
Airn	antisense Igf2r RNA	ENSMUSG00000078247	40.1899	2.63451	0.464744	5.66873	1.44e-08	9.99e-07	20.4	10.6	28.7	9.5	9.8	15.4	18.2	16.9	41.9	56.4	58.3	100.3	84.7	76	55.6	ENSMUSG00000078247
Gm49658	predicted gene, 49658	ENSMUSG00000116832	14.2762	2.63053	0.702237	3.74593	0.000179727	0.00260226	11.8	4.8	5.7	5.3	3.3	3.6	9.7	24.5	2.3	17.2	26.1	32.1	23	24.3	20.4	ENSMUSG00000116832
Arntl2	aryl hydrocarbon receptor nuclear translocator-like 2	ENSMUSG00000040187	14.0572	2.62688	0.76664	3.42648	0.000611449	0.006443	2.1	7.7	5.7	3.2	10.9	4.8	1.2	12.2	7	45.7	8.4	62.3	13.2	14.1	12.3	ENSMUSG00000040187
Mgat3	mannoside acetylglucosaminyltransferase 3	ENSMUSG00000042428	7.30172	2.62227	0.809426	3.23966	0.00119671	0.0106586	11.8	3.8	4.3	2.1	1.1	3.6	4.9	5.6	3.5	9	13.8	18.5	9.9	8.6	9	ENSMUSG00000042428
H19	H19, imprinted maternally expressed transcript	ENSMUSG00000000031	10.308	2.61961	0.70894	3.6951	0.000219798	0.0030096	4.3	7.7	4.3	1.1	4.3	5.9	1.2	0.9	3.5	17.2	16.9	35.1	10.7	22.7	18.8	ENSMUSG00000000031
Gstm3	glutathione S-transferase, mu 3	ENSMUSG00000004038	488.739	2.6173	0.370904	7.05656	1.71e-12	2.67e-10	421.3	397.1	294.7	401.2	117.4	144.9	136	82.8	201.2	1728.2	1090.9	1255.8	354.6	307.3	397.9	ENSMUSG00000004038
Zwilch	zwilch kinetochore protein	ENSMUSG00000032400	35.8392	2.61233	0.455336	5.73715	9.63e-09	6.94e-07	17.2	15.4	14.4	15.8	15.2	20.2	38.9	18.8	5.8	121.7	121.3	69.2	23.9	22.7	17.2	ENSMUSG00000032400
Gm43946	predicted gene, 43946	ENSMUSG00000107720	7.57968	2.60832	0.959122	2.71949	0.00653824	0.0367096	1.1	1	0	3.2	2.2	0	3.6	3.8	8.1	5.7	21.5	5.8	24.7	11	22.1	ENSMUSG00000107720
Cdhr2	cadherin-related family member 2	ENSMUSG00000034918	13.5101	2.5975	0.683981	3.79762	0.000146094	0.00224506	3.2	3.8	1.4	2.1	2.2	9.5	9.7	4.7	2.3	18	34.5	29.2	21.4	18.8	41.7	ENSMUSG00000034918
Gm15373	predicted gene 15373	ENSMUSG00000082837	20.1233	2.59127	0.491433	5.27287	1.34e-07	7.01e-06	4.3	18.3	11.5	6.3	5.4	8.3	14.6	15.1	15.1	44.1	34.5	41.9	30.4	26.7	25.3	ENSMUSG00000082837
Col3a1	collagen, type III, alpha 1	ENSMUSG00000026043	3654.8	2.59023	0.255493	10.1382	3.74e-24	4.1e-21	2704.9	1725.9	3475.8	958.7	1744.3	1634.4	1281.1	936.9	972.1	8912.3	6794	10411.4	4321.6	4623.1	4325.6	ENSMUSG00000026043
Cyp2d36-ps	cytochrome P450, family 2, subfamily d, polypeptide 36, pseudogene	ENSMUSG00000116341	625.529	2.58733	0.376449	6.87299	6.29e-12	9.26e-10	624.4	423.1	263.1	196.4	115.2	149.7	218.6	444	483.7	1267.6	670.2	834.9	1696.4	1335.7	660.2	ENSMUSG00000116341
Tedc1	tubulin epsilon and delta complex 1	ENSMUSG00000037466	11.1088	2.58655	0.632539	4.08916	4.33e-05	0.000851025	6.4	3.8	5.7	0	6.5	10.7	7.3	4.7	4.7	27.8	41.5	32.1	5.8	4.7	4.9	ENSMUSG00000037466
Chtf18	CTF18, chromosome transmission fidelity factor 18	ENSMUSG00000019214	9.5276	2.58584	0.701616	3.68555	0.000228213	0.00309234	2.1	3.8	2.9	9.5	2.2	2.4	4.9	0	2.3	37.6	25.3	22.4	12.3	8.6	6.5	ENSMUSG00000019214
Gpc6	glypican 6	ENSMUSG00000058571	169.865	2.58241	0.249416	10.3538	4.02e-25	5.04e-22	95.6	64.4	84.8	28.5	71.7	67.7	57.1	62.1	53.5	345.5	300.2	356.6	322.5	315.9	321.9	ENSMUSG00000058571
Mxd3	Max dimerization protein 3	ENSMUSG00000021485	5.13148	2.57136	0.970807	2.64868	0.00808066	0.0426381	2.1	4.8	2.9	2.1	4.3	1.2	7.3	0.9	0	18.8	20	6.8	2.5	0.8	2.5	ENSMUSG00000021485
Bcl2l14	BCL2-like 14 (apoptosis facilitator)	ENSMUSG00000030200	11.6982	2.57005	0.881223	2.91646	0.00354032	0.0234692	12.9	1.9	8.6	0	2.2	7.1	8.5	15.1	3.5	11.4	31.5	10.7	11.5	21.9	28.6	ENSMUSG00000030200
Elf3	E74-like factor 3	ENSMUSG00000003051	103.375	2.56784	0.790091	3.25005	0.00115385	0.0104072	9.7	27.9	5.7	29.6	31.5	39.2	24.3	193.8	40.7	148.6	149.7	296.2	100.4	117.6	335.8	ENSMUSG00000003051
Lysmd2	LysM, putative peptidoglycan-binding, domain containing 2	ENSMUSG00000032184	20.8426	2.56751	0.540755	4.748	2.05e-06	7.15e-05	18.3	12.5	8.6	3.2	7.6	10.7	8.5	7.5	9.3	26.1	32.2	68.2	28	38.4	33.5	ENSMUSG00000032184
Myo15b	myosin XVB	ENSMUSG00000034427	17.6166	2.56295	0.920113	2.78548	0.00534487	0.0315763	5.4	0	2.9	4.2	4.3	5.9	2.4	3.8	5.8	6.5	66	12.7	13.2	29.8	101.3	ENSMUSG00000034427
Gm12701	predicted gene 12701	ENSMUSG00000086385	11.878	2.56139	0.864877	2.96157	0.00306075	0.0209957	5.4	0	0	3.2	0	5.9	10.9	8.5	3.5	13.1	13.8	26.3	49.4	22.7	15.5	ENSMUSG00000086385
Kif11	kinesin family member 11	ENSMUSG00000012443	126.313	2.55927	0.28073	9.1165	7.76e-20	4e-17	98.9	54.8	66.1	58.1	55.4	57	97.1	69.6	66.3	399.4	382.3	222.1	87.2	101.9	78.4	ENSMUSG00000012443
Scn8a	sodium channel, voltage-gated, type VIII, alpha	ENSMUSG00000023033	34.3642	2.55797	0.529548	4.83048	1.36e-06	5.23e-05	8.6	3.8	0	2.1	15.2	14.3	24.3	23.5	24.4	43.3	68.3	73.1	50.2	54.9	109.5	ENSMUSG00000023033
Tacc3	transforming, acidic coiled-coil containing protein 3	ENSMUSG00000037313	45.441	2.55528	0.389323	6.5634	5.26e-11	6.62e-09	21.5	11.5	31.6	21.1	19.6	19	41.3	12.2	18.6	125	119.8	106.2	50.2	40.8	43.3	ENSMUSG00000037313
2310014F06Rik	RIKEN cDNA 2310014F06 gene	ENSMUSG00000085945	6.55592	2.54565	0.952374	2.67295	0.00751866	0.0404141	7.5	1.9	0	3.2	3.3	0	0	3.8	4.7	13.1	6.9	18.5	11.5	11	13.1	ENSMUSG00000085945
Pkmyt1	protein kinase, membrane associated tyrosine/threonine 1	ENSMUSG00000023908	6.62785	2.53871	0.832303	3.05023	0.00228669	0.0170182	7.5	4.8	2.9	1.1	5.4	1.2	1.2	2.8	5.8	12.3	16.1	16.6	3.3	7.8	10.6	ENSMUSG00000023908
Gm25549	predicted gene, 25549	ENSMUSG00000088705	18.342	2.53421	0.855921	2.9608	0.00306841	0.0210162	6.4	5.8	11.5	4.2	4.3	7.1	7.3	12.2	17.4	6.5	7.7	77	38.7	12.5	56.4	ENSMUSG00000088705
Evpl	envoplakin	ENSMUSG00000034282	8.42921	2.52898	0.725984	3.48352	0.000494861	0.00548823	0	2.9	1.4	3.2	2.2	3.6	10.9	5.6	8.1	13.1	16.9	21.4	8.2	12.5	16.3	ENSMUSG00000034282
Apoc2	apolipoprotein C-II	ENSMUSG00000002992	17.4274	2.52508	0.677569	3.72667	0.000194023	0.0027681	29	11.5	18.7	2.1	7.6	3.6	4.9	19.8	15.1	31.9	26.9	17.5	38.7	21.2	13.1	ENSMUSG00000002992
Gm44695	predicted gene 44695	ENSMUSG00000108560	11.4561	2.51442	0.809125	3.10758	0.00188627	0.0147651	0	8.7	10.1	2.1	6.5	1.2	9.7	3.8	12.8	23.7	15.4	17.5	26.3	23.5	10.6	ENSMUSG00000108560
Gm17746	predicted gene, 17746	ENSMUSG00000112937	7.95175	2.51274	0.83781	2.99918	0.00270706	0.0192193	2.1	2.9	0	4.2	2.2	0	4.9	2.8	9.3	9	13.1	15.6	21.4	19.6	12.3	ENSMUSG00000112937
Sdk2	sidekick cell adhesion molecule 2	ENSMUSG00000041592	51.6518	2.51221	0.338422	7.42331	1.14e-13	2.23e-11	20.4	26.9	38.8	13.7	14.1	24.9	24.3	17.9	36	92.3	101.3	105.2	76.5	94.8	87.4	ENSMUSG00000041592
Mastl	microtubule associated serine/threonine kinase-like	ENSMUSG00000026779	41.3054	2.50573	0.424162	5.9075	3.47e-09	2.85e-07	24.7	7.7	18.7	24.3	21.7	19	24.3	22.6	15.1	143.7	162	63.3	23	29.8	19.6	ENSMUSG00000026779
Arhgap11a	Rho GTPase activating protein 11A	ENSMUSG00000041219	116.323	2.50075	0.257942	9.69501	3.17e-22	2.64e-19	52.7	42.3	61.8	48.6	60.9	55.8	53.4	75.3	46.5	325.9	377.7	229.9	117.6	106.6	89.9	ENSMUSG00000041219
Sprn	shadow of prion protein	ENSMUSG00000045733	20.0685	2.49976	0.578288	4.32269	1.54e-05	0.000382277	31.2	7.7	30.2	10.6	1.1	7.1	10.9	8.5	9.3	34.3	40.7	31.2	28	25.9	24.5	ENSMUSG00000045733
Mis18bp1	MIS18 binding protein 1	ENSMUSG00000047534	37.0942	2.49874	0.588128	4.24863	2.15e-05	0.000494271	25.8	1	38.8	15.8	21.7	14.3	30.4	28.2	11.6	105.4	113.6	74	23	27.4	25.3	ENSMUSG00000047534
Kifc5b	kinesin family member C5B	ENSMUSG00000024301	14.8376	2.49693	0.679054	3.67708	0.000235923	0.00316502	1.1	7.7	8.6	6.3	6.5	7.1	15.8	10.3	1.2	39.2	34.5	39	22.2	17.2	5.7	ENSMUSG00000024301
Mdga1	MAM domain containing glycosylphosphatidylinositol anchor 1	ENSMUSG00000043557	6.23342	2.49442	0.945002	2.63959	0.00830061	0.043368	3.2	1	7.2	1.1	2.2	1.2	8.5	5.6	8.1	8.2	10.7	5.8	7.4	10.2	13.1	ENSMUSG00000043557
Tet1	tet methylcytosine dioxygenase 1	ENSMUSG00000047146	14.161	2.48821	0.600408	4.14419	3.41e-05	0.000705107	14	13.5	14.4	1.1	9.8	3.6	8.5	6.6	7	26.1	20	35.1	12.3	24.3	16.3	ENSMUSG00000047146
Gm11454	predicted gene 11454	ENSMUSG00000086152	6.07331	2.48722	0.925557	2.68727	0.00720389	0.0392642	2.1	12.5	2.9	1.1	3.3	2.4	2.4	0	3.5	9	13.8	14.6	8.2	4.7	10.6	ENSMUSG00000086152
Gm17193	predicted gene 17193	ENSMUSG00000079645	12.6049	2.48582	0.708173	3.51018	0.000447798	0.00506888	5.4	10.6	4.3	4.2	1.1	3.6	4.9	13.2	8.1	13.1	20	16.6	39.5	25.1	19.6	ENSMUSG00000079645
Plat	plasminogen activator, tissue	ENSMUSG00000031538	18.6752	2.48124	0.521218	4.76046	1.93e-06	6.87e-05	6.4	9.6	2.9	13.7	4.3	8.3	2.4	7.5	4.7	31.9	53	63.3	23.9	19.6	28.6	ENSMUSG00000031538
Gm43343	predicted gene 43343	ENSMUSG00000107091	13.8086	2.47897	0.751171	3.30015	0.000966337	0.00907053	9.7	12.5	0	3.2	4.3	3.6	3.6	13.2	22.1	18	17.7	26.3	25.5	15.7	31.9	ENSMUSG00000107091
F830115B05Rik	RIKEN cDNA F830115B05 gene	ENSMUSG00000104576	27.4529	2.47772	0.809275	3.06165	0.00220119	0.0164694	1.1	2.9	34.5	4.2	7.6	9.5	8.5	10.3	29.1	32.7	24.6	61.4	69.9	30.6	85	ENSMUSG00000104576
Gm43921	predicted gene, 43921	ENSMUSG00000107603	10.2246	2.47738	0.696421	3.55731	0.000374678	0.00440913	2.1	0	4.3	5.3	1.1	5.9	9.7	5.6	5.8	13.9	26.1	28.3	9.9	14.9	20.4	ENSMUSG00000107603
Kdelr3	KDEL (Lys-Asp-Glu-Leu) endoplasmic reticulum protein retention receptor 3	ENSMUSG00000010830	10.8961	2.47491	0.719946	3.43763	0.000586828	0.00624738	14	6.7	12.9	2.1	7.6	3.6	1.2	6.6	2.3	31.9	9.2	33.1	8.2	12.5	11.4	ENSMUSG00000010830
Traip	TRAF-interacting protein	ENSMUSG00000032586	14.9027	2.46917	0.587213	4.20489	2.61e-05	0.00057537	6.4	1	5.7	3.2	5.4	13.1	12.1	7.5	8.1	49.8	39.9	28.3	20.6	12.5	9.8	ENSMUSG00000032586
Nek2	NIMA (never in mitosis gene a)-related expressed kinase 2	ENSMUSG00000026622	207.053	2.46798	0.297642	8.29178	1.12e-16	3.56e-14	171.9	142.3	94.9	96.1	106.5	86.7	154.2	111.9	62.8	503.1	708.6	388.7	171.1	141.9	165	ENSMUSG00000026622
Cacna1c	calcium channel, voltage-dependent, L type, alpha 1C subunit	ENSMUSG00000051331	28.0542	2.46522	0.597201	4.12796	3.66e-05	0.000741899	3.2	5.8	24.4	7.4	5.4	16.6	4.9	16.9	11.6	40.8	62.9	57.5	37.8	48.6	76.8	ENSMUSG00000051331
Gm43581	predicted gene 43581	ENSMUSG00000105199	19.5028	2.4573	0.581027	4.22923	2.34e-05	0.000525782	2.1	6.7	8.6	10.6	3.3	5.9	26.7	12.2	29.1	46.6	36.8	25.3	18.1	39.2	21.2	ENSMUSG00000105199
Rad51ap1	RAD51 associated protein 1	ENSMUSG00000030346	11.828	2.45634	0.673005	3.64981	0.000262434	0.00341359	6.4	0	1.4	6.3	3.3	8.3	10.9	5.6	9.3	49.8	33	14.6	10.7	8.6	9	ENSMUSG00000030346
Cpt1c	carnitine palmitoyltransferase 1c	ENSMUSG00000007783	10.276	2.45064	0.720157	3.40292	0.0006667	0.00689671	3.2	9.6	2.9	1.1	4.3	5.9	3.6	5.6	4.7	19.6	19.2	22.4	12.3	10.2	29.4	ENSMUSG00000007783
Cd200r3	CD200 receptor 3	ENSMUSG00000036172	11.4469	2.44912	0.620319	3.94816	7.88e-05	0.00137125	3.2	5.8	4.3	4.2	5.4	2.4	2.4	4.7	5.8	19.6	21.5	25.3	15.6	21.9	29.4	ENSMUSG00000036172
Atp1a2	ATPase, Na+/K+ transporting, alpha 2 polypeptide	ENSMUSG00000007097	17.2776	2.43928	0.588839	4.14251	3.44e-05	0.000709454	11.8	9.6	23	4.2	3.3	8.3	12.1	2.8	14	23.7	34.5	26.3	28.8	31.4	25.3	ENSMUSG00000007097
Nipal1	NIPA-like domain containing 1	ENSMUSG00000067219	62.3176	2.43515	0.825914	2.94843	0.00319397	0.0216477	29	94.2	14.4	22.2	29.3	23.8	9.7	38.6	105.8	81.7	224.9	100.3	42.8	87	31	ENSMUSG00000067219
Cpz	carboxypeptidase Z	ENSMUSG00000036596	6.66355	2.42994	0.892594	2.72233	0.00648224	0.0364995	8.6	3.8	7.2	0	3.3	3.6	6.1	0	1.2	9.8	10	16.6	8.2	8.6	13.1	ENSMUSG00000036596
Ddit4l	DNA-damage-inducible transcript 4-like	ENSMUSG00000046818	29.1882	2.42966	0.401473	6.05186	1.43e-09	1.31e-07	4.3	17.3	10.1	13.7	15.2	14.3	15.8	9.4	15.1	77.6	79.1	76	27.1	40	22.9	ENSMUSG00000046818
Gm38283	predicted gene, 38283	ENSMUSG00000104332	34.8972	2.42544	0.754489	3.21467	0.00130593	0.0113597	20.4	16.3	7.2	17.9	4.3	11.9	13.4	4.7	3.5	21.2	20	143.2	76.5	32.1	130.7	ENSMUSG00000104332
Acot1	acyl-CoA thioesterase 1	ENSMUSG00000072949	147.654	2.42275	0.467778	5.17927	2.23e-07	1.1e-05	131.1	69.2	94.9	133	35.9	32.1	58.3	63	60.5	173.1	554.3	352.7	127.5	212.4	116.8	ENSMUSG00000072949
Nsl1	NSL1, MIS12 kinetochore complex component	ENSMUSG00000062510	14.2458	2.42164	0.768862	3.14964	0.00163473	0.0133816	22.6	0	7.2	3.2	10.9	3.6	13.4	7.5	16.3	42.5	27.6	24.4	10.7	11.8	12.3	ENSMUSG00000062510
Gm37524	predicted gene, 37524	ENSMUSG00000103780	20.2788	2.41574	0.58472	4.13145	3.6e-05	0.000734335	14	8.7	7.2	1.1	9.8	9.5	7.3	12.2	24.4	31.9	25.3	50.7	26.3	40	36	ENSMUSG00000103780
Bhlha15	basic helix-loop-helix family, member a15	ENSMUSG00000052271	24.5945	2.41457	0.699941	3.44968	0.000561248	0.00603183	9.7	7.7	17.2	8.4	9.8	13.1	29.1	69.6	5.8	41.7	95.2	29.2	17.3	10.2	4.9	ENSMUSG00000052271
Ncaph	non-SMC condensin I complex, subunit H	ENSMUSG00000034906	53.6974	2.40637	0.38579	6.23751	4.45e-10	4.75e-08	57	22.1	34.5	19	15.2	38	41.3	30.1	31.4	147	145.9	86.7	42.8	44.7	49.8	ENSMUSG00000034906
Fancd2	Fanconi anemia, complementation group D2	ENSMUSG00000034023	24.5333	2.40449	0.542641	4.43108	9.38e-06	0.000256983	5.4	3.8	25.9	11.6	6.5	15.4	25.5	12.2	12.8	69.4	56.8	50.7	28.8	23.5	19.6	ENSMUSG00000034023
Gm49526	predicted gene, 49526	ENSMUSG00000115975	26.6929	2.40448	0.432077	5.56494	2.62e-08	1.7e-06	11.8	22.1	11.5	13.7	6.5	7.1	10.9	14.1	11.6	50.6	47.6	47.7	46.9	38.4	59.6	ENSMUSG00000115975
Rps6kl1	ribosomal protein S6 kinase-like 1	ENSMUSG00000019235	26.3665	2.4041	0.470477	5.10992	3.22e-07	1.52e-05	18.3	12.5	12.9	3.2	16.3	7.1	18.2	18.8	17.4	37.6	59.1	43.8	38.7	57.2	34.3	ENSMUSG00000019235
Cdc25b	cell division cycle 25B	ENSMUSG00000027330	27.406	2.40389	0.477897	5.03016	4.9e-07	2.21e-05	23.6	9.6	31.6	15.8	7.6	7.1	29.1	13.2	14	46.6	51.4	65.3	30.4	31.4	34.3	ENSMUSG00000027330
Fam110c	family with sequence similarity 110, member C	ENSMUSG00000036136	15.077	2.40181	0.767226	3.13051	0.00174505	0.0140251	26.9	7.7	0	5.3	4.3	5.9	13.4	19.8	10.5	16.3	46.1	19.5	14	23.5	13.1	ENSMUSG00000036136
Gm38059	predicted gene, 38059	ENSMUSG00000102148	25.1309	2.39356	0.721388	3.31799	0.000906681	0.00864478	9.7	1	2.9	4.2	2.2	10.7	10.9	35.7	65.1	26.1	43.8	18.5	47.7	67.4	31	ENSMUSG00000102148
Peg10	paternally expressed 10	ENSMUSG00000092035	25.8862	2.39336	0.663967	3.60464	0.000312589	0.00387991	3.2	9.6	14.4	6.3	13	8.3	1.2	4.7	26.7	38.4	66	40.9	42	41.5	71.9	ENSMUSG00000092035
Gm43923	predicted gene, 43923	ENSMUSG00000108256	10.0403	2.39185	0.665406	3.59458	0.000324921	0.00396412	7.5	3.8	5.7	5.3	2.2	2.4	3.6	5.6	7	13.1	16.9	22.4	19.7	15.7	19.6	ENSMUSG00000108256
Phxr4	per-hexamer repeat gene 4	ENSMUSG00000031802	6.9172	2.38869	0.864154	2.76419	0.00570645	0.0331436	1.1	5.8	7.2	1.1	3.3	2.4	7.3	1.9	4.7	9.8	6.9	18.5	11.5	9.4	13.1	ENSMUSG00000031802
Gm13510	predicted gene 13510	ENSMUSG00000080937	8.12422	2.3879	0.861314	2.77239	0.00556463	0.0325126	6.4	1	2.9	2.1	3.3	1.2	1.2	1.9	8.1	8.2	13.8	12.7	27.1	16.5	15.5	ENSMUSG00000080937
Fam13c	family with sequence similarity 13, member C	ENSMUSG00000043259	8.11667	2.3873	0.918598	2.59885	0.00935367	0.0474846	1.1	8.7	4.3	3.2	0	2.4	7.3	3.8	1.2	11.4	6.9	10.7	26.3	13.3	21.2	ENSMUSG00000043259
Fanci	Fanconi anemia, complementation group I	ENSMUSG00000039187	17.6664	2.37778	0.553143	4.29866	1.72e-05	0.000416719	1.1	10.6	2.9	6.3	10.9	14.3	6.1	6.6	14	53.1	56.8	52.6	14.8	10.2	4.9	ENSMUSG00000039187
Gm16113	predicted gene 16113	ENSMUSG00000089910	7.58772	2.37033	0.908625	2.6087	0.00908866	0.0464067	4.3	1.9	2.9	1.1	3.3	4.8	0	2.8	12.8	18	10	18.5	9	18.8	5.7	ENSMUSG00000089910
Gm7173	predicted gene 7173	ENSMUSG00000073077	20.8694	2.36809	0.606432	3.90495	9.42e-05	0.0015855	4.3	2.9	8.6	1.1	14.1	7.1	8.5	16	19.8	40	33	41.9	23.9	29.8	62.1	ENSMUSG00000073077
Gm43958	predicted gene, 43958	ENSMUSG00000108169	7.61332	2.36746	0.87804	2.6963	0.00701146	0.0385026	2.1	7.7	0	3.2	0	3.6	10.9	3.8	8.1	10.6	13.1	10.7	18.1	13.3	9	ENSMUSG00000108169
Gm42843	predicted gene 42843	ENSMUSG00000105293	10.8037	2.36599	0.685199	3.453	0.000554388	0.00597705	0	1.9	5.7	1.1	5.4	3.6	12.1	4.7	8.1	16.3	17.7	17.5	21.4	22.7	23.7	ENSMUSG00000105293
Vxn	vexin	ENSMUSG00000067879	10.0403	2.36485	0.840118	2.8149	0.00487926	0.0295214	0	1.9	0	7.4	1.1	5.9	12.1	7.5	0	21.2	27.6	25.3	5.8	11.8	22.9	ENSMUSG00000067879
Ano5	anoctamin 5	ENSMUSG00000055489	8.40979	2.36355	0.71047	3.32674	0.000878669	0.008475	7.5	6.7	14.4	3.2	5.4	2.4	2.4	1.9	2.3	16.3	10.7	30.2	6.6	7.1	9	ENSMUSG00000055489
Uhrf1	ubiquitin-like, containing PHD and RING finger domains, 1	ENSMUSG00000001228	26.4622	2.36118	0.512452	4.60762	4.07e-06	0.000128446	11.8	9.6	23	8.4	9.8	22.6	18.2	11.3	8.1	111.9	46.1	49.7	22.2	17.2	27	ENSMUSG00000001228
Asns	asparagine synthetase	ENSMUSG00000029752	110.24	2.35878	0.495351	4.76183	1.92e-06	6.85e-05	50.5	17.3	12.9	17.9	45.6	60.6	64.4	75.3	24.4	159.3	185	291.3	143.1	188.9	317	ENSMUSG00000029752
Gm29683	predicted gene, 29683	ENSMUSG00000109097	6.18493	2.35722	0.82229	2.86666	0.00414828	0.0263441	2.1	3.8	2.9	1.1	2.2	3.6	6.1	4.7	4.7	16.3	10	7.8	9	6.3	12.3	ENSMUSG00000109097
Axin2	axin 2	ENSMUSG00000000142	157.239	2.35635	0.299356	7.8714	3.51e-15	9.18e-13	99.9	71.1	126.5	38	42.4	74.8	68	91.2	134.9	203.4	291	297.1	264.1	277.5	278.6	ENSMUSG00000000142
Clspn	claspin	ENSMUSG00000042489	13.4922	2.3495	0.611624	3.84142	0.000122325	0.00194873	17.2	3.8	5.7	4.2	6.5	8.3	7.3	8.5	2.3	42.5	27.6	26.3	18.1	13.3	10.6	ENSMUSG00000042489
Tril	TLR4 interactor with leucine-rich repeats	ENSMUSG00000043496	14.119	2.34693	0.653178	3.59309	0.000326775	0.00397824	8.6	6.7	2.9	0	8.7	8.3	14.6	4.7	4.7	33.5	23.8	28.3	18.1	19.6	29.4	ENSMUSG00000043496
Adam8	a disintegrin and metallopeptidase domain 8	ENSMUSG00000025473	18.4574	2.34644	0.635028	3.69501	0.000219876	0.0030096	2.1	1.9	10.1	3.2	7.6	11.9	1.2	16	4.7	31	38.4	44.8	30.4	38.4	35.1	ENSMUSG00000025473
Gadd45b	growth arrest and DNA-damage-inducible 45 beta	ENSMUSG00000015312	35.6289	2.34038	0.824117	2.83987	0.00451325	0.0278548	49.4	24	84.8	7.4	9.8	13.1	8.5	14.1	3.5	10.6	49.9	92.6	11.5	19.6	135.6	ENSMUSG00000015312
Col6a1	collagen, type VI, alpha 1	ENSMUSG00000001119	221.445	2.32541	0.253165	9.18533	4.1e-20	2.18e-17	135.4	114.4	192.6	54.9	107.6	98.6	86.2	87.5	58.1	408.4	382.3	516.3	345.5	365.3	368.5	ENSMUSG00000001119
Lnx1	ligand of numb-protein X 1	ENSMUSG00000029228	42.1546	2.32201	0.46877	4.95341	7.29e-07	3.13e-05	14	4.8	10.1	4.2	22.8	19	21.9	48	43	98.8	55.3	75	74.9	56.4	84.2	ENSMUSG00000029228
Col5a2	collagen, type V, alpha 2	ENSMUSG00000026042	349.806	2.32039	0.234938	9.87661	5.26e-23	4.61e-20	226.8	163.5	268.8	125.6	146.7	175.8	155.4	118.5	91.9	610.1	755.4	870.9	416.3	569.9	551.5	ENSMUSG00000026042
Syt14	synaptotagmin XIV	ENSMUSG00000016200	21.9596	2.31116	0.594974	3.88447	0.000102552	0.00168681	11.8	23.1	10.1	0	9.8	10.7	12.1	12.2	11.6	23.7	41.5	35.1	23.9	54.9	49	ENSMUSG00000016200
Acot2	acyl-CoA thioesterase 2	ENSMUSG00000021226	49.8935	2.30977	0.433378	5.32968	9.84e-08	5.29e-06	23.6	22.1	20.1	39.1	21.7	17.8	18.2	20.7	10.5	73.5	207.3	110.1	39.5	77.6	46.6	ENSMUSG00000021226
Egr1	early growth response 1	ENSMUSG00000038418	211.083	2.30959	0.780622	2.95866	0.00308984	0.0211255	41.9	32.7	80.5	68.6	89.1	97.4	47.4	96	423.2	271.2	165.8	828.1	227.1	222.6	474.7	ENSMUSG00000038418
Gm47324	predicted gene, 47324	ENSMUSG00000111425	22.7701	2.30442	0.488677	4.71563	2.41e-06	8.22e-05	11.8	15.4	7.2	6.3	8.7	3.6	26.7	30.1	30.2	25.3	26.1	41.9	31.3	35.3	41.7	ENSMUSG00000111425
Spdl1	spindle apparatus coiled-coil protein 1	ENSMUSG00000069910	25.9145	2.30008	0.542963	4.23617	2.27e-05	0.000513662	22.6	4.8	7.2	9.5	16.3	15.4	26.7	12.2	7	93.1	64.5	44.8	26.3	22.7	15.5	ENSMUSG00000069910
Gm37510	predicted gene, 37510	ENSMUSG00000104378	23.3918	2.29701	0.453977	5.05975	4.2e-07	1.93e-05	4.3	2.9	7.2	10.6	8.7	5.9	9.7	19.8	20.9	35.1	43	46.8	54.3	37.6	44.1	ENSMUSG00000104378
Mdk	midkine	ENSMUSG00000027239	6.31507	2.29495	0.814518	2.81756	0.004839	0.0293284	1.1	1.9	2.9	4.2	3.3	2.4	0	3.8	1.2	9.8	13.8	25.3	13.2	7.1	4.9	ENSMUSG00000027239
Fgd1	FYVE, RhoGEF and PH domain containing 1	ENSMUSG00000025265	48.9737	2.29421	0.482705	4.75283	2.01e-06	7.01e-05	5.4	14.4	23	10.6	18.5	24.9	32.8	15.1	59.3	99.6	59.9	104.2	97.9	98.8	70.3	ENSMUSG00000025265
Ncam1	neural cell adhesion molecule 1	ENSMUSG00000039542	27.5855	2.28818	0.440718	5.19194	2.08e-07	1.03e-05	10.7	15.4	25.9	8.4	9.8	16.6	14.6	7.5	11.6	58.8	37.6	73.1	42.8	37.6	43.3	ENSMUSG00000039542
Hpca	hippocalcin	ENSMUSG00000028785	7.25311	2.28326	0.718539	3.17764	0.0014848	0.0125082	0	1	1.4	5.3	4.3	1.2	0	3.8	1.2	16.3	17.7	19.5	14	11.8	11.4	ENSMUSG00000028785
Enah	ENAH actin regulator	ENSMUSG00000022995	22.1624	2.28247	0.540448	4.22329	2.41e-05	0.000535043	3.2	16.3	10.1	8.4	7.6	5.9	21.9	15.1	5.8	27	36.8	43.8	35.4	50.9	44.1	ENSMUSG00000022995
Inka2	inka box actin regulator 2	ENSMUSG00000048458	6.76258	2.28198	0.787226	2.89876	0.00374642	0.0244837	2.1	1.9	4.3	2.1	5.4	3.6	1.2	3.8	1.2	13.1	26.1	14.6	9	2.4	10.6	ENSMUSG00000048458
Gm43947	predicted gene, 43947	ENSMUSG00000107448	11.8891	2.28146	0.677113	3.36939	0.00075335	0.0075828	0	1.9	2.9	4.2	4.3	5.9	4.9	1.9	10.5	11.4	35.3	23.4	20.6	27.4	23.7	ENSMUSG00000107448
Gm12798	predicted gene 12798	ENSMUSG00000084758	46.6565	2.27866	0.407293	5.59464	2.21e-08	1.49e-06	24.7	41.3	31.6	15.8	19.6	17.8	8.5	32.9	36	83.3	69.1	106.2	91.3	61.9	59.6	ENSMUSG00000084758
Ccdc114	coiled-coil domain containing 114	ENSMUSG00000040189	7.94559	2.27852	0.881193	2.58572	0.00971745	0.0487652	7.5	2.9	18.7	1.1	2.2	4.8	1.2	0.9	1.2	13.1	7.7	17.5	8.2	9.4	22.9	ENSMUSG00000040189
Rad54l	RAD54 like (S. cerevisiae)	ENSMUSG00000028702	13.4575	2.27383	0.577742	3.93572	8.29e-05	0.00143152	3.2	1.9	7.2	4.2	7.6	7.1	19.4	10.3	9.3	40	31.5	19.5	18.1	11	11.4	ENSMUSG00000028702
Fhl2	four and a half LIM domains 2	ENSMUSG00000008136	33.1083	2.27335	0.487112	4.66699	3.06e-06	0.000101305	18.3	12.5	12.9	19	13	21.4	14.6	1.9	8.1	38.4	110.5	109.1	30.4	43.1	43.3	ENSMUSG00000008136
Serpinb8	serine (or cysteine) peptidase inhibitor, clade B, member 8	ENSMUSG00000026315	83.8591	2.27149	0.325414	6.9803	2.95e-12	4.49e-10	36.5	39.4	21.6	50.7	39.1	40.4	60.7	36.7	77.9	256.5	213.4	158.8	102	58	66.2	ENSMUSG00000026315
Gm45941	predicted gene, 45941	ENSMUSG00000113616	54.3786	2.26967	0.501449	4.52624	6e-06	0.000177239	7.5	8.7	46	39.1	23.9	19	23.1	12.2	15.1	165.8	79.8	151	84.7	76.8	62.9	ENSMUSG00000113616
Klhdc7b	kelch domain containing 7B	ENSMUSG00000091680	10.7364	2.25794	0.713201	3.16592	0.00154593	0.0128649	3.2	5.8	7.2	3.2	2.2	4.8	7.3	8.5	8.1	18.8	20	8.8	34.6	14.1	14.7	ENSMUSG00000091680
Dcx	doublecortin	ENSMUSG00000031285	13.2855	2.25122	0.683638	3.29301	0.000991226	0.00924798	0	4.8	10.1	9.5	2.2	7.1	4.9	6.6	12.8	25.3	20.7	43.8	18.9	21.9	10.6	ENSMUSG00000031285
Inpp5j	inositol polyphosphate 5-phosphatase J	ENSMUSG00000034570	9.31023	2.24763	0.80136	2.80477	0.0050353	0.0302671	0	0	2.9	0	4.3	5.9	3.6	0.9	1.2	10.6	16.1	21.4	14.8	25.1	32.7	ENSMUSG00000034570
Gria3	glutamate receptor, ionotropic, AMPA3 (alpha 3)	ENSMUSG00000001986	190.476	2.24455	0.402198	5.58072	2.4e-08	1.58e-06	75.2	142.3	60.4	41.2	105.4	72.5	122.6	54.6	197.7	318.5	306.3	413.1	257.5	359	330.9	ENSMUSG00000001986
Svep1	sushi, von Willebrand factor type A, EGF and pentraxin domain containing 1	ENSMUSG00000028369	140.211	2.24403	0.236453	9.49036	2.3e-21	1.55e-18	27.9	55.8	51.7	53.8	73.9	64.1	66.8	61.1	59.3	245.8	311.7	351.7	204	254.7	220.6	ENSMUSG00000028369
A430110C17Rik	RIKEN cDNA A430110C17 gene	ENSMUSG00000102415	27.3033	2.24349	0.51297	4.37352	1.22e-05	0.000319949	9.7	12.5	15.8	5.3	12	8.3	15.8	14.1	47.7	39.2	32.2	49.7	54.3	41.5	51.5	ENSMUSG00000102415
Atxn7l2	ataxin 7-like 2	ENSMUSG00000048997	10.7778	2.2367	0.684736	3.26651	0.00108881	0.00997205	3.2	10.6	14.4	3.2	4.3	4.8	6.1	9.4	19.8	24.5	14.6	18.5	12.3	7.1	9	ENSMUSG00000048997
Tnc	tenascin C	ENSMUSG00000028364	81.8154	2.23648	0.482928	4.63107	3.64e-06	0.00011742	21.5	32.7	48.9	15.8	59.8	46.3	49.8	33.9	9.3	122.5	175	276.7	109.4	131.7	94	ENSMUSG00000028364
Gm37403	predicted gene, 37403	ENSMUSG00000103320	8.61396	2.23526	0.821523	2.72087	0.00651103	0.0366368	0	4.8	2.9	2.1	1.1	3.6	4.9	6.6	7	10.6	9.2	11.7	32.9	18	13.9	ENSMUSG00000103320
Pi16	peptidase inhibitor 16	ENSMUSG00000024011	14.2933	2.23144	0.544435	4.09863	4.16e-05	0.000821552	5.4	5.8	2.9	5.3	5.4	7.1	4.9	8.5	8.1	22.9	32.2	28.3	20.6	20.4	36.8	ENSMUSG00000024011
Satb2	special AT-rich sequence binding protein 2	ENSMUSG00000038331	17.1444	2.23038	0.57025	3.91123	9.18e-05	0.00155113	4.3	6.7	5.7	3.2	8.7	4.8	21.9	12.2	25.6	24.5	34.5	18.5	22.2	24.3	40	ENSMUSG00000038331
Map1a	microtubule-associated protein 1 A	ENSMUSG00000027254	19.1917	2.22398	0.580151	3.83345	0.000126357	0.00199779	6.4	7.7	23	3.2	13	3.6	12.1	14.1	12.8	20.4	43	29.2	31.3	33.7	34.3	ENSMUSG00000027254
Gm49307	predicted gene, 49307	ENSMUSG00000115555	12.3261	2.22333	0.702087	3.16675	0.00154155	0.0128406	0	9.6	4.3	4.2	6.5	2.4	12.1	6.6	9.3	28.6	23	9.7	19.7	26.7	22.1	ENSMUSG00000115555
Stil	Scl/Tal1 interrupting locus	ENSMUSG00000028718	18.8277	2.22231	0.533752	4.16356	3.13e-05	0.000661118	1.1	6.7	7.2	16.9	7.6	4.8	18.2	12.2	4.7	55.5	46.1	36	21.4	21.2	22.9	ENSMUSG00000028718
Gm38211	predicted gene, 38211	ENSMUSG00000104476	12.6796	2.21805	0.720738	3.07746	0.00208771	0.0158398	17.2	1.9	2.9	4.2	1.1	8.3	8.5	8.5	11.6	20.4	20.7	21.4	17.3	29.8	16.3	ENSMUSG00000104476
Col4a5	collagen, type IV, alpha 5	ENSMUSG00000031274	268.885	2.21762	0.185489	11.9556	6.07e-33	2.66e-29	235.3	223.1	215.6	96.1	107.6	114	115.4	125.1	160.5	462.3	413.8	602.1	377.6	373.9	411	ENSMUSG00000031274
Cacna1e	calcium channel, voltage-dependent, R type, alpha 1E subunit	ENSMUSG00000004110	17.3773	2.21571	0.582614	3.80305	0.000142928	0.00220996	9.7	3.8	21.6	5.3	5.4	5.9	12.1	11.3	7	29.4	29.9	17.5	27.1	35.3	39.2	ENSMUSG00000004110
Cenpu	centromere protein U	ENSMUSG00000031629	16.0311	2.21305	0.585171	3.78189	0.000155645	0.00235001	7.5	5.8	7.2	5.3	2.2	17.8	18.2	18.8	9.3	49	36.8	29.2	15.6	7.1	10.6	ENSMUSG00000031629
Ticrr	TOPBP1-interacting checkpoint and replication regulator	ENSMUSG00000046591	8.31746	2.21191	0.747546	2.95889	0.00308747	0.021122	2.1	1	2.9	1.1	8.7	5.9	3.6	1.9	2.3	33.5	26.9	11.7	4.1	12.5	6.5	ENSMUSG00000046591
Arhgap22	Rho GTPase activating protein 22	ENSMUSG00000063506	35.9815	2.20971	0.475148	4.65059	3.31e-06	0.000108242	5.4	6.7	5.7	8.4	18.5	17.8	25.5	6.6	18.6	49	62.2	95.5	45.2	84.7	89.9	ENSMUSG00000063506
Gm17430	predicted gene, 17430	ENSMUSG00000091285	16.8519	2.20926	0.850818	2.59663	0.00941422	0.0476665	9.7	34.6	23	7.4	5.4	3.6	6.1	0.9	27.9	27.8	26.9	21.4	32.1	21.9	4.1	ENSMUSG00000091285
Gm49768	predicted gene, 49768	ENSMUSG00000115220	9.3847	2.19392	0.768722	2.85398	0.0043175	0.0271143	6.4	6.7	10.1	5.3	1.1	1.2	13.4	12.2	7	14.7	6.1	14.6	9.9	14.1	18	ENSMUSG00000115220
Gm48673	predicted gene, 48673	ENSMUSG00000111505	10.6585	2.19222	0.711194	3.08245	0.00205303	0.0156853	0	2.9	5.7	4.2	3.3	3.6	2.4	11.3	9.3	12.3	16.1	22.4	18.9	17.2	30.2	ENSMUSG00000111505
Chrm2	cholinergic receptor, muscarinic 2, cardiac	ENSMUSG00000045613	13.6769	2.18735	0.624147	3.50455	0.000457387	0.00515082	4.3	4.8	5.7	5.3	8.7	4.8	8.5	4.7	7	11.4	26.9	47.7	14.8	21.9	28.6	ENSMUSG00000045613
Shisa2	shisa family member 2	ENSMUSG00000044461	9.02456	2.18316	0.722178	3.02302	0.00250268	0.0181743	8.6	7.7	11.5	3.2	5.4	4.8	4.9	0	10.5	13.9	26.1	20.5	4.9	8.6	4.9	ENSMUSG00000044461
Nbl1	neuroblastoma, suppression of tumorigenicity 1	ENSMUSG00000041120	8.04942	2.18219	0.819305	2.66347	0.00773398	0.0412871	1.1	4.8	10.1	1.1	7.6	3.6	1.2	5.6	1.2	10.6	21.5	23.4	5.8	9.4	13.9	ENSMUSG00000041120
Trem2	triggering receptor expressed on myeloid cells 2	ENSMUSG00000023992	46.3262	2.17768	0.393988	5.52728	3.25e-08	2.03e-06	23.6	11.5	21.6	11.6	32.6	22.6	23.1	15.1	12.8	102.9	109.8	88.7	49.4	101.1	68.6	ENSMUSG00000023992
Asf1b	anti-silencing function 1B histone chaperone	ENSMUSG00000005470	15.3519	2.17155	0.550867	3.94206	8.08e-05	0.00139832	14	18.3	15.8	8.4	4.3	7.1	4.9	12.2	12.8	44.1	18.4	27.3	12.3	18	12.3	ENSMUSG00000005470
Bard1	BRCA1 associated RING domain 1	ENSMUSG00000026196	17.7759	2.17138	0.495229	4.3846	1.16e-05	0.000306837	5.4	3.8	5.7	5.3	13	10.7	21.9	14.1	5.8	44.9	49.9	35.1	20.6	14.9	15.5	ENSMUSG00000026196
Ccnd1	cyclin D1	ENSMUSG00000070348	728.81	2.16983	0.316516	6.85537	7.11e-12	1.03e-09	246.1	244.2	332.1	368.5	426	449	263.5	251.2	291.9	1274.1	2864.2	1455.5	1221.7	793.2	451	ENSMUSG00000070348
Kif18a	kinesin family member 18A	ENSMUSG00000027115	40.2452	2.16851	0.447914	4.84136	1.29e-06	4.98e-05	31.2	13.5	20.1	25.3	16.3	21.4	36.4	26.3	22.1	109.4	123.6	49.7	35.4	52.5	20.4	ENSMUSG00000027115
Col6a6	collagen, type VI, alpha 6	ENSMUSG00000043719	118.329	2.16672	0.47273	4.58341	4.57e-06	0.000142214	49.4	37.5	63.2	46.5	44.6	36.8	74.1	117.6	30.2	112.7	317.1	144.2	111.1	248.5	341.5	ENSMUSG00000043719
Gm15369	predicted gene 15369	ENSMUSG00000081602	104.8	2.16544	0.383011	5.65372	1.57e-08	1.08e-06	54.8	75	33.1	37	48.9	28.5	58.3	80.9	158.1	139.7	164.3	210.4	222.1	127.8	133.2	ENSMUSG00000081602
Fanca	Fanconi anemia, complementation group A	ENSMUSG00000032815	33.0882	2.16401	0.399175	5.4212	5.92e-08	3.4e-06	29	13.5	12.9	15.8	20.6	15.4	31.6	19.8	10.5	79.2	64.5	89.6	34.6	27.4	31.9	ENSMUSG00000032815
Cenph	centromere protein H	ENSMUSG00000045273	6.78748	2.15531	0.773989	2.78468	0.00535804	0.0316213	6.4	2.9	0	3.2	3.3	4.8	2.4	3.8	2.3	19.6	20	9.7	12.3	7.1	4.1	ENSMUSG00000045273
Myo5a	myosin VA	ENSMUSG00000034593	99.8088	2.15245	0.318653	6.75484	1.43e-11	1.97e-09	38.7	50	74.7	19	50	58.2	63.1	50.8	52.3	147.8	202.7	212.4	150.6	174	152.8	ENSMUSG00000034593
Neil3	nei like 3 (E. coli)	ENSMUSG00000039396	15.1584	2.15224	0.58326	3.69002	0.000224236	0.0030526	21.5	2.9	12.9	4.2	12	7.1	9.7	10.3	11.6	40	32.2	31.2	14	7.8	9.8	ENSMUSG00000039396
Plxna3	plexin A3	ENSMUSG00000031398	25.8305	2.15197	0.428982	5.01646	5.26e-07	2.35e-05	7.5	6.7	5.7	13.7	13	15.4	23.1	7.5	20.9	58	53.7	76	37.8	20.4	27.8	ENSMUSG00000031398
Gm37818	predicted gene, 37818	ENSMUSG00000104184	10.8556	2.15154	0.656984	3.27487	0.00105709	0.00974544	1.1	4.8	5.7	5.3	3.3	2.4	13.4	9.4	9.3	17.2	10.7	21.4	15.6	20.4	22.9	ENSMUSG00000104184
Rdh9	retinol dehydrogenase 9	ENSMUSG00000056148	126.231	2.15003	0.294027	7.31234	2.63e-13	4.65e-11	123.6	64.4	84.8	59.1	48.9	71.3	58.3	46.1	45.3	198.5	315.5	280.6	127.5	148.9	220.6	ENSMUSG00000056148
Klhl29	kelch-like 29	ENSMUSG00000020627	10.3007	2.14971	0.69734	3.08273	0.00205111	0.0156775	5.4	5.8	10.1	4.2	3.3	2.4	21.9	7.5	11.6	13.1	10	21.4	12.3	12.5	13.1	ENSMUSG00000020627
Flrt2	fibronectin leucine rich transmembrane protein 2	ENSMUSG00000047414	123.29	2.14862	0.315666	6.8066	9.99e-12	1.41e-09	60.2	50	81.9	22.2	73.9	67.7	60.7	64	83.7	239.3	271.8	212.4	177.7	214.8	169.1	ENSMUSG00000047414
Gm43792	predicted gene 43792	ENSMUSG00000106732	14.1758	2.14796	0.649211	3.30856	0.000937762	0.00885445	0	1.9	7.2	5.3	7.6	1.2	12.1	16.9	15.1	13.1	18.4	32.1	32.9	26.7	22.1	ENSMUSG00000106732
Cpxm1	carboxypeptidase X 1 (M14 family)	ENSMUSG00000027408	43.6938	2.14449	0.342757	6.25658	3.94e-10	4.26e-08	25.8	20.2	37.4	21.1	18.5	33.3	26.7	20.7	10.5	109.4	86.7	124.7	42	37.6	40.9	ENSMUSG00000027408
Ccdc120	coiled-coil domain containing 120	ENSMUSG00000031150	29.7188	2.14142	0.43549	4.91727	8.78e-07	3.61e-05	12.9	6.7	14.4	14.8	5.4	21.4	7.3	16	18.6	47.4	75.2	59.4	50.2	46.2	49.8	ENSMUSG00000031150
Slc16a5	solute carrier family 16 (monocarboxylic acid transporters), member 5	ENSMUSG00000045775	67.6735	2.14138	0.569095	3.76278	0.000168033	0.00246552	26.9	35.6	24.4	68.6	22.8	10.7	70.4	104.4	30.2	89	251	112	43.6	89.4	36	ENSMUSG00000045775
Gm17936	predicted gene, 17936	ENSMUSG00000106664	120.577	2.14093	0.26863	7.96982	1.59e-15	4.35e-13	76.3	75	43.1	59.1	52.2	47.5	68	50.8	70.9	169.9	284	247.4	222.1	177.1	165	ENSMUSG00000106664
Gm37783	predicted gene, 37783	ENSMUSG00000102523	39.328	2.14092	0.553856	3.86548	0.000110871	0.00179834	20.4	8.7	10.1	8.4	10.9	20.2	15.8	23.5	67.4	63.7	41.5	68.2	97.9	94.1	39.2	ENSMUSG00000102523
Speg	SPEG complex locus	ENSMUSG00000026207	18.072	2.13866	0.72091	2.96661	0.00301107	0.0207532	1.1	3.8	14.4	2.1	6.5	8.3	12.1	3.8	22.1	15.5	24.6	34.1	28	40.8	53.9	ENSMUSG00000026207
Gm9530	predicted gene 9530	ENSMUSG00000096950	8.85632	2.13828	0.687015	3.11242	0.00185562	0.0146035	9.7	5.8	7.2	6.3	2.2	3.6	2.4	9.4	5.8	19.6	10.7	23.4	9.9	6.3	10.6	ENSMUSG00000096950
Gm19040	predicted gene, 19040	ENSMUSG00000107411	27.7462	2.13506	0.692233	3.08431	0.00204027	0.0156219	6.4	16.3	7.2	4.2	7.6	16.6	19.4	6.6	66.3	34.3	31.5	58.5	71.6	33.7	36	ENSMUSG00000107411
Podxl2	podocalyxin-like 2	ENSMUSG00000033152	5.69714	2.13087	0.783186	2.72078	0.00651289	0.0366368	3.2	1.9	5.7	3.2	3.3	3.6	2.4	1.9	5.8	16.3	10	17.5	5.8	1.6	3.3	ENSMUSG00000033152
Gm19721	predicted gene, 19721	ENSMUSG00000102324	10.1959	2.12925	0.677647	3.14212	0.00167731	0.013622	4.3	8.7	5.7	2.1	5.4	4.8	0	5.6	9.3	18	16.1	19.5	23	15.7	14.7	ENSMUSG00000102324
2900018N21Rik	RIKEN cDNA 2900018N21 gene	ENSMUSG00000104244	8.61824	2.1259	0.793454	2.6793	0.00737764	0.0398766	0	3.8	5.7	5.3	3.3	1.2	6.1	4.7	5.8	8.2	10	25.3	18.1	21.2	10.6	ENSMUSG00000104244
Dnm1	dynamin 1	ENSMUSG00000026825	6.99252	2.12403	0.738727	2.87526	0.00403693	0.0257676	2.1	1.9	2.9	4.2	3.3	2.4	0	1.9	3.5	11.4	15.4	16.6	13.2	18	8.2	ENSMUSG00000026825
Ercc6l	excision repair cross-complementing rodent repair deficiency complementation group 6 like	ENSMUSG00000051220	25.4598	2.12364	0.51755	4.10326	4.07e-05	0.000808933	22.6	11.5	14.4	4.2	15.2	24.9	17	16	8.1	75.1	63.7	52.6	25.5	21.9	9	ENSMUSG00000051220
Ccdc18	coiled-coil domain containing 18	ENSMUSG00000056531	33.6551	2.12294	0.384262	5.52472	3.3e-08	2.05e-06	15	5.8	7.2	30.6	20.6	14.3	19.4	15.1	10.5	91.5	122.8	72.1	29.6	26.7	23.7	ENSMUSG00000056531
Ano4	anoctamin 4	ENSMUSG00000035189	15.3322	2.12239	0.690136	3.07533	0.00210271	0.015933	16.1	7.7	10.1	1.1	7.6	8.3	7.3	0	8.1	13.1	33.8	26.3	25.5	26.7	38.4	ENSMUSG00000035189
Gm18066	predicted gene, 18066	ENSMUSG00000110131	9.58925	2.1177	0.76585	2.76516	0.00568943	0.0330655	1.1	2.9	10.1	4.2	1.1	2.4	7.3	9.4	11.6	11.4	12.3	9.7	19.7	25.1	15.5	ENSMUSG00000110131
Gm44772	predicted gene 44772	ENSMUSG00000109563	12.2293	2.1134	0.662483	3.19012	0.00142212	0.0121164	5.4	8.7	1.4	4.2	7.6	2.4	13.4	7.5	4.7	26.1	10.7	25.3	22.2	26.7	17.2	ENSMUSG00000109563
2900052L18Rik	RIKEN cDNA 2900052L18 gene	ENSMUSG00000043993	43.9521	2.11231	0.446605	4.7297	2.25e-06	7.75e-05	39.8	10.6	28.7	25.3	17.4	21.4	21.9	28.2	40.7	116	77.5	83.8	58.4	64.3	25.3	ENSMUSG00000043993
Gm34777	predicted gene, 34777	ENSMUSG00000111923	130.404	2.11063	0.369983	5.70468	1.17e-08	8.27e-07	141.9	147.1	57.5	26.4	71.7	67.7	74.1	84.7	75.6	258.1	207.3	249.4	116	145	233.7	ENSMUSG00000111923
Tubb6	tubulin, beta 6 class V	ENSMUSG00000001473	212.484	2.10966	0.226225	9.32549	1.1e-20	6.6e-18	107.5	141.3	129.4	94	133.7	136.6	150.6	127	93	524.3	630.3	414	172.8	185.8	147.1	ENSMUSG00000001473
Gm37195	predicted gene, 37195	ENSMUSG00000103611	13.5914	2.10561	0.645312	3.26294	0.00110263	0.0100396	1.1	12.5	8.6	2.1	7.6	4.8	13.4	10.3	11.6	19.6	14.6	28.3	28	24.3	17.2	ENSMUSG00000103611
A530001N23Rik	RIKEN cDNA A530001N23 gene	ENSMUSG00000114452	15.0335	2.09919	0.711998	2.94831	0.00319518	0.0216477	0	6.7	4.3	11.6	5.4	3.6	7.3	16	26.7	34.3	20.7	34.1	24.7	24.3	5.7	ENSMUSG00000114452
Gm9042	predicted gene 9042	ENSMUSG00000114409	9.56737	2.09605	0.800726	2.61769	0.00885282	0.0454806	5.4	1.9	4.3	1.1	1.1	4.8	12.1	9.4	16.3	11.4	8.4	8.8	24.7	11	22.9	ENSMUSG00000114409
Sema6c	sema domain, transmembrane domain (TM), and cytoplasmic domain, (semaphorin) 6C	ENSMUSG00000038777	16.6241	2.09386	0.579486	3.61331	0.000302313	0.00377816	7.5	6.7	14.4	3.2	7.6	9.5	6.1	10.3	19.8	15.5	35.3	35.1	30.4	25.9	22.1	ENSMUSG00000038777
Ephb6	Eph receptor B6	ENSMUSG00000029869	14.6547	2.09319	0.559781	3.7393	0.000184532	0.00264995	16.1	14.4	12.9	9.5	0	8.3	6.1	11.3	5.8	27	25.3	23.4	17.3	21.2	21.2	ENSMUSG00000029869
Ikzf3	IKAROS family zinc finger 3	ENSMUSG00000018168	21.3534	2.09065	0.508639	4.11028	3.95e-05	0.000785621	10.7	6.7	20.1	4.2	7.6	9.5	23.1	18.8	32.6	27.8	23.8	39	37	25.9	33.5	ENSMUSG00000018168
Pi15	peptidase inhibitor 15	ENSMUSG00000067780	51.835	2.08928	0.342024	6.10859	1.01e-09	9.74e-08	30.1	34.6	38.8	27.5	14.1	33.3	30.4	32	19.8	119.2	76.8	121.8	83.1	54.1	62.1	ENSMUSG00000067780
Gm48958	predicted gene, 48958	ENSMUSG00000114996	21.1363	2.08794	0.52774	3.95638	7.61e-05	0.00134905	2.1	7.7	10.1	9.5	13	5.9	7.3	9.4	12.8	31.9	25.3	65.3	46.9	29.8	40	ENSMUSG00000114996
Lox	lysyl oxidase	ENSMUSG00000024529	30.3215	2.08762	0.386417	5.4025	6.57e-08	3.72e-06	14	17.3	10.1	9.5	20.6	20.2	13.4	15.1	15.1	60.4	94.4	57.5	28.8	37.6	40.9	ENSMUSG00000024529
Tbx3	T-box 3	ENSMUSG00000018604	488.71	2.08387	0.388266	5.36711	8e-08	4.44e-06	302	325	803.5	164.7	165.2	161.5	222.2	398.9	613.9	502.3	1092.4	488.1	682	783.8	625.1	ENSMUSG00000018604
Adamts15	a disintegrin-like and metallopeptidase (reprolysin type) with thrombospondin type 1 motif, 15	ENSMUSG00000033453	33.6154	2.08158	0.402142	5.17623	2.26e-07	1.11e-05	19.3	5.8	18.7	21.1	14.1	14.3	14.6	19.8	26.7	63.7	91.4	54.6	44.4	52.5	43.3	ENSMUSG00000033453
Gm38051	predicted gene, 38051	ENSMUSG00000102430	15.8099	2.07705	0.61353	3.38541	0.000710728	0.0072749	9.7	7.7	2.9	2.1	5.4	8.3	14.6	24.5	31.4	10.6	29.2	26.3	18.9	22.7	22.9	ENSMUSG00000102430
Hist1h3g	histone cluster 1, H3g	ENSMUSG00000099517	13.7858	2.07471	0.642534	3.22896	0.00124243	0.01096	14	8.7	11.5	12.7	7.6	3.6	7.3	4.7	14	53.9	31.5	15.6	12.3	5.5	4.1	ENSMUSG00000099517
Gm42883	predicted gene 42883	ENSMUSG00000107085	7.33642	2.07445	0.7526	2.75638	0.00584448	0.0337207	4.3	1	1.4	3.2	5.4	1.2	12.1	3.8	7	11.4	18.4	11.7	11.5	8.6	9	ENSMUSG00000107085
Gm44888	predicted gene 44888	ENSMUSG00000109096	17.847	2.07261	0.602612	3.43938	0.000583054	0.00622684	1.1	11.5	5.7	1.1	9.8	10.7	20.6	17.9	12.8	22.9	26.1	40.9	28	23.5	35.1	ENSMUSG00000109096
Gm45797	predicted gene 45797	ENSMUSG00000110504	13.1374	2.07144	0.628845	3.29404	0.000987575	0.00922052	0	6.7	10.1	3.2	5.4	7.1	10.9	15.1	5.8	23.7	17.7	24.4	18.9	21.2	27	ENSMUSG00000110504
Btla	B and T lymphocyte associated	ENSMUSG00000052013	32.8962	2.06932	0.595118	3.47716	0.000506757	0.00560245	33.3	4.8	34.5	17.9	10.9	5.9	34	26.3	33.7	49	37.6	60.4	55.1	19.6	70.3	ENSMUSG00000052013
Gm48611	predicted gene, 48611	ENSMUSG00000110914	13.8825	2.06863	0.694704	2.97772	0.00290402	0.020214	2.1	7.7	10.1	3.2	3.3	7.1	4.9	7.5	24.4	18	12.3	26.3	23.9	29.8	27.8	ENSMUSG00000110914
Col6a2	collagen, type VI, alpha 2	ENSMUSG00000020241	149.945	2.06728	0.334217	6.18544	6.19e-10	6.31e-08	123.6	44.2	92	46.5	78.2	82	83.8	49.9	38.4	266.3	257.9	341	240.2	223.4	281.9	ENSMUSG00000020241
Gm37297	predicted gene, 37297	ENSMUSG00000104114	15.9338	2.06487	0.631412	3.27025	0.00107452	0.00986423	1.1	3.8	11.5	1.1	9.8	7.1	6.1	16	15.1	31	23	20.5	27.1	29	36.8	ENSMUSG00000104114
Treml2	triggering receptor expressed on myeloid cells-like 2	ENSMUSG00000071068	11.6325	2.06321	0.648658	3.18073	0.00146903	0.0124194	3.2	4.8	5.7	3.2	6.5	4.8	9.7	10.3	16.3	27.8	13.1	19.5	16.5	7.8	25.3	ENSMUSG00000071068
Golm1	golgi membrane protein 1	ENSMUSG00000021556	531.168	2.06133	0.270588	7.61798	2.58e-14	5.58e-12	174.1	174	97.7	258.7	275	250.6	291.4	278.5	174.4	901.7	1353.4	1018.1	609.6	910	1200.3	ENSMUSG00000021556
Stmn1	stathmin 1	ENSMUSG00000028832	86.168	2.05941	0.403451	5.10449	3.32e-07	1.55e-05	41.9	33.7	44.6	57	66.3	43.9	98.4	42.3	16.3	225.4	280.2	191.9	60.1	41.5	49	ENSMUSG00000028832
Sectm1a	secreted and transmembrane 1A	ENSMUSG00000025165	34.4147	2.05499	0.428019	4.80116	1.58e-06	5.9e-05	1.1	11.5	12.9	12.7	12	19	30.4	40.5	29.1	70.2	58.3	51.6	42	77.6	47.4	ENSMUSG00000025165
Gins2	GINS complex subunit 2 (Psf2 homolog)	ENSMUSG00000031821	22.7057	2.05365	0.418333	4.90912	9.15e-07	3.73e-05	11.8	10.6	7.2	13.7	8.7	16.6	25.5	22.6	9.3	59.6	53	48.7	15.6	18	19.6	ENSMUSG00000031821
Col4a4	collagen, type IV, alpha 4	ENSMUSG00000067158	25.3343	2.05088	0.45614	4.49618	6.92e-06	0.00020185	11.8	14.4	14.4	9.5	9.8	13.1	19.4	5.6	22.1	52.3	38.4	42.9	30.4	50.2	45.8	ENSMUSG00000067158
Col6a3	collagen, type VI, alpha 3	ENSMUSG00000048126	560.294	2.04804	0.226635	9.03671	1.61e-19	8.09e-17	306.3	299	503.1	202.7	297.8	312.4	250.2	201.3	212.8	908.2	1060.9	1391.2	837.5	829.3	791.7	ENSMUSG00000048126
Gm44891	predicted gene 44891	ENSMUSG00000109555	28.4006	2.04632	0.461377	4.43524	9.2e-06	0.000253152	17.2	7.7	25.9	8.4	13	13.1	9.7	25.4	31.4	53.9	40.7	47.7	44.4	38.4	49	ENSMUSG00000109555
Gm44086	predicted gene, 44086	ENSMUSG00000107801	16.234	2.04395	0.713358	2.86525	0.00416684	0.0264046	0	12.5	8.6	9.5	4.3	7.1	4.9	7.5	27.9	38.4	23.8	24.4	30.4	18.8	25.3	ENSMUSG00000107801
Frem1	Fras1 related extracellular matrix protein 1	ENSMUSG00000059049	56.4169	2.04308	0.329851	6.19393	5.87e-10	6.12e-08	45.1	50	46	23.2	26.1	23.8	37.6	16.9	24.4	76.8	97.5	127.6	65.8	80	105.4	ENSMUSG00000059049
Ppl	periplakin	ENSMUSG00000039457	244.471	2.04054	0.322418	6.32887	2.47e-10	2.76e-08	32.2	83.6	46	96.1	164.1	135.4	129.9	160.9	161.6	350.4	701.7	574.8	262.4	312	455.9	ENSMUSG00000039457
Ddias	DNA damage-induced apoptosis suppressor	ENSMUSG00000030641	74.4522	2.03763	0.314535	6.47824	9.28e-11	1.12e-08	16.1	34.6	12.9	48.6	55.4	35.6	61.9	42.3	41.9	186.2	212.6	175.4	68.3	80.7	44.1	ENSMUSG00000030641
Gm48996	predicted gene, 48996	ENSMUSG00000115252	37.7467	2.03388	0.491446	4.13856	3.49e-05	0.000719261	9.7	5.8	24.4	11.6	12	21.4	27.9	26.3	54.6	73.5	36.8	73.1	85.6	45.5	58	ENSMUSG00000115252
Cyb561	cytochrome b-561	ENSMUSG00000019590	194.301	2.03386	0.590613	3.44365	0.000573922	0.00615107	8.6	8.7	8.6	14.8	86.9	65.3	160.3	448.7	301.2	254	236.4	192.9	191.7	346.5	589.9	ENSMUSG00000019590
Abcd2	ATP-binding cassette, sub-family D (ALD), member 2	ENSMUSG00000055782	177.05	2.02324	0.366413	5.52174	3.36e-08	2.08e-06	107.5	48.1	79.1	161.5	68.5	97.4	38.9	90.3	61.6	450	503.6	378	216.4	242.2	112.8	ENSMUSG00000055782
Cfap69	cilia and flagella associated protein 69	ENSMUSG00000040473	14.085	2.02079	0.691012	2.92439	0.0034513	0.0230444	9.7	7.7	7.2	0	7.6	8.3	12.1	18.8	4.7	22.1	10	32.1	20.6	24.3	26.1	ENSMUSG00000040473
Cdkn2c	cyclin dependent kinase inhibitor 2C	ENSMUSG00000028551	107.499	2.01914	0.332163	6.07877	1.21e-09	1.14e-07	53.7	58.7	77.6	40.1	75	58.2	98.4	63	37.2	258.9	278.7	163.7	93	139.5	116.8	ENSMUSG00000028551
Gm44834	predicted gene 44834	ENSMUSG00000108542	16.1184	2.01817	0.723835	2.78816	0.00530077	0.0313893	3.2	10.6	5.7	1.1	3.3	5.9	14.6	16.9	34.9	18	13.8	8.8	32.1	52.5	20.4	ENSMUSG00000108542
Sgo1	shugoshin 1	ENSMUSG00000023940	20.8922	2.01519	0.613763	3.28333	0.00102588	0.00950295	18.3	1.9	2.9	13.7	12	17.8	19.4	14.1	2.3	57.2	71.4	46.8	15.6	10.2	9.8	ENSMUSG00000023940
Thbs2	thrombospondin 2	ENSMUSG00000023885	223.094	2.01514	0.276246	7.29473	2.99e-13	5.14e-11	138.6	91.3	204.1	100.3	126.1	128.3	149.4	73.4	83.7	461.5	492.9	478.3	255	314.3	249.2	ENSMUSG00000023885
Aldh18a1	aldehyde dehydrogenase 18 family, member A1	ENSMUSG00000025007	71.8958	2.01018	0.375906	5.34757	8.91e-08	4.87e-06	47.3	29.8	40.2	27.5	41.3	32.1	40.1	76.2	31.4	176.4	98.3	131.5	73.2	88.6	144.6	ENSMUSG00000025007
Kif15	kinesin family member 15	ENSMUSG00000036768	35.7025	2.00929	0.485197	4.14119	3.46e-05	0.000712735	20.4	7.7	37.4	6.3	29.3	28.5	12.1	21.6	14	88.2	89.1	79.9	37	32.9	31	ENSMUSG00000036768
Gm20555	predicted gene, 20555	ENSMUSG00000115161	24.3137	2.00385	0.472022	4.24524	2.18e-05	0.000499842	9.7	23.1	10.1	7.4	8.7	9.5	19.4	15.1	31.4	31	35.3	36	49.4	32.9	45.8	ENSMUSG00000115161
Lama2	laminin, alpha 2	ENSMUSG00000019899	279.092	2.00327	0.209182	9.57669	1e-21	7.03e-19	145.1	228.8	288.9	147.8	141.3	130.7	112.9	125.1	94.2	525.2	535.8	623.5	370.2	359.8	357.1	ENSMUSG00000019899
Gm15374	predicted gene 15374	ENSMUSG00000082513	72.2406	2.00054	0.381666	5.24162	1.59e-07	8.04e-06	21.5	33.7	44.6	17.9	35.9	26.1	38.9	77.1	101.2	97.2	99	123.7	167	104.3	95.6	ENSMUSG00000082513
Bicd1	BICD cargo adaptor 1	ENSMUSG00000003452	16.9868	2.00032	0.624224	3.20449	0.00135303	0.0116637	1.1	7.7	2.9	4.2	7.6	11.9	2.4	2.8	8.1	18	26.9	49.7	26.3	32.9	52.3	ENSMUSG00000003452
Incenp	inner centromere protein	ENSMUSG00000024660	50.1178	1.99795	0.324235	6.16203	7.18e-10	7.2e-08	23.6	17.3	43.1	19	29.3	32.1	38.9	32	32.6	113.5	85.2	121.8	59.2	49.4	54.7	ENSMUSG00000024660
Dpep1	dipeptidase 1	ENSMUSG00000019278	24.1195	1.9944	0.417928	4.77211	1.82e-06	6.56e-05	15	8.7	14.4	15.8	13	10.7	14.6	8.5	14	41.7	49.9	67.2	24.7	39.2	24.5	ENSMUSG00000019278
Gm10521	predicted gene 10521	ENSMUSG00000073492	6.75631	1.99296	0.747577	2.66589	0.00767844	0.041072	3.2	2.9	2.9	1.1	5.4	2.4	4.9	4.7	5.8	14.7	10.7	9.7	9	14.9	9	ENSMUSG00000073492
Ccdc80	coiled-coil domain containing 80	ENSMUSG00000022665	583.432	1.99025	0.22056	9.02365	1.82e-19	8.86e-17	490	282.7	511.7	276.6	320.6	339.7	263.5	314.2	240.7	1122.2	1370.3	1228.5	514.2	788.5	688	ENSMUSG00000022665
C130075A20Rik	RIKEN cDNA C130075A20 gene	ENSMUSG00000104735	20.9883	1.98469	0.485349	4.08921	4.33e-05	0.000851025	0	3.8	4.3	4.2	14.1	7.1	12.1	16	9.3	29.4	39.2	32.1	42	43.9	57.2	ENSMUSG00000104735
Ncapg2	non-SMC condensin II complex, subunit G2	ENSMUSG00000042029	98.8498	1.98403	0.249175	7.96239	1.69e-15	4.54e-13	75.2	66.3	53.2	52.8	55.4	46.3	75.3	58.3	69.8	258.1	177.3	176.3	111.1	122.3	85	ENSMUSG00000042029
Gm48627	predicted gene, 48627	ENSMUSG00000111292	14.2188	1.98335	0.598451	3.31415	0.000919236	0.00873598	0	6.7	1.4	7.4	4.3	7.1	9.7	8.5	25.6	23.7	24.6	26.3	23.9	20.4	23.7	ENSMUSG00000111292
Gm14399	predicted gene 14399	ENSMUSG00000090093	41.649	1.98334	0.410121	4.83599	1.32e-06	5.11e-05	74.2	82.7	79.1	10.6	17.4	13.1	10.9	14.1	40.7	61.3	57.6	42.9	40.3	38.4	41.7	ENSMUSG00000090093
Gm42432	predicted gene 42432	ENSMUSG00000105962	13.1098	1.98274	0.636483	3.11515	0.00183852	0.0145183	10.7	4.8	11.5	9.5	1.1	3.6	14.6	16.9	10.5	12.3	19.2	25.3	24.7	15.7	16.3	ENSMUSG00000105962
Gm48771	predicted gene, 48771	ENSMUSG00000113159	21.216	1.97145	0.47153	4.18097	2.9e-05	0.000622962	11.8	4.8	7.2	10.6	10.9	7.1	19.4	13.2	18.6	35.9	33	43.8	47.7	32.9	21.2	ENSMUSG00000113159
Gm43637	predicted gene 43637	ENSMUSG00000107225	47.0713	1.96857	0.427874	4.60082	4.21e-06	0.000131884	6.4	22.1	31.6	9.5	20.6	22.6	30.4	32	64	70.2	70.6	64.3	92.1	86.2	83.3	ENSMUSG00000107225
Slfn4	schlafen 4	ENSMUSG00000000204	27.587	1.96577	0.573127	3.4299	0.000603807	0.0063855	5.4	3.8	8.6	8.4	9.8	14.3	4.9	17.9	19.8	54.7	34.5	37	65	24.3	105.4	ENSMUSG00000000204
Chaf1b	chromatin assembly factor 1, subunit B (p60)	ENSMUSG00000022945	23.1815	1.96393	0.481035	4.08271	4.45e-05	0.000869144	12.9	12.5	24.4	9.5	6.5	17.8	17	26.3	7	44.1	47.6	39	29.6	30.6	22.9	ENSMUSG00000022945
Pdk4	pyruvate dehydrogenase kinase, isoenzyme 4	ENSMUSG00000019577	699.909	1.96345	0.567094	3.4623	0.000535578	0.0058226	335.3	573	171.1	517.4	269.5	266.1	262.3	464.7	919.7	1157.3	1960.7	988.8	1093.4	1048.8	470.6	ENSMUSG00000019577
Gm43059	predicted gene 43059	ENSMUSG00000107120	8.00117	1.96113	0.694549	2.82361	0.00474864	0.0289308	2.1	1.9	4.3	3.2	3.3	3.6	8.5	6.6	3.5	10.6	14.6	13.6	12.3	18.8	13.1	ENSMUSG00000107120
Gm43052	predicted gene 43052	ENSMUSG00000107115	13.9916	1.95839	0.723342	2.70742	0.00678093	0.037721	6.4	7.7	2.9	7.4	4.3	4.8	3.6	0.9	22.1	27	16.9	20.5	26.3	32.9	26.1	ENSMUSG00000107115
Notch3	notch 3	ENSMUSG00000038146	84.1349	1.95542	0.356924	5.47853	4.29e-08	2.56e-06	20.4	50	76.2	29.6	38	36.8	47.4	61.1	72.1	104.5	171.2	128.6	115.2	163.8	147.1	ENSMUSG00000038146
Ncapd2	non-SMC condensin I complex, subunit D2	ENSMUSG00000038252	117.292	1.95263	0.228245	8.55497	1.18e-17	4.22e-15	47.3	58.7	69	66.5	73.9	64.1	111.7	71.5	79.1	269.5	282.5	239.7	122.6	118.4	85	ENSMUSG00000038252
Wt1	Wilms tumor 1 homolog	ENSMUSG00000016458	10.8622	1.95222	0.682374	2.86092	0.00422417	0.0267004	0	1	2.9	5.3	4.3	8.3	6.1	1.9	2.3	9	21.5	39	18.9	18.8	23.7	ENSMUSG00000016458
Tbx20	T-box 20	ENSMUSG00000031965	163.254	1.95122	0.309852	6.29726	3.03e-10	3.32e-08	80.6	72.1	185.4	71.8	76.1	76	85	103.5	120.9	238.5	364.6	262.1	203.2	290.8	218.2	ENSMUSG00000031965
Arhgap44	Rho GTPase activating protein 44	ENSMUSG00000033389	113.227	1.94533	0.381099	5.10453	3.32e-07	1.55e-05	18.3	78.8	71.9	38	55.4	49.9	51	95	83.7	171.5	142	238.7	200.7	178.7	224.7	ENSMUSG00000033389
4930509H03Rik	RIKEN cDNA 4930509H03 gene	ENSMUSG00000105659	14.5839	1.94266	0.690106	2.81501	0.00487755	0.0295212	5.4	16.3	4.3	2.1	7.6	5.9	20.6	6.6	25.6	21.2	10.7	28.3	25.5	16.5	22.1	ENSMUSG00000105659
C730045M19Rik	RIKEN cDNA C730045M19 gene	ENSMUSG00000107054	17.2818	1.9341	0.576565	3.35453	0.000795009	0.00784451	4.3	7.7	10.1	4.2	7.6	7.1	17	9.4	37.2	27.8	23.8	20.5	33.7	23.5	25.3	ENSMUSG00000107054
Gm37058	predicted gene, 37058	ENSMUSG00000102750	156.206	1.93348	0.32485	5.95191	2.65e-09	2.26e-07	51.6	101	38.8	54.9	41.3	52.3	106.9	190	195.3	147	185.8	234.8	264.1	356.6	322.7	ENSMUSG00000102750
Haspin	histone H3 associated protein kinase	ENSMUSG00000050107	18.7995	1.93154	0.460104	4.19805	2.69e-05	0.000589195	12.9	7.7	17.2	12.7	13	7.1	10.9	16	12.8	51.5	38.4	36	11.5	21.9	12.3	ENSMUSG00000050107
Nebl	nebulette	ENSMUSG00000053702	15.7936	1.93102	0.621053	3.10927	0.00187549	0.0147136	1.1	12.5	15.8	5.3	6.5	8.3	10.9	21.6	10.5	34.3	21.5	20.5	31.3	17.2	19.6	ENSMUSG00000053702
Adamts2	a disintegrin-like and metallopeptidase (reprolysin type) with thrombospondin type 1 motif, 2	ENSMUSG00000036545	211.756	1.92936	0.271277	7.11214	1.14e-12	1.86e-10	168.7	113.5	250.1	98.2	91.3	123.5	136	96	74.4	419	322.4	450.1	261.6	298.6	272.9	ENSMUSG00000036545
Gm19705	predicted gene, 19705	ENSMUSG00000097113	53.3315	1.91636	0.321513	5.96043	2.52e-09	2.17e-07	21.5	24	31.6	27.5	33.7	24.9	10.9	31	31.4	98	97.5	130.5	66.6	79.2	91.5	ENSMUSG00000097113
Aebp1	AE binding protein 1	ENSMUSG00000020473	39.7263	1.91554	0.413997	4.62695	3.71e-06	0.000119163	20.4	14.4	35.9	11.6	42.4	19	8.5	7.5	9.3	80.9	102.1	92.6	42.8	61.9	46.6	ENSMUSG00000020473
Gm37943	predicted gene, 37943	ENSMUSG00000102960	19.1092	1.91473	0.595105	3.21746	0.00129329	0.0112819	2.1	14.4	10.1	3.2	7.6	3.6	25.5	15.1	27.9	17.2	17.7	19.5	51	38.4	33.5	ENSMUSG00000102960
Gm38259	predicted gene, 38259	ENSMUSG00000102253	10.0509	1.91205	0.692386	2.76154	0.00575291	0.033357	4.3	11.5	4.3	6.3	1.1	4.8	20.6	6.6	14	15.5	13.8	16.6	9	13.3	9	ENSMUSG00000102253
Fignl1	fidgetin-like 1	ENSMUSG00000035455	24.3944	1.91196	0.453325	4.21764	2.47e-05	0.000546542	10.7	2.9	8.6	16.9	14.1	17.8	29.1	14.1	12.8	80.9	61.4	40.9	20.6	21.9	13.1	ENSMUSG00000035455
Isyna1	myo-inositol 1-phosphate synthase A1	ENSMUSG00000019139	370.16	1.9101	0.616686	3.09736	0.00195255	0.0151487	112.8	59.6	81.9	85.5	136.9	162.7	168.8	323.6	125.6	829	379.2	238.7	721.5	1724.5	402	ENSMUSG00000019139
Gm43481	predicted gene 43481	ENSMUSG00000107000	37.7612	1.90973	0.539537	3.53957	0.000400787	0.00466936	12.9	6.7	25.9	12.7	10.9	16.6	12.1	22.6	65.1	40.8	43.8	66.2	90.5	61.1	78.4	ENSMUSG00000107000
AI838599	expressed sequence AI838599	ENSMUSG00000085180	13.065	1.90417	0.638055	2.98433	0.00284202	0.0199102	8.6	22.1	5.7	5.3	6.5	5.9	4.9	5.6	12.8	23.7	18.4	24.4	28	11	13.1	ENSMUSG00000085180
Cdca7l	cell division cycle associated 7 like	ENSMUSG00000021175	13.0856	1.90049	0.629965	3.01682	0.00255445	0.0184244	3.2	6.7	5.7	13.7	4.3	4.8	1.2	7.5	7	29.4	29.2	27.3	20.6	7.8	27.8	ENSMUSG00000021175
Lgi2	leucine-rich repeat LGI family, member 2	ENSMUSG00000039252	16.3253	1.89866	0.648136	2.92942	0.00339597	0.0227706	17.2	2.9	14.4	2.1	10.9	9.5	1.2	8.5	9.3	20.4	26.1	37	30.4	32.9	22.1	ENSMUSG00000039252
Tgfb3	transforming growth factor, beta 3	ENSMUSG00000021253	23.272	1.89397	0.537217	3.52553	0.00042264	0.00484986	2.1	13.5	17.2	13.7	8.7	11.9	19.4	11.3	9.3	30.2	43	54.6	20.6	47.8	45.8	ENSMUSG00000021253
Col4a6	collagen, type IV, alpha 6	ENSMUSG00000031273	9.07047	1.89388	0.727023	2.60498	0.00918796	0.0468434	9.7	1.9	4.3	2.1	3.3	5.9	2.4	5.6	4.7	10.6	10.7	20.5	16.5	13.3	24.5	ENSMUSG00000031273
Loxl1	lysyl oxidase-like 1	ENSMUSG00000032334	48.0261	1.89227	0.392801	4.81737	1.45e-06	5.53e-05	17.2	21.2	41.7	19	22.8	30.9	35.2	12.2	39.5	71.9	92.1	105.2	69.9	72.9	68.6	ENSMUSG00000032334
Mdm1	transformed mouse 3T3 cell double minute 1	ENSMUSG00000020212	57.702	1.88895	0.369194	5.11641	3.11e-07	1.48e-05	19.3	33.7	51.7	28.5	33.7	32.1	52.2	23.5	32.6	92.3	163.5	92.6	61.7	70.5	77.6	ENSMUSG00000020212
Hs3st3a1	heparan sulfate (glucosamine) 3-O-sulfotransferase 3A1	ENSMUSG00000047759	28.3167	1.88433	0.440425	4.27845	1.88e-05	0.000446327	18.3	31.7	17.2	20.1	8.7	19	21.9	16.9	10.5	55.5	54.5	66.2	42	25.1	17.2	ENSMUSG00000047759
Dzip1l	DAZ interacting protein 1-like	ENSMUSG00000037784	25.6026	1.8824	0.443462	4.24478	2.19e-05	0.000500212	8.6	13.5	12.9	10.6	16.3	13.1	7.3	22.6	12.8	49	35.3	63.3	50.2	38.4	30.2	ENSMUSG00000037784
Gm37674	predicted gene, 37674	ENSMUSG00000102621	44.4819	1.88034	0.459684	4.09051	4.3e-05	0.000848002	17.2	14.4	12.9	17.9	25	9.5	14.6	28.2	62.8	68.6	54.5	71.1	122.6	78.4	69.5	ENSMUSG00000102621
Gm45424	predicted gene 45424	ENSMUSG00000110341	21.9394	1.87803	0.443658	4.23306	2.31e-05	0.000518888	8.6	15.4	17.2	12.7	17.4	5.9	14.6	8.5	7	35.1	46.8	51.6	34.6	24.3	29.4	ENSMUSG00000110341
Lpl	lipoprotein lipase	ENSMUSG00000015568	1759.39	1.87688	0.514215	3.64998	0.000262258	0.00341359	1553.9	1144.2	1318.1	322	1324.8	1292.3	850	337.7	1054.6	2524.5	4449.5	3819.9	2328.2	2421.3	1649.7	ENSMUSG00000015568
Esco2	establishment of sister chromatid cohesion N-acetyltransferase 2	ENSMUSG00000022034	133.628	1.87564	0.428624	4.37596	1.21e-05	0.000317812	126.8	36.5	47.4	86.6	86.9	104.5	173.6	64	65.1	429.6	363.9	226	83.1	58.8	51.5	ENSMUSG00000022034
Gm8378	predicted gene 8378	ENSMUSG00000090722	17.1783	1.87113	0.691982	2.70402	0.00685064	0.0378535	0	0	4.3	5.3	10.9	4.8	2.4	26.3	15.1	16.3	20.7	39.9	41.1	34.5	36	ENSMUSG00000090722
Gm43336	predicted gene 43336	ENSMUSG00000105071	15.2742	1.86982	0.620534	3.01325	0.00258465	0.0185813	7.5	8.7	4.3	8.4	12	1.2	3.6	9.4	16.3	27.8	19.2	33.1	36.2	25.1	16.3	ENSMUSG00000105071
Rasl11b	RAS-like, family 11, member B	ENSMUSG00000049907	15.4255	1.86948	0.659773	2.83352	0.00460389	0.0282947	3.2	5.8	11.5	10.6	10.9	1.2	3.6	11.3	20.9	31	33.8	18.5	22.2	31.4	15.5	ENSMUSG00000049907
Runx1t1	RUNX1 translocation partner 1	ENSMUSG00000006586	19.0407	1.86936	0.562249	3.3248	0.000884822	0.00851589	18.3	7.7	14.4	8.4	1.1	13.1	13.4	11.3	7	21.2	23.8	37	28	35.3	45.8	ENSMUSG00000006586
Rpl23a-ps2	ribosomal protein L23A, pseudogene 2	ENSMUSG00000081968	12.7335	1.85878	0.697564	2.66467	0.00770631	0.0411708	9.7	6.7	1.4	5.3	6.5	2.4	8.5	7.5	27.9	20.4	17.7	13.6	30.4	14.1	18.8	ENSMUSG00000081968
Wdr86	WD repeat domain 86	ENSMUSG00000055235	13.1144	1.85755	0.671642	2.76568	0.00568046	0.0330242	8.6	5.8	20.1	6.3	1.1	9.5	2.4	6.6	8.1	19.6	12.3	29.2	17.3	21.2	28.6	ENSMUSG00000055235
Gm37606	predicted gene, 37606	ENSMUSG00000103851	33.8047	1.85342	0.499142	3.71321	0.000204649	0.00285922	20.4	30.8	4.3	7.4	10.9	20.2	41.3	29.2	38.4	28.6	45.3	64.3	58.4	61.1	46.6	ENSMUSG00000103851
Gm49310	predicted gene, 49310	ENSMUSG00000115686	28.873	1.84796	0.453893	4.07136	4.67e-05	0.00090457	6.4	14.4	11.5	12.7	12	11.9	27.9	18.8	51.2	45.7	30.7	55.5	54.3	39.2	40.9	ENSMUSG00000115686
Col5a1	collagen, type V, alpha 1	ENSMUSG00000026837	403.109	1.84771	0.238285	7.75422	8.89e-15	2.16e-12	283.7	214.4	401.1	154.1	191.3	242.3	163.9	170.3	243	696.7	606.5	810.5	550.4	681.9	636.5	ENSMUSG00000026837
Ube2t	ubiquitin-conjugating enzyme E2T	ENSMUSG00000026429	12.3517	1.84219	0.639435	2.88097	0.00396454	0.0254072	10.7	2.9	5.7	7.4	9.8	7.1	4.9	8.5	19.8	40	32.2	14.6	4.9	11	5.7	ENSMUSG00000026429
Pck2	phosphoenolpyruvate carboxykinase 2 (mitochondrial)	ENSMUSG00000040618	99.7383	1.83908	0.329404	5.58306	2.36e-08	1.57e-06	88.1	30.8	92	37	67.4	54.6	72.9	65.8	76.7	158.4	184.2	226	97.9	119.1	125	ENSMUSG00000040618
Gm42658	predicted gene 42658	ENSMUSG00000106251	11.0048	1.83674	0.651814	2.81788	0.00483412	0.0293284	1.1	7.7	8.6	5.3	3.3	4.8	4.9	4.7	11.6	17.2	13.8	16.6	27.1	16.5	22.1	ENSMUSG00000106251
Dagla	diacylglycerol lipase, alpha	ENSMUSG00000035735	17.788	1.83616	0.555984	3.30254	0.000958138	0.00900321	4.3	9.6	15.8	4.2	5.4	10.7	12.1	12.2	29.1	19.6	22.3	30.2	30.4	30.6	30.2	ENSMUSG00000035735
Gm21816	predicted gene, 21816	ENSMUSG00000096870	40.7453	1.83502	0.369701	4.96351	6.92e-07	3.02e-05	19.3	25	17.2	25.3	10.9	11.9	36.4	32.9	50	42.5	65.3	65.3	76.5	70.5	62.1	ENSMUSG00000096870
Gm37240	predicted gene, 37240	ENSMUSG00000102805	14.0835	1.83438	0.574516	3.19292	0.00140844	0.0120349	4.3	9.6	5.7	5.3	4.3	5.9	12.1	14.1	25.6	22.1	13.1	20.5	25.5	23.5	19.6	ENSMUSG00000102805
5430420F09Rik	RIKEN cDNA 5430420F09 gene	ENSMUSG00000102808	23.9534	1.83196	0.568936	3.21997	0.00128202	0.0112078	6.4	4.8	8.6	3.2	10.9	11.9	7.3	19.8	40.7	26.1	27.6	38	66.6	40	47.4	ENSMUSG00000102808
9530056E24Rik	RIKEN cDNA 9530056E24 gene	ENSMUSG00000115955	11.4027	1.82998	0.620262	2.95034	0.00317429	0.0215645	0	2.9	1.4	3.2	9.8	3.6	8.5	12.2	20.9	16.3	18.4	24.4	18.1	12.5	18.8	ENSMUSG00000115955
5033428I22Rik	RIKEN cDNA 5033428I22 gene	ENSMUSG00000097910	20.3629	1.8287	0.53816	3.39807	0.000678639	0.0069927	10.7	4.8	14.4	12.7	1.1	13.1	8.5	13.2	11.6	25.3	26.1	43.8	37	43.9	39.2	ENSMUSG00000097910
Rab38	RAB38, member RAS oncogene family	ENSMUSG00000030559	76.7365	1.82427	0.346314	5.26767	1.38e-07	7.15e-06	89.2	41.3	47.4	27.5	27.2	49.9	70.4	91.2	46.5	129.9	116.7	121.8	88	121.5	82.5	ENSMUSG00000030559
Il17rd	interleukin 17 receptor D	ENSMUSG00000040717	22.9037	1.81979	0.530516	3.43023	0.000603071	0.00638156	12.9	26.9	15.8	10.6	15.2	4.8	9.7	18.8	26.7	19.6	41.5	47.7	22.2	37.6	33.5	ENSMUSG00000040717
Obsl1	obscurin-like 1	ENSMUSG00000026211	29.4879	1.81773	0.435786	4.17116	3.03e-05	0.000645653	22.6	8.7	28.7	13.7	14.1	15.4	20.6	16	18.6	38.4	44.5	70.1	32.1	43.1	55.6	ENSMUSG00000026211
Dtl	denticleless E3 ubiquitin protein ligase	ENSMUSG00000037474	32.0285	1.81709	0.460904	3.94244	8.07e-05	0.00139747	7.5	21.2	18.7	19	20.6	17.8	31.6	9.4	19.8	97.2	62.2	42.9	48.5	30.6	33.5	ENSMUSG00000037474
Hist1h2af	histone cluster 1, H2af	ENSMUSG00000061991	13.0215	1.81443	0.599304	3.02757	0.00246532	0.0179887	19.3	8.7	17.2	4.2	9.8	10.7	4.9	9.4	3.5	37.6	13.1	36	7.4	7.8	5.7	ENSMUSG00000061991
Cit	citron	ENSMUSG00000029516	35.1048	1.81408	0.415278	4.36835	1.25e-05	0.000326638	26.9	10.6	28.7	19	14.1	19	9.7	18.8	23.3	46.6	50.7	86.7	54.3	63.5	54.7	ENSMUSG00000029516
Pqlc3	PQ loop repeat containing	ENSMUSG00000045679	21.9029	1.81377	0.495155	3.66303	0.000249253	0.00328108	14	7.7	8.6	4.2	10.9	22.6	24.3	8.5	14	36.8	49.1	44.8	28.8	27.4	27	ENSMUSG00000045679
Sox4	SRY (sex determining region Y)-box 4	ENSMUSG00000076431	75.0848	1.81296	0.28088	6.45457	1.09e-10	1.3e-08	44.1	51	51.7	24.3	57.6	45.1	47.4	32.9	32.6	122.5	148.9	174.4	101.2	101.1	91.5	ENSMUSG00000076431
Nlgn2	neuroligin 2	ENSMUSG00000051790	22.8393	1.80988	0.544743	3.32244	0.000892323	0.00855044	12.9	8.7	20.1	9.5	7.6	10.7	10.9	11.3	26.7	31.9	19.2	46.8	31.3	31.4	63.7	ENSMUSG00000051790
Ddr1	discoidin domain receptor family, member 1	ENSMUSG00000003534	30.3231	1.8085	0.459309	3.93744	8.24e-05	0.0014241	8.6	5.8	12.9	11.6	19.6	17.8	3.6	9.4	17.4	36.8	72.2	62.3	41.1	57.2	78.4	ENSMUSG00000003534
Fendrr	Foxf1 adjacent non-coding developmental regulatory RNA	ENSMUSG00000097336	33.6129	1.8055	0.37172	4.85714	1.19e-06	4.66e-05	10.7	18.3	23	11.6	18.5	14.3	17	16.9	24.4	46.6	53	55.5	67.5	50.2	76.8	ENSMUSG00000097336
C1qtnf6	C1q and tumor necrosis factor related protein 6	ENSMUSG00000022440	24.0798	1.80342	0.578115	3.11949	0.00181166	0.0143866	12.9	8.7	27.3	3.2	14.1	19	15.8	2.8	10.5	35.9	30.7	59.4	37.8	45.5	37.6	ENSMUSG00000022440
Cd72	CD72 antigen	ENSMUSG00000028459	41.6282	1.80212	0.444813	4.05141	5.09e-05	0.000969229	30.1	8.7	30.2	11.6	31.5	26.1	18.2	42.3	20.9	80.9	70.6	89.6	56.8	42.3	64.5	ENSMUSG00000028459
Adamts5	a disintegrin-like and metallopeptidase (reprolysin type) with thrombospondin type 1 motif, 5 (aggrecanase-2)	ENSMUSG00000022894	259.45	1.80196	0.206932	8.70798	3.09e-18	1.26e-15	175.2	193.3	186.9	133	135.8	169.9	129.9	113.8	143	409.2	459.1	661.5	365.3	273.6	342.4	ENSMUSG00000022894
Rnf186	ring finger protein 186	ENSMUSG00000070661	45.6487	1.79901	0.488554	3.68232	0.000231125	0.00311663	59.1	17.3	58.9	28.5	19.6	16.6	36.4	51.7	34.9	83.3	95.2	46.8	47.7	67.4	21.2	ENSMUSG00000070661
Gm42929	predicted gene 42929	ENSMUSG00000106022	17.0636	1.79816	0.62283	2.88709	0.00388825	0.0250996	6.4	6.7	12.9	5.3	13	7.1	12.1	5.6	20.9	34.3	30.7	23.4	47.7	15.7	13.9	ENSMUSG00000106022
Gm46516	predicted gene, 46516	ENSMUSG00000115200	66.3056	1.79729	0.367311	4.89311	9.93e-07	4.02e-05	18.3	48.1	30.2	50.7	27.2	24.9	25.5	33.9	30.2	98	139.7	120.8	79.8	112.1	155.2	ENSMUSG00000115200
Chaf1a	chromatin assembly factor 1, subunit A (p150)	ENSMUSG00000002835	45.1809	1.78829	0.315026	5.67663	1.37e-08	9.6e-07	21.5	20.2	24.4	33.8	27.2	19	38.9	26.3	44.2	115.2	81.4	80.9	52.7	41.5	50.7	ENSMUSG00000002835
Cenpp	centromere protein P	ENSMUSG00000021391	16.7418	1.78651	0.550516	3.24516	0.00117386	0.0105281	15	5.8	17.2	14.8	7.6	7.1	19.4	15.1	10.5	40.8	40.7	20.5	17.3	6.3	13.1	ENSMUSG00000021391
Zfp13	zinc finger protein 13	ENSMUSG00000062012	45.2569	1.78493	0.360875	4.94612	7.57e-07	3.21e-05	49.4	31.7	27.3	13.7	26.1	23.8	20.6	30.1	11.6	66.2	79.1	73.1	64.2	91.7	70.3	ENSMUSG00000062012
Atp6v0d2	ATPase, H+ transporting, lysosomal V0 subunit D2	ENSMUSG00000028238	33.7984	1.78324	0.400256	4.45525	8.38e-06	0.000233957	16.1	18.3	38.8	20.1	22.8	21.4	13.4	15.1	17.4	70.2	56	95.5	29.6	48.6	23.7	ENSMUSG00000028238
Rnf43	ring finger protein 43	ENSMUSG00000034177	475.265	1.78039	0.259269	6.86696	6.56e-12	9.58e-10	212.8	329.8	415.4	201.7	195.6	201.9	336.4	334.9	624.4	633.8	656.4	768.7	799.7	808.9	608.7	ENSMUSG00000034177
Hid1	HID1 domain containing	ENSMUSG00000034586	60.8185	1.78028	0.425159	4.18733	2.82e-05	0.000607981	32.2	30.8	69	14.8	31.5	43.9	25.5	55.5	26.7	107	105.9	95.5	77.3	66.6	129.9	ENSMUSG00000034586
C130083A15Rik	RIKEN cDNA C130083A15 gene	ENSMUSG00000108812	24.11	1.77825	0.459898	3.86663	0.000110351	0.00179489	7.5	17.3	8.6	10.6	10.9	13.1	14.6	14.1	22.1	38.4	45.3	34.1	46.9	23.5	54.7	ENSMUSG00000108812
Mad2l1	MAD2 mitotic arrest deficient-like 1	ENSMUSG00000029910	143.243	1.76962	0.226487	7.81337	5.57e-15	1.39e-12	75.2	78.8	96.3	114	81.5	102.2	97.1	96.9	68.6	379	373.9	261.1	126.7	105.8	91.5	ENSMUSG00000029910
Gm38381	predicted gene, 38381	ENSMUSG00000102594	32.3087	1.7693	0.493913	3.58222	0.00034069	0.00410843	4.3	9.6	18.7	9.5	14.1	17.8	12.1	26.3	46.5	39.2	37.6	64.3	74	54.9	55.6	ENSMUSG00000102594
Cln6	ceroid-lipofuscinosis, neuronal 6	ENSMUSG00000032245	28.214	1.76105	0.598762	2.94115	0.00326996	0.0220436	7.5	19.2	58.9	6.3	10.9	19	18.2	20.7	12.8	21.2	53	47.7	39.5	40	48.2	ENSMUSG00000032245
Cand2	cullin-associated and neddylation-dissociated 2 (putative)	ENSMUSG00000030319	49.7098	1.75926	0.367453	4.78772	1.69e-06	6.21e-05	12.9	14.4	11.5	16.9	30.4	23.8	13.4	16.9	33.7	78.4	86.7	75	74	112.1	145.4	ENSMUSG00000030319
Gm15371	predicted gene 15371	ENSMUSG00000082677	58.8697	1.75717	0.404056	4.34884	1.37e-05	0.000350323	24.7	37.5	38.8	27.5	22.8	21.4	34	50.8	83.7	68.6	72.2	102.3	155.5	69.8	73.5	ENSMUSG00000082677
Gm13056	predicted gene 13056	ENSMUSG00000085395	8.53591	1.75369	0.599984	2.92289	0.00346795	0.0231205	8.6	7.7	12.9	6.3	6.5	3.6	6.1	3.8	4.7	16.3	20	19.5	5.8	3.9	2.5	ENSMUSG00000085395
Gm37760	predicted gene, 37760	ENSMUSG00000102719	42.5124	1.7516	0.343906	5.09324	3.52e-07	1.64e-05	21.5	14.4	38.8	16.9	16.3	21.4	48.6	42.3	46.5	62.9	69.1	50.7	69.9	59.6	58.8	ENSMUSG00000102719
Trerf1	transcriptional regulating factor 1	ENSMUSG00000064043	21.0725	1.74933	0.459213	3.8094	0.000139306	0.00216776	8.6	16.3	14.4	8.4	8.7	8.3	7.3	13.2	8.1	22.1	26.1	38	46.1	43.1	47.4	ENSMUSG00000064043
Gm20682	predicted gene 20682	ENSMUSG00000093465	32.8837	1.7443	0.494249	3.52919	0.000416838	0.00481075	3.2	13.5	17.2	9.5	13	15.4	27.9	16.9	51.2	49	28.4	49.7	82.3	59.6	56.4	ENSMUSG00000093465
Adamtsl1	ADAMTS-like 1	ENSMUSG00000066113	40.0942	1.74279	0.443432	3.93023	8.49e-05	0.00145453	24.7	12.5	41.7	14.8	26.1	24.9	21.9	14.1	25.6	58.8	50.7	111.1	47.7	51.7	75.2	ENSMUSG00000066113
B130024G19Rik	RIKEN cDNA B130024G19 gene	ENSMUSG00000100005	50.6783	1.73988	0.352842	4.93106	8.18e-07	3.42e-05	40.8	18.3	28.7	14.8	21.7	32.1	23.1	34.8	41.9	71.1	64.5	92.6	95.4	98.8	81.7	ENSMUSG00000100005
Eid3	EP300 interacting inhibitor of differentiation 3	ENSMUSG00000109864	26.8969	1.73967	0.490703	3.54525	0.000392234	0.00457581	5.4	17.3	17.2	5.3	14.1	16.6	30.4	21.6	31.4	40	29.2	50.7	58.4	27.4	38.4	ENSMUSG00000109864
Gm47234	predicted gene, 47234	ENSMUSG00000111030	15.0477	1.73574	0.581057	2.9872	0.00281542	0.0197937	10.7	24	8.6	6.3	7.6	4.8	14.6	23.5	12.8	16.3	19.2	27.3	9.9	18.8	21.2	ENSMUSG00000111030
Cyp4f16	cytochrome P450, family 4, subfamily f, polypeptide 16	ENSMUSG00000048440	100.667	1.73437	0.257869	6.72577	1.75e-11	2.39e-09	69.9	58.7	56.1	50.7	56.5	59.4	51	77.1	59.3	179.7	192.7	181.2	94.6	142.7	180.6	ENSMUSG00000048440
Scn3a	sodium channel, voltage-gated, type III, alpha	ENSMUSG00000057182	13.3656	1.73397	0.584003	2.96911	0.00298666	0.0206581	11.8	9.6	21.6	3.2	4.3	7.1	14.6	11.3	11.6	11.4	19.2	17.5	16.5	21.9	18.8	ENSMUSG00000057182
Cenpa	centromere protein A	ENSMUSG00000029177	171.001	1.72986	0.282066	6.13283	8.63e-10	8.55e-08	151.5	100	122.2	73.9	121.7	108.1	148.1	98.8	152.3	390.4	374.6	240.6	182.6	188.1	111.9	ENSMUSG00000029177
Mkrn3	makorin, ring finger protein, 3	ENSMUSG00000070527	8.87709	1.72948	0.626072	2.76243	0.0057373	0.0332995	5.4	5.8	1.4	8.4	3.3	4.8	4.9	7.5	12.8	17.2	19.2	18.5	6.6	11	6.5	ENSMUSG00000070527
Plk4	polo like kinase 4	ENSMUSG00000025758	85.6316	1.72748	0.308772	5.59469	2.21e-08	1.49e-06	65.6	54.8	47.4	63.3	67.4	53.5	53.4	65.8	22.1	200.9	251	157.8	64.2	69	48.2	ENSMUSG00000025758
Gm24530	predicted gene, 24530	ENSMUSG00000088573	16.3591	1.72552	0.645581	2.67281	0.00752181	0.0404141	8.6	7.7	4.3	5.3	6.5	7.1	6.1	8.5	37.2	24.5	18.4	19.5	39.5	21.2	31	ENSMUSG00000088573
Gm2238	predicted gene 2238	ENSMUSG00000103138	12.3949	1.72348	0.610699	2.82214	0.00477049	0.0290235	5.4	7.7	11.5	6.3	4.3	4.8	8.5	10.3	24.4	23.7	14.6	12.7	18.9	16.5	16.3	ENSMUSG00000103138
Rrm2	ribonucleotide reductase M2	ENSMUSG00000020649	102.887	1.72236	0.297418	5.79105	6.99e-09	5.31e-07	78.4	42.3	47.4	68.6	70.6	79.6	99.6	80	65.1	329.1	189.6	202.6	83.1	55.7	51.5	ENSMUSG00000020649
5430434F05Rik	RIKEN cDNA 5430434F05 gene	ENSMUSG00000108780	31.0144	1.71881	0.410468	4.18743	2.82e-05	0.000607981	6.4	10.6	17.2	10.6	16.3	5.9	31.6	36.7	41.9	39.2	34.5	35.1	69.1	62.7	47.4	ENSMUSG00000108780
Gm37465	predicted gene, 37465	ENSMUSG00000102423	24.4876	1.71476	0.635831	2.69688	0.00699916	0.0384471	0	6.7	4.3	3.2	7.6	22.6	19.4	16	58.1	28.6	36.8	42.9	44.4	42.3	34.3	ENSMUSG00000102423
Gm15372	predicted gene 15372	ENSMUSG00000084195	113.779	1.71338	0.382223	4.48266	7.37e-06	0.000212242	33.3	90.4	37.4	66.5	45.6	42.8	65.6	102.5	133.7	177.2	127.4	204.6	261.6	188.9	129.1	ENSMUSG00000084195
Clic5	chloride intracellular channel 5	ENSMUSG00000023959	76.7111	1.71309	0.531364	3.22395	0.00126437	0.0111292	32.2	43.3	47.4	49.6	23.9	39.2	48.6	38.6	61.6	80.9	49.1	240.6	83.9	241.4	70.3	ENSMUSG00000023959
Wfdc15b	WAP four-disulfide core domain 15B	ENSMUSG00000018211	20.1625	1.71181	0.553493	3.09275	0.00198314	0.0153318	4.3	1	0	8.4	10.9	14.3	24.3	38.6	12.8	44.1	32.2	33.1	14.8	20.4	43.3	ENSMUSG00000018211
Hist1h2bn	histone cluster 1, H2bn	ENSMUSG00000095217	16.895	1.70839	0.555766	3.07394	0.00211251	0.0159934	26.9	11.5	21.6	8.4	10.9	7.1	25.5	16.9	11.6	44.9	19.2	22.4	5.8	13.3	7.4	ENSMUSG00000095217
Tmem178	transmembrane protein 178	ENSMUSG00000024245	11.0212	1.70478	0.631393	2.70003	0.00693323	0.0381927	4.3	3.8	14.4	3.2	9.8	4.8	9.7	9.4	4.7	14.7	20.7	22.4	9.9	16.5	17.2	ENSMUSG00000024245
Gpsm1	G-protein signalling modulator 1 (AGS3-like, C. elegans)	ENSMUSG00000026930	47.4871	1.6977	0.289263	5.86904	4.38e-09	3.51e-07	31.2	27.9	37.4	26.4	21.7	24.9	30.4	32.9	41.9	67	79.1	91.6	59.2	70.5	70.3	ENSMUSG00000026930
Gm48314	predicted gene, 48314	ENSMUSG00000111017	21.8254	1.69285	0.562511	3.00945	0.00261723	0.0187475	15	7.7	4.3	6.3	14.1	7.1	18.2	19.8	38.4	42.5	13.1	34.1	32.9	30.6	43.3	ENSMUSG00000111017
Loxl2	lysyl oxidase-like 2	ENSMUSG00000034205	98.6154	1.69008	0.277306	6.09464	1.1e-09	1.04e-07	76.3	71.1	139.4	39.1	73.9	53.5	30.4	37.6	41.9	171.5	177.3	188	122.6	133.3	123.4	ENSMUSG00000034205
Gm37226	predicted gene, 37226	ENSMUSG00000102533	19.6871	1.68685	0.543281	3.10492	0.00190328	0.0148644	8.6	16.3	14.4	7.4	12	2.4	19.4	20.7	26.7	27	13.1	31.2	42	30.6	23.7	ENSMUSG00000102533
Pamr1	peptidase domain containing associated with muscle regeneration 1	ENSMUSG00000027188	45.0591	1.68653	0.397708	4.24062	2.23e-05	0.000506537	33.3	18.3	25.9	43.3	29.3	23.8	13.4	12.2	10.5	58	110.5	143.2	58.4	32.9	62.9	ENSMUSG00000027188
Plekhh1	pleckstrin homology domain containing, family H (with MyTH4 domain) member 1	ENSMUSG00000060716	46.9644	1.6848	0.523082	3.22091	0.00127783	0.0111928	9.7	51.9	40.2	13.7	41.3	10.7	20.6	22.6	39.5	64.5	79.1	68.2	59.2	74.5	108.7	ENSMUSG00000060716
Thy1	thymus cell antigen 1, theta	ENSMUSG00000032011	27.634	1.67988	0.483264	3.47611	0.000508748	0.00562091	43	17.3	21.6	10.6	13	16.6	18.2	35.7	10.5	34.3	56.8	37	31.3	39.2	29.4	ENSMUSG00000032011
Gm38057	predicted gene, 38057	ENSMUSG00000102143	22.7698	1.67137	0.540908	3.08994	0.00200196	0.0154191	8.6	26.9	5.7	6.3	12	10.7	10.9	17.9	31.4	27.8	28.4	36	34.6	34.5	49.8	ENSMUSG00000102143
Ccnf	cyclin F	ENSMUSG00000072082	124.682	1.67049	0.25591	6.52765	6.68e-11	8.25e-09	75.2	137.5	87.7	86.6	65.2	52.3	143.3	111.9	147.7	215.6	235.7	199.7	120.9	102.7	88.2	ENSMUSG00000072082
A930001C03Rik	RIKEN cDNA A930001C03 gene	ENSMUSG00000087132	32.9297	1.67039	0.421544	3.96255	7.42e-05	0.00132132	15	21.2	8.6	14.8	26.1	9.5	35.2	31	40.7	67	40.7	53.6	51.8	50.9	27.8	ENSMUSG00000087132
Cntnap1	contactin associated protein-like 1	ENSMUSG00000017167	34.0279	1.67	0.52411	3.18636	0.00144074	0.012253	1.1	22.1	17.2	9.5	8.7	21.4	13.4	20.7	24.4	34.3	46.8	43.8	74	103.5	69.5	ENSMUSG00000017167
Spaca6	sperm acrosome associated 6	ENSMUSG00000080316	71.2826	1.66179	0.275222	6.03799	1.56e-09	1.43e-07	19.3	29.8	34.5	28.5	37	36.8	44.9	47	66.3	89	105.2	129.6	121.8	132.5	147.1	ENSMUSG00000080316
Lbh	limb-bud and heart	ENSMUSG00000024063	199.99	1.66062	0.319362	5.1998	2e-07	9.99e-06	90.3	72.1	201.2	71.8	141.3	127.1	110.5	111	143	309.5	397.7	367.3	274	334.7	248.4	ENSMUSG00000024063
Gm11266	predicted gene 11266	ENSMUSG00000087413	41.2736	1.65895	0.423663	3.91573	9.01e-05	0.00153135	22.6	30.8	23	25.3	15.2	19	44.9	25.4	73.3	76	65.3	46.8	64.2	56.4	31	ENSMUSG00000087413
9330160F10Rik	RIKEN cDNA 9330160F10 gene	ENSMUSG00000072809	12.2273	1.6584	0.574979	2.88428	0.00392308	0.0252338	7.5	11.5	10.1	5.3	3.3	7.1	17	7.5	11.6	15.5	16.1	17.5	14	17.2	22.1	ENSMUSG00000072809
Zfp651	zinc finger protein 651	ENSMUSG00000013419	21.8087	1.65196	0.512542	3.22308	0.0012682	0.0111462	22.6	25	20.1	13.7	4.3	11.9	14.6	13.2	17.4	14.7	28.4	51.6	24.7	30.6	34.3	ENSMUSG00000013419
Gm44423	predicted gene, 44423	ENSMUSG00000108064	40.4199	1.64802	0.342296	4.81459	1.48e-06	5.6e-05	19.3	24	15.8	25.3	18.5	26.1	20.6	24.5	29.1	93.1	53	73.1	77.3	50.9	55.6	ENSMUSG00000108064
Gm11844	predicted gene 11844	ENSMUSG00000087241	19.9975	1.64408	0.540253	3.04317	0.00234099	0.0172902	20.4	18.3	20.1	9.5	18.5	14.3	12.1	9.4	12.8	17.2	58.3	56.5	18.9	5.5	8.2	ENSMUSG00000087241
Tmem200b	transmembrane protein 200B	ENSMUSG00000070720	63.3075	1.64259	0.289782	5.66836	1.44e-08	9.99e-07	22.6	18.3	37.4	30.6	37	46.3	44.9	36.7	44.2	110.3	120.5	123.7	119.3	72.1	85.8	ENSMUSG00000070720
Gm43149	predicted gene 43149	ENSMUSG00000105229	12.1704	1.64238	0.580244	2.8305	0.00464758	0.0285015	11.8	7.7	4.3	3.2	4.3	11.9	9.7	8.5	10.5	13.1	22.3	24.4	18.9	14.1	18	ENSMUSG00000105229
2010003K11Rik	RIKEN cDNA 2010003K11 gene	ENSMUSG00000042041	340.94	1.64208	0.380716	4.31315	1.61e-05	0.000395238	190.2	117.3	148.1	285.1	167.4	179.4	138.4	353.7	166.3	378.2	1049.4	544.6	340.6	599.6	455.9	ENSMUSG00000042041
Cdkn1a	cyclin-dependent kinase inhibitor 1A (P21)	ENSMUSG00000023067	197.714	1.64203	0.421535	3.89536	9.81e-05	0.00163177	40.8	254.8	77.6	89.7	123.9	139	148.1	165.6	147.7	308.7	360.8	430.6	174.4	255.5	248.4	ENSMUSG00000023067
Gm42031	predicted gene, 42031	ENSMUSG00000110386	34.5528	1.64001	0.613649	2.67256	0.0075275	0.0404248	19.3	25	27.3	11.6	15.2	34.4	35.2	36.7	4.7	52.3	74.5	63.3	14	72.9	31.9	ENSMUSG00000110386
Auts2	autism susceptibility candidate 2	ENSMUSG00000029673	19.1232	1.63774	0.542765	3.0174	0.00254953	0.0184117	2.1	6.7	8.6	7.4	16.3	5.9	4.9	15.1	17.4	30.2	20	42.9	40.3	29.8	39.2	ENSMUSG00000029673
Gm43051	predicted gene 43051	ENSMUSG00000107364	17.3612	1.63769	0.541425	3.02477	0.00248823	0.0181116	4.3	14.4	5.7	5.3	8.7	10.7	17	13.2	26.7	17.2	25.3	34.1	26.3	19.6	31.9	ENSMUSG00000107364
Gm37082	predicted gene, 37082	ENSMUSG00000102850	22.7585	1.63203	0.441541	3.69621	0.000218841	0.00300953	7.5	9.6	20.1	10.6	9.8	10.7	13.4	20.7	29.1	32.7	32.2	31.2	43.6	38.4	31.9	ENSMUSG00000102850
Adamtsl4	ADAMTS-like 4	ENSMUSG00000015850	16.3364	1.62978	0.582781	2.79655	0.00516516	0.0308257	4.3	7.7	25.9	11.6	4.3	8.3	14.6	5.6	11.6	26.1	23.8	25.3	23	27.4	25.3	ENSMUSG00000015850
Gm38302	predicted gene, 38302	ENSMUSG00000103391	24.8014	1.62499	0.502297	3.23512	0.00121592	0.0107622	5.4	15.4	11.5	16.9	10.9	5.9	19.4	23.5	20.9	44.1	19.2	41.9	65	36.1	36	ENSMUSG00000103391
Gm37311	predicted gene, 37311	ENSMUSG00000103049	43.8317	1.62142	0.488081	3.32203	0.000893645	0.00855771	24.7	36.5	7.2	26.4	16.3	17.8	38.9	39.5	61.6	37.6	48.4	101.3	93	47	61.3	ENSMUSG00000103049
Rab11fip5	RAB11 family interacting protein 5 (class I)	ENSMUSG00000051343	35.8083	1.62135	0.46591	3.47996	0.000501497	0.00555129	6.4	21.2	23	8.4	23.9	27.3	12.1	16	33.7	68.6	46.1	68.2	53.5	68.2	60.5	ENSMUSG00000051343
Bcl11a	B cell CLL/lymphoma 11A (zinc finger protein)	ENSMUSG00000000861	15.802	1.61886	0.568907	2.84557	0.00443326	0.0276311	12.9	9.6	7.2	6.3	10.9	2.4	12.1	6.6	12.8	25.3	21.5	13.6	43.6	21.9	30.2	ENSMUSG00000000861
Fbn1	fibrillin 1	ENSMUSG00000027204	377.713	1.61857	0.173632	9.32186	1.14e-20	6.6e-18	275.1	288.4	399.6	210.1	221.7	216.2	189.4	178.7	144.2	598.7	656.4	735.5	459.1	517.3	575.2	ENSMUSG00000027204
Fam180a	family with sequence similarity 180, member A	ENSMUSG00000047420	33.2252	1.61246	0.330625	4.87701	1.08e-06	4.31e-05	31.2	31.7	43.1	22.2	20.6	16.6	20.6	18.8	15.1	59.6	56.8	66.2	35.4	23.5	36.8	ENSMUSG00000047420
Fam110a	family with sequence similarity 110, member A	ENSMUSG00000027459	37.8269	1.61224	0.456991	3.52796	0.000418782	0.00481997	10.7	11.5	47.4	17.9	25	24.9	23.1	39.5	54.6	69.4	62.9	75	37	30.6	37.6	ENSMUSG00000027459
Pttg1	pituitary tumor-transforming gene 1	ENSMUSG00000020415	80.4135	1.60864	0.344788	4.6656	3.08e-06	0.000101422	124.7	55.8	87.7	59.1	41.3	46.3	64.4	64	64	161.7	196.5	88.7	54.3	61.9	36	ENSMUSG00000020415
Ugt1a2	UDP glucuronosyltransferase 1 family, polypeptide A2	ENSMUSG00000090171	103.874	1.60811	0.378255	4.25141	2.12e-05	0.000490103	47.3	96.1	48.9	40.1	46.7	46.3	94.7	106.3	166.3	114.3	93.7	198.7	222.9	127	108.7	ENSMUSG00000090171
Raet1e	retinoic acid early transcript 1E	ENSMUSG00000053219	201.455	1.6054	0.397209	4.04169	5.31e-05	0.00100158	113.9	26.9	48.9	186.9	118.5	96.2	109.3	102.5	200	488.4	277.9	456.9	227.1	313.5	254.9	ENSMUSG00000053219
Gm45457	predicted gene 45457	ENSMUSG00000110411	249.054	1.60276	0.426641	3.75669	0.000172176	0.00251892	44.1	213.4	63.2	144.6	83.7	102.2	255	186.3	423.2	303	274.8	426.7	412.2	362.1	441.2	ENSMUSG00000110411
Junos	jun proto-oncogene, opposite strand	ENSMUSG00000087366	15.1991	1.60107	0.579692	2.76193	0.00574614	0.0333398	4.3	4.8	15.8	7.4	7.6	7.1	10.9	12.2	29.1	20.4	16.9	30.2	20.6	24.3	16.3	ENSMUSG00000087366
Ptk7	PTK7 protein tyrosine kinase 7	ENSMUSG00000023972	36.329	1.60052	0.374612	4.27247	1.93e-05	0.000454381	31.2	34.6	25.9	9.5	20.6	30.9	18.2	12.2	16.3	54.7	69.1	59.4	41.1	52.5	68.6	ENSMUSG00000023972
Islr	immunoglobulin superfamily containing leucine-rich repeat	ENSMUSG00000037206	39.7677	1.5993	0.438155	3.65007	0.000262169	0.00341359	57	39.4	41.7	15.8	25	28.5	15.8	6.6	30.2	76.8	44.5	88.7	49.4	48.6	28.6	ENSMUSG00000037206
Arhgap28	Rho GTPase activating protein 28	ENSMUSG00000024043	22.1019	1.59809	0.558157	2.86315	0.00419448	0.0265605	9.7	15.4	37.4	8.4	13	14.3	3.6	1.9	12.8	24.5	49.1	34.1	39.5	38.4	29.4	ENSMUSG00000024043
Gm6288	predicted gene 6288	ENSMUSG00000072660	12.0278	1.59406	0.613339	2.59899	0.00934994	0.0474846	24.7	9.6	11.5	6.3	2.2	9.5	10.9	13.2	11.6	19.6	22.3	11.7	6.6	12.5	8.2	ENSMUSG00000072660
Brca1	breast cancer 1, early onset	ENSMUSG00000017146	75.9909	1.59154	0.283607	5.61179	2e-08	1.37e-06	44.1	45.2	61.8	67.6	43.5	43.9	48.6	86.5	61.6	166.6	174.3	126.6	46.1	55.7	67.8	ENSMUSG00000017146
Gm47920	predicted gene, 47920	ENSMUSG00000114709	20.9408	1.5881	0.551691	2.87861	0.00399438	0.0255518	16.1	17.3	21.6	9.5	9.8	9.5	1.2	14.1	18.6	32.7	15.4	39	40.3	27.4	41.7	ENSMUSG00000114709
Afap1	actin filament associated protein 1	ENSMUSG00000029094	88.1256	1.58419	0.307054	5.15933	2.48e-07	1.2e-05	23.6	54.8	63.2	37	56.5	51.1	61.9	42.3	70.9	133.9	132.8	166.6	118.5	159.1	149.5	ENSMUSG00000029094
Sema4d	sema domain, immunoglobulin domain (Ig), transmembrane domain (TM) and short cytoplasmic domain, (semaphorin) 4D	ENSMUSG00000021451	33.7723	1.58279	0.538136	2.94124	0.00326903	0.0220436	14	16.3	35.9	4.2	18.5	23.8	23.1	15.1	58.1	45.7	47.6	44.8	46.1	61.9	51.5	ENSMUSG00000021451
Slc25a27	solute carrier family 25, member 27	ENSMUSG00000023912	31.6879	1.58168	0.452694	3.49394	0.00047595	0.00530535	8.6	39.4	17.2	15.8	22.8	19	23.1	10.3	16.3	58.8	43	71.1	37	47.8	44.9	ENSMUSG00000023912
Gm43571	predicted gene 43571	ENSMUSG00000106110	89.321	1.5816	0.354626	4.45991	8.2e-06	0.000230606	51.6	32.7	61.8	38	46.7	32.1	42.5	62.1	80.2	119.2	112.1	118.9	283	137.2	121.7	ENSMUSG00000106110
Car2	carbonic anhydrase 2	ENSMUSG00000027562	165.242	1.57732	0.307016	5.13759	2.78e-07	1.34e-05	241.8	176	172.5	49.6	113	128.3	133.6	96	75.6	281.8	218	367.3	148.9	130.1	146.3	ENSMUSG00000027562
Gm19327	predicted gene, 19327	ENSMUSG00000113776	22.9434	1.57686	0.454103	3.47248	0.000515677	0.00566534	9.7	7.7	4.3	7.4	17.4	10.7	12.1	20.7	29.1	40	26.1	39.9	46.9	32.9	39.2	ENSMUSG00000113776
Gm31718	predicted gene, 31718	ENSMUSG00000110697	40.2029	1.57658	0.430974	3.65817	0.000254021	0.00333634	43	30.8	17.2	15.8	21.7	17.8	34	19.8	47.7	42.5	53	70.1	38.7	81.5	69.5	ENSMUSG00000110697
Gas2l3	growth arrest-specific 2 like 3	ENSMUSG00000074802	132.102	1.57575	0.235465	6.69206	2.2e-11	2.92e-09	61.3	39.4	38.8	119.3	105.4	71.3	111.7	89.4	100	287.5	355.4	240.6	109.4	127	125	ENSMUSG00000074802
Gm18811	predicted gene, 18811	ENSMUSG00000115764	17.3616	1.57549	0.523222	3.01114	0.00260271	0.0186726	4.3	5.8	5.7	4.2	17.4	7.1	7.3	10.3	17.4	28.6	26.1	31.2	33.7	21.2	40	ENSMUSG00000115764
Map4k4	mitogen-activated protein kinase kinase kinase kinase 4	ENSMUSG00000026074	412.253	1.57402	0.189272	8.31617	9.09e-17	2.95e-14	220.3	254.8	386.7	233.3	264.1	280.3	231.9	215.4	220.9	685.2	895.9	732.6	530.6	489.9	541.7	ENSMUSG00000026074
Rtl8a	retrotransposon Gag like 8A	ENSMUSG00000067925	16.0824	1.57135	0.535082	2.93665	0.00331782	0.0223105	7.5	27.9	21.6	6.3	7.6	10.7	7.3	8.5	12.8	20.4	21.5	31.2	15.6	21.9	20.4	ENSMUSG00000067925
Gm45555	predicted gene 45555	ENSMUSG00000109652	43.7497	1.57048	0.319706	4.91227	9e-07	3.69e-05	16.1	26.9	15.8	22.2	16.3	21.4	43.7	41.4	52.3	62.9	54.5	60.4	88.9	70.5	62.9	ENSMUSG00000109652
Gm37140	predicted gene, 37140	ENSMUSG00000104140	10.6097	1.56971	0.575153	2.7292	0.00634876	0.0359442	6.4	5.8	8.6	3.2	6.5	7.1	7.3	4.7	4.7	15.5	13.8	20.5	18.1	14.9	22.1	ENSMUSG00000104140
Sgce	sarcoglycan, epsilon	ENSMUSG00000004631	106.992	1.56799	0.319069	4.91427	8.91e-07	3.66e-05	112.8	70.2	112.1	38	70.6	60.6	41.3	80.9	52.3	147.8	198.1	154.9	106.1	164.6	194.5	ENSMUSG00000004631
Kif23	kinesin family member 23	ENSMUSG00000032254	55.7392	1.56694	0.380899	4.11378	3.89e-05	0.000777299	59.1	17.3	41.7	38	52.2	38	24.3	47	22.1	116.8	156.6	106.2	32.1	44.7	40	ENSMUSG00000032254
Arhgef25	Rho guanine nucleotide exchange factor (GEF) 25	ENSMUSG00000019467	48.3288	1.56568	0.327424	4.7818	1.74e-06	6.33e-05	39.8	35.6	27.3	27.5	23.9	34.4	19.4	13.2	19.8	69.4	73.7	111.1	56.8	78.4	94.8	ENSMUSG00000019467
Tmc3	transmembrane channel-like gene family 3	ENSMUSG00000038540	22.2764	1.56431	0.4728	3.3086	0.000937635	0.00885445	3.2	1.9	7.2	9.5	8.7	22.6	15.8	26.3	20.9	44.1	30.7	44.8	21.4	34.5	42.5	ENSMUSG00000038540
Ahnak2	AHNAK nucleoprotein 2	ENSMUSG00000072812	15.6463	1.56422	0.547381	2.85764	0.00426799	0.02689	8.6	4.8	7.2	6.3	14.1	9.5	9.7	1.9	7	23.7	29.9	35.1	18.1	40	18.8	ENSMUSG00000072812
Ctsk	cathepsin K	ENSMUSG00000028111	28.7463	1.5619	0.420891	3.71095	0.000206484	0.00288256	33.3	25	44.6	15.8	15.2	16.6	10.9	12.2	22.1	31.9	59.1	49.7	27.1	43.9	23.7	ENSMUSG00000028111
Gm48442	predicted gene, 48442	ENSMUSG00000114749	28.1994	1.56176	0.467428	3.34118	0.000834231	0.00813688	14	27.9	4.3	12.7	15.2	8.3	31.6	24.5	14	37.6	33.8	36	52.7	50.9	59.6	ENSMUSG00000114749
Nav2	neuron navigator 2	ENSMUSG00000052512	1117.71	1.55892	0.294846	5.28724	1.24e-07	6.52e-06	292.3	534.6	626.7	499.4	509.7	535.7	778.4	855.1	1626.7	1083	1473.9	1995.2	2162	2001.9	1791	ENSMUSG00000052512
Plcd1	phospholipase C, delta 1	ENSMUSG00000010660	12.5759	1.55449	0.577015	2.69402	0.00705964	0.0386583	6.4	13.5	12.9	4.2	7.6	8.3	7.3	8.5	2.3	18	22.3	18.5	11.5	21.2	26.1	ENSMUSG00000010660
Gm38009	predicted gene, 38009	ENSMUSG00000103818	15.5472	1.55424	0.527005	2.9492	0.00318598	0.0216104	2.1	3.8	4.3	5.3	9.8	8.3	21.9	16.9	15.1	27.8	28.4	11.7	31.3	21.2	25.3	ENSMUSG00000103818
Gm6142	predicted pseudogene 6142	ENSMUSG00000084304	14.1652	1.55363	0.572368	2.71438	0.00663993	0.037141	12.9	13.5	12.9	12.7	2.2	5.9	10.9	10.3	17.4	16.3	15.4	30.2	14.8	14.1	22.9	ENSMUSG00000084304
Hist1h1b	histone cluster 1, H1b	ENSMUSG00000058773	45.0554	1.5529	0.42586	3.6465	0.00026584	0.00344003	53.7	15.4	48.9	23.2	33.7	29.7	26.7	20.7	23.3	120.9	71.4	61.4	41.1	68.2	37.6	ENSMUSG00000058773
Fam81a	family with sequence similarity 81, member A	ENSMUSG00000032224	81.3031	1.54771	0.306498	5.04965	4.43e-07	2.03e-05	18.3	19.2	18.7	28.5	46.7	77.2	108.1	59.3	81.4	158.4	140.5	144.2	118.5	105.8	94.8	ENSMUSG00000032224
Psat1	phosphoserine aminotransferase 1	ENSMUSG00000024640	28.1785	1.54622	0.370043	4.17848	2.93e-05	0.0006275	36.5	32.7	20.1	16.9	17.4	19	25.5	20.7	11.6	50.6	52.2	52.6	21.4	28.2	17.2	ENSMUSG00000024640
Gm43788	predicted gene 43788	ENSMUSG00000107286	43.4186	1.54561	0.376014	4.11052	3.95e-05	0.000785621	8.6	21.2	37.4	19	25	26.1	40.1	41.4	51.2	52.3	66.8	85.7	62.5	65.1	49	ENSMUSG00000107286
Cacna1a	calcium channel, voltage-dependent, P/Q type, alpha 1A subunit	ENSMUSG00000034656	119.913	1.54513	0.278835	5.54137	3e-08	1.89e-06	65.6	51	96.3	56	66.3	76	88.6	141.1	113.9	187.9	139.7	251.3	141.5	156	167.5	ENSMUSG00000034656
Slfn9	schlafen 9	ENSMUSG00000069793	93.074	1.54484	0.304952	5.06584	4.07e-07	1.88e-05	30.1	27.9	63.2	59.1	55.4	67.7	68	64	55.8	246.7	149.7	134.4	130	101.9	142.2	ENSMUSG00000069793
Emp1	epithelial membrane protein 1	ENSMUSG00000030208	112.569	1.54431	0.304675	5.06872	4e-07	1.85e-05	38.7	102.9	63.2	61.2	91.3	61.8	52.2	44.2	58.1	167.4	257.9	199.7	136.6	187.3	165.9	ENSMUSG00000030208
Nipal2	NIPA-like domain containing 2	ENSMUSG00000038879	15.3694	1.54275	0.529766	2.91214	0.00358961	0.0237492	9.7	14.4	7.2	5.3	14.1	8.3	13.4	12.2	7	22.9	31.5	26.3	14	14.1	30.2	ENSMUSG00000038879
Antxr1	anthrax toxin receptor 1	ENSMUSG00000033420	55.0768	1.54008	0.354178	4.34833	1.37e-05	0.000350584	35.5	47.1	79.1	17.9	41.3	41.6	37.6	22.6	25.6	97.2	81.4	114	60.1	70.5	54.7	ENSMUSG00000033420
Gm37973	predicted gene, 37973	ENSMUSG00000102370	19.1621	1.53995	0.486265	3.1669	0.00154072	0.0128406	9.7	14.4	4.3	11.6	6.5	9.5	27.9	17.9	20.9	22.9	33	24.4	28	36.8	19.6	ENSMUSG00000102370
Cdkn1c	cyclin-dependent kinase inhibitor 1C (P57)	ENSMUSG00000037664	24.5992	1.53758	0.4586	3.35277	0.000800064	0.00787943	25.8	24	23	17.9	13	9.5	19.4	22.6	4.7	47.4	33.8	37	20.6	38.4	31.9	ENSMUSG00000037664
Ptpru	protein tyrosine phosphatase, receptor type, U	ENSMUSG00000028909	18.7879	1.53617	0.545555	2.8158	0.00486563	0.0294694	8.6	17.3	15.8	2.1	12	23.8	13.4	5.6	8.1	43.3	33.8	31.2	21.4	25.1	20.4	ENSMUSG00000028909
Ccdc34	coiled-coil domain containing 34	ENSMUSG00000027160	26.8985	1.53397	0.47743	3.21297	0.0013137	0.0113919	12.9	6.7	24.4	9.5	25	20.2	10.9	3.8	14	65.3	55.3	37	38.7	45.5	34.3	ENSMUSG00000027160
Gm38071	predicted gene, 38071	ENSMUSG00000103916	31.7244	1.53011	0.371766	4.11579	3.86e-05	0.000773902	15	30.8	14.4	15.8	17.4	16.6	21.9	27.3	39.5	50.6	43.8	49.7	46.1	48.6	38.4	ENSMUSG00000103916
Gm45425	predicted gene 45425	ENSMUSG00000109731	53.545	1.52819	0.359629	4.24933	2.14e-05	0.00049336	53.7	43.3	48.9	58.1	20.6	21.4	38.9	29.2	34.9	98.8	99.8	91.6	72.4	53.3	38.4	ENSMUSG00000109731
Plcb4	phospholipase C, beta 4	ENSMUSG00000039943	300.162	1.5245	0.264909	5.75481	8.67e-09	6.36e-07	299.8	179.8	221.4	192.2	214.1	150.9	136	204.1	141.9	636.2	519	448.1	283.8	344.9	530.3	ENSMUSG00000039943
Nr1h5	nuclear receptor subfamily 1, group H, member 5	ENSMUSG00000048938	42.3025	1.52406	0.35225	4.32664	1.51e-05	0.000378091	25.8	28.8	28.7	23.2	26.1	21.4	21.9	41.4	33.7	59.6	56	88.7	74.9	64.3	40	ENSMUSG00000048938
B230216N24Rik	RIKEN cDNA B230216N24 gene	ENSMUSG00000089706	16.9954	1.52405	0.486107	3.13523	0.00171722	0.0138627	1.1	4.8	5.7	6.3	7.6	11.9	19.4	8.5	14	26.1	22.3	25.3	36.2	30.6	35.1	ENSMUSG00000089706
3110039I08Rik	RIKEN cDNA 3110039I08 gene	ENSMUSG00000074415	84.8325	1.52185	0.290776	5.23376	1.66e-07	8.36e-06	41.9	62.5	37.4	43.3	40.2	35.6	36.4	49.9	68.6	101.3	90.6	152	172.8	169.3	170.8	ENSMUSG00000074415
Sulf2	sulfatase 2	ENSMUSG00000006800	123.717	1.52024	0.368783	4.12232	3.75e-05	0.000754187	32.2	68.3	100.6	69.7	78.2	89.1	72.9	71.5	160.5	236.9	167.4	275.7	178.5	109.7	144.6	ENSMUSG00000006800
Tex9	testis expressed gene 9	ENSMUSG00000090626	35.145	1.52008	0.408503	3.72111	0.000198349	0.00280698	21.5	27.9	11.5	24.3	6.5	15.4	30.4	20.7	29.1	42.5	52.2	38	73.2	76	58	ENSMUSG00000090626
4930452B06Rik	RIKEN cDNA 4930452B06 gene	ENSMUSG00000021747	39.3846	1.5169	0.466992	3.24822	0.00116128	0.0104581	73.1	54.8	23	25.3	20.6	20.2	14.6	28.2	36	94.7	38.4	56.5	23.9	46.2	35.1	ENSMUSG00000021747
C130089K02Rik	RIKEN cDNA C130089K02 gene	ENSMUSG00000104339	75.6441	1.51532	0.370648	4.0883	4.35e-05	0.000853242	24.7	26	20.1	17.9	47.8	36.8	49.8	46.1	108.1	86.6	86.7	119.8	185.9	126.2	152	ENSMUSG00000104339
Gm38380	predicted gene, 38380	ENSMUSG00000102664	30.1988	1.5152	0.45866	3.30353	0.000954757	0.00898106	3.2	3.8	15.8	12.7	16.3	15.4	19.4	26.3	52.3	48.2	41.5	37	45.2	65.8	49.8	ENSMUSG00000102664
Gm42892	predicted gene 42892	ENSMUSG00000106073	125.125	1.51494	0.315545	4.80101	1.58e-06	5.9e-05	73.1	35.6	48.9	70.7	67.4	58.2	114.1	79	158.1	142.9	202.7	216.3	275.6	171.7	162.6	ENSMUSG00000106073
Xylt1	xylosyltransferase 1	ENSMUSG00000030657	16.4068	1.51423	0.524013	2.88967	0.00385642	0.0249791	1.1	7.7	5.7	10.6	12	7.1	10.9	4.7	7	21.2	21.5	42.9	28	29	36.8	ENSMUSG00000030657
Gm38042	predicted gene, 38042	ENSMUSG00000104292	56.5913	1.5073	0.453494	3.32376	0.000888136	0.0085376	9.7	12.5	34.5	15.8	37	23.8	40.1	50.8	113.9	70.2	63.7	83.8	122.6	83.1	87.4	ENSMUSG00000104292
Slc1a4	solute carrier family 1 (glutamate/neutral amino acid transporter), member 4	ENSMUSG00000020142	382.604	1.50646	0.247072	6.09728	1.08e-09	1.03e-07	173	306.7	133.7	283	211.9	196	265.9	298.2	291.9	655	693.2	615.7	499.4	651.4	464.1	ENSMUSG00000020142
Gm38111	predicted gene, 38111	ENSMUSG00000102939	17.1707	1.50582	0.531131	2.83512	0.00458086	0.0281729	9.7	25	11.5	10.6	9.8	3.6	15.8	12.2	16.3	15.5	26.9	26.3	23.9	19.6	31	ENSMUSG00000102939
BC055324	cDNA sequence BC055324	ENSMUSG00000041406	24.3737	1.50511	0.415803	3.61978	0.000294857	0.00370475	10.7	22.1	17.2	16.9	16.3	11.9	35.2	20.7	15.1	53.9	34.5	39.9	23.9	25.1	22.1	ENSMUSG00000041406
Zfp934	zinc finger protein 934	ENSMUSG00000074865	15.7377	1.50217	0.523154	2.87137	0.004087	0.0260303	29	15.4	8.6	10.6	6.5	5.9	17	11.3	12.8	24.5	21.5	19.5	19.7	14.1	19.6	ENSMUSG00000074865
2900005J15Rik	RIKEN cDNA 2900005J15 gene	ENSMUSG00000043833	21.5973	1.50108	0.506839	2.96166	0.00305986	0.0209957	9.7	13.5	23	11.6	14.1	4.8	14.6	18.8	26.7	16.3	37.6	33.1	40.3	34.5	25.3	ENSMUSG00000043833
Vsig10	V-set and immunoglobulin domain containing 10	ENSMUSG00000066894	95.8109	1.49882	0.272917	5.49184	3.98e-08	2.41e-06	69.9	70.2	93.4	62.3	61.9	51.1	74.1	54.6	48.8	159.3	191.2	145.2	77.3	149.7	128.3	ENSMUSG00000066894
Gm48887	predicted gene, 48887	ENSMUSG00000113922	21.4288	1.49771	0.494938	3.02605	0.00247774	0.0180718	4.3	13.5	11.5	3.2	13	17.8	25.5	16.9	23.3	24.5	29.9	40.9	36.2	28.2	32.7	ENSMUSG00000113922
Gm42576	predicted gene 42576	ENSMUSG00000107205	45.3337	1.49534	0.343044	4.35902	1.31e-05	0.000338364	20.4	26	24.4	9.5	26.1	23.8	44.9	45.2	50	52.3	48.4	66.2	93	87	62.9	ENSMUSG00000107205
2610203C22Rik	RIKEN cDNA 2610203C22 gene	ENSMUSG00000079671	16.6151	1.49507	0.548488	2.7258	0.00641452	0.0362346	6.4	8.7	21.6	6.3	8.7	14.3	8.5	15.1	12.8	15.5	26.9	39.9	25.5	21.9	17.2	ENSMUSG00000079671
A430027C01Rik	RIKEN cDNA A430027C01 gene	ENSMUSG00000104432	18.5372	1.49384	0.557081	2.68156	0.00732801	0.0396817	8.6	9.6	5.7	11.6	6.5	11.9	9.7	24.5	19.8	27.8	11.5	45.8	35.4	22.7	27	ENSMUSG00000104432
Gm42941	predicted gene 42941	ENSMUSG00000104693	21.4032	1.49377	0.432131	3.45675	0.000546736	0.00591392	7.5	9.6	7.2	13.7	8.7	8.3	17	19.8	23.3	28.6	23.8	35.1	30.4	42.3	45.8	ENSMUSG00000104693
Olfml3	olfactomedin-like 3	ENSMUSG00000027848	100.153	1.48881	0.336307	4.42695	9.56e-06	0.000261029	77.4	66.3	102.1	59.1	63	67.7	100.8	31	31.4	182.9	170.4	179.3	118.5	119.1	133.2	ENSMUSG00000027848
Mrc2	mannose receptor, C type 2	ENSMUSG00000020695	106.091	1.48484	0.266096	5.58009	2.4e-08	1.58e-06	68.8	67.3	47.4	59.1	76.1	74.8	72.9	41.4	41.9	168.2	228.8	190	113.5	181.9	159.3	ENSMUSG00000020695
Anxa9	annexin A9	ENSMUSG00000015702	21.006	1.48452	0.49809	2.98043	0.00287843	0.0200882	9.7	18.3	5.7	5.3	15.2	14.3	15.8	7.5	18.6	31	30.7	35.1	41.1	24.3	42.5	ENSMUSG00000015702
Ppic	peptidylprolyl isomerase C	ENSMUSG00000024538	127.106	1.47705	0.241282	6.12168	9.26e-10	9.12e-08	222.5	122.1	178.2	85.5	79.3	74.8	60.7	67.7	47.7	214	224.9	228.9	83.1	123.1	94	ENSMUSG00000024538
Bdnf	brain derived neurotrophic factor	ENSMUSG00000048482	56.2529	1.47454	0.49358	2.98745	0.0028132	0.019786	22.6	66.3	7.2	48.6	22.8	23.8	52.2	62.1	72.1	76	97.5	91.6	70.8	85.4	44.9	ENSMUSG00000048482
Gm42899	predicted gene 42899	ENSMUSG00000104687	12.9497	1.4738	0.568706	2.5915	0.00955582	0.0481194	9.7	1.9	7.2	3.2	10.9	5.9	4.9	5.6	8.1	22.1	17.7	15.6	28	27.4	26.1	ENSMUSG00000104687
Pdgfrb	platelet derived growth factor receptor, beta polypeptide	ENSMUSG00000024620	478.901	1.47229	0.164448	8.95288	3.46e-19	1.64e-16	296.6	323.1	368	228.1	297.8	317.1	282.9	244.6	346.5	705.7	817.6	813.5	696.8	753.3	692.1	ENSMUSG00000024620
Mbp	myelin basic protein	ENSMUSG00000041607	25.8776	1.47155	0.420137	3.50254	0.000460844	0.00517977	8.6	26.9	21.6	16.9	14.1	15.4	26.7	22.6	19.8	33.5	42.2	53.6	20.6	30.6	35.1	ENSMUSG00000041607
Gm15368	predicted gene 15368	ENSMUSG00000081488	77.0094	1.4578	0.369197	3.94857	7.86e-05	0.00137125	44.1	66.3	33.1	49.6	39.1	22.6	54.6	48	100	97.2	87.5	122.8	176.9	112.1	101.3	ENSMUSG00000081488
4633401B06Rik	RIKEN cDNA 4633401B06 gene	ENSMUSG00000105597	89.1468	1.4532	0.349262	4.16078	3.17e-05	0.000666794	44.1	61.5	21.6	54.9	45.6	33.3	83.8	71.5	100	106.2	157.4	103.3	214.7	115.2	124.2	ENSMUSG00000105597
Olfr872	olfactory receptor 872	ENSMUSG00000066897	17.7202	1.45127	0.524665	2.76609	0.00567323	0.0330041	0	8.7	5.7	8.4	10.9	9.5	10.9	6.6	15.1	23.7	22.3	33.1	32.1	49.4	29.4	ENSMUSG00000066897
Ccdc14	coiled-coil domain containing 14	ENSMUSG00000022833	46.1814	1.45	0.342943	4.22812	2.36e-05	0.000527711	29	30.8	18.7	26.4	18.5	32.1	30.4	35.7	46.5	93.9	69.1	45.8	76.5	65.8	73.5	ENSMUSG00000022833
Adgrl1	adhesion G protein-coupled receptor L1	ENSMUSG00000013033	110.368	1.44932	0.431563	3.3583	0.000784225	0.00780398	39.8	68.3	136.6	33.8	70.6	72.5	36.4	56.4	113.9	128.2	190.4	163.7	135.7	215.6	193.6	ENSMUSG00000013033
Hells	helicase, lymphoid specific	ENSMUSG00000025001	80.116	1.44882	0.328051	4.41643	1e-05	0.000271095	41.9	61.5	23	60.2	67.4	43.9	69.2	52.7	77.9	221.3	131.3	115.9	79.8	87	68.6	ENSMUSG00000025001
Enc1	ectodermal-neural cortex 1	ENSMUSG00000041773	141.846	1.44596	0.30241	4.78146	1.74e-06	6.33e-05	67.7	115.4	109.2	98.2	63	79.6	57.1	133.6	109.3	165.8	281.7	208.5	222.9	217.9	197.7	ENSMUSG00000041773
Gm14412	predicted gene 14412	ENSMUSG00000078868	19.1712	1.44468	0.441143	3.27486	0.00105714	0.00974544	9.7	20.2	12.9	8.4	12	10.7	12.1	17.9	14	27.8	23	34.1	31.3	28.2	25.3	ENSMUSG00000078868
Pygb	brain glycogen phosphorylase	ENSMUSG00000033059	377.339	1.44192	0.19731	7.30792	2.71e-13	4.71e-11	307.4	315.4	245.8	240.7	207.6	261.3	173.6	233.3	187.2	703.2	558.9	665.4	394.9	533	632.4	ENSMUSG00000033059
Cc2d2a	coiled-coil and C2 domain containing 2A	ENSMUSG00000039765	220.304	1.44088	0.26522	5.43279	5.55e-08	3.24e-06	124.7	186.5	161	156.3	97.8	139	132.4	129.8	263.9	391.2	368.5	306.9	280.5	292.4	273.7	ENSMUSG00000039765
Fblim1	filamin binding LIM protein 1	ENSMUSG00000006219	35.5807	1.44019	0.459871	3.13172	0.00173785	0.0139841	19.3	13.5	23	19	26.1	28.5	10.9	32.9	4.7	68.6	64.5	66.2	38.7	73.7	44.1	ENSMUSG00000006219
Zfp579	zinc finger protein 579	ENSMUSG00000051550	17.0306	1.43593	0.460761	3.11644	0.00183048	0.014477	5.4	5.8	7.2	15.8	7.6	5.9	8.5	10.3	10.5	25.3	22.3	33.1	32.9	32.1	32.7	ENSMUSG00000051550
Gm45354	predicted gene 45354	ENSMUSG00000108689	26.0063	1.43579	0.541019	2.65386	0.0079578	0.042244	12.9	32.7	8.6	4.2	20.6	14.3	24.3	24.5	23.3	39.2	40.7	25.3	37	58	24.5	ENSMUSG00000108689
Gm45221	predicted gene 45221	ENSMUSG00000109005	87.1338	1.43345	0.36532	3.92382	8.72e-05	0.00148654	35.5	66.3	46	43.3	45.6	48.7	53.4	80.9	62.8	89	86	197.8	144.8	104.3	202.6	ENSMUSG00000109005
Gm37940	predicted gene, 37940	ENSMUSG00000103899	94.579	1.43332	0.317901	4.50871	6.52e-06	0.000191814	49.4	51	69	44.3	44.6	58.2	77.7	91.2	136	133.1	116.7	147.1	199.9	92.5	107.9	ENSMUSG00000103899
Rad54b	RAD54 homolog B (S. cerevisiae)	ENSMUSG00000078773	48.146	1.4326	0.335357	4.27185	1.94e-05	0.000454534	14	37.5	14.4	44.3	29.3	32.1	37.6	30.1	32.6	111.1	97.5	77	62.5	55.7	46.6	ENSMUSG00000078773
Gm47139	predicted gene, 47139	ENSMUSG00000113106	39.0733	1.42624	0.533555	2.67308	0.00751588	0.0404141	14	11.5	20.1	9.5	29.3	19	17	22.6	74.4	59.6	34.5	61.4	92.1	76.8	44.1	ENSMUSG00000113106
Ppp1r14a	protein phosphatase 1, regulatory inhibitor subunit 14A	ENSMUSG00000037166	34.8844	1.42612	0.48173	2.96042	0.00307222	0.0210341	40.8	45.2	20.1	16.9	17.4	19	25.5	16	11.6	54.7	65.3	22.4	33.7	82.3	52.3	ENSMUSG00000037166
Postn	periostin, osteoblast specific factor	ENSMUSG00000027750	247.293	1.42478	0.217577	6.54839	5.82e-11	7.23e-09	306.3	227.9	334.9	139.4	189.1	174.6	111.7	143	101.2	401	408.4	541.7	195	254.7	180.6	ENSMUSG00000027750
Gm37262	predicted gene, 37262	ENSMUSG00000103525	19.1012	1.4236	0.512618	2.77711	0.0054844	0.032151	6.4	19.2	11.5	13.7	8.7	9.5	26.7	30.1	12.8	26.1	36.1	23.4	14	18.8	29.4	ENSMUSG00000103525
Gm17849	predicted gene, 17849	ENSMUSG00000112642	21.8475	1.42295	0.515934	2.75801	0.00581547	0.0336197	25.8	14.4	10.1	8.4	12	11.9	23.1	18.8	14	35.9	26.9	23.4	57.6	24.3	21.2	ENSMUSG00000112642
1700007F19Rik	RIKEN cDNA 1700007F19 gene	ENSMUSG00000100666	27.5163	1.42009	0.44184	3.21403	0.00130886	0.0113612	4.3	19.2	14.4	15.8	14.1	13.1	31.6	16.9	34.9	47.4	33.8	34.1	51.8	47	34.3	ENSMUSG00000100666
Gm20705	predicted gene 20705	ENSMUSG00000093559	38.7817	1.41944	0.44552	3.18604	0.00144235	0.012253	6.4	11.5	11.5	20.1	29.3	21.4	32.8	17.9	41.9	44.1	39.2	107.2	82.3	52.5	63.7	ENSMUSG00000093559
Map3k12	mitogen-activated protein kinase kinase kinase 12	ENSMUSG00000023050	26.4386	1.41942	0.401752	3.53307	0.000410771	0.00475816	10.7	16.3	27.3	15.8	16.3	11.9	17	17.9	17.4	40	29.9	48.7	34.6	50.9	41.7	ENSMUSG00000023050
Gm15376	predicted gene 15376	ENSMUSG00000083277	109.586	1.41257	0.314287	4.49452	6.97e-06	0.000202748	75.2	91.3	43.1	69.7	56.5	47.5	95.9	111.9	157	145.4	130.5	188	199.1	123.1	109.5	ENSMUSG00000083277
Gm43489	predicted gene 43489	ENSMUSG00000106339	22.0127	1.41076	0.488853	2.88585	0.00390357	0.0251544	31.2	18.3	15.8	11.6	9.8	16.6	23.1	16.9	15.1	28.6	36.1	36	14	40.8	16.3	ENSMUSG00000106339
Zfpm2	zinc finger protein, multitype 2	ENSMUSG00000022306	62.5195	1.41025	0.326702	4.31662	1.58e-05	0.000390173	23.6	36.5	46	23.2	41.3	53.5	54.6	38.6	44.2	80.9	97.5	134.4	75.7	100.3	87.4	ENSMUSG00000022306
4833412C15Rik	RIKEN cDNA 4833412C15 gene	ENSMUSG00000116298	19.6762	1.40947	0.506766	2.7813	0.00541409	0.0318559	7.5	11.5	0	11.6	18.5	5.9	17	20.7	16.3	37.6	32.2	26.3	26.3	40.8	22.9	ENSMUSG00000116298
Lrmda	leucine rich melanocyte differentiation associated	ENSMUSG00000063458	23.7324	1.40683	0.422209	3.33208	0.000861994	0.00835501	14	18.3	21.6	12.7	13	10.7	17	21.6	34.9	35.1	32.2	29.2	32.9	22.7	40	ENSMUSG00000063458
Cd63	CD63 antigen	ENSMUSG00000025351	94.7773	1.40624	0.275832	5.09817	3.43e-07	1.6e-05	112.8	66.3	69	39.1	72.8	68.9	53.4	53.6	33.7	154.4	162	161.7	110.2	122.3	141.4	ENSMUSG00000025351
Lig1	ligase I, DNA, ATP-dependent	ENSMUSG00000056394	58.4539	1.40607	0.304023	4.62488	3.75e-06	0.00011993	44.1	44.2	33.1	26.4	37	47.5	68	54.6	60.5	128.2	73.7	90.6	69.1	51.7	48.2	ENSMUSG00000056394
Spink5	serine peptidase inhibitor, Kazal type 5	ENSMUSG00000055561	32.8883	1.40362	0.433644	3.2368	0.00120878	0.0107261	34.4	25	31.6	33.8	7.6	24.9	23.1	27.3	12.8	39.2	68.3	68.2	32.9	27.4	36.8	ENSMUSG00000055561
Gm37105	predicted gene, 37105	ENSMUSG00000102672	23.4865	1.39758	0.453339	3.08286	0.0020502	0.0156774	4.3	19.2	11.5	13.7	8.7	13.1	23.1	38.6	29.1	38.4	27.6	27.3	29.6	30.6	37.6	ENSMUSG00000102672
Zmat3	zinc finger matrin type 3	ENSMUSG00000027663	269.737	1.39391	0.282962	4.92616	8.39e-07	3.47e-05	69.9	160.6	181.1	129.9	200	185.3	174.9	197.5	300	421.4	436	495.9	383.4	341.8	368.5	ENSMUSG00000027663
Gm43462	predicted gene 43462	ENSMUSG00000105561	46.955	1.39269	0.314306	4.43099	9.38e-06	0.000256983	16.1	34.6	21.6	28.5	18.5	28.5	63.1	44.2	46.5	66.2	59.1	73.1	65	66.6	72.7	ENSMUSG00000105561
Gm3791	predicted gene 3791	ENSMUSG00000113423	29.7549	1.39146	0.374506	3.71545	0.000202844	0.00284534	11.8	20.2	23	19	18.5	9.5	21.9	26.3	30.2	41.7	40.7	41.9	45.2	38.4	58	ENSMUSG00000113423
Npr3	natriuretic peptide receptor 3	ENSMUSG00000022206	78.8776	1.39071	0.349462	3.97957	6.9e-05	0.00124161	29	42.3	57.5	47.5	57.6	65.3	58.3	36.7	41.9	96.4	183.5	166.6	57.6	126.2	116.8	ENSMUSG00000022206
Ica1	islet cell autoantigen 1	ENSMUSG00000062995	134.343	1.3894	0.232648	5.97212	2.34e-09	2.05e-07	103.2	125	136.6	70.7	73.9	106.9	97.1	110.1	80.2	231.1	213.4	212.4	150.6	115.2	188.7	ENSMUSG00000062995
Plekhm3	pleckstrin homology domain containing, family M, member 3	ENSMUSG00000051344	160.03	1.38826	0.372915	3.72273	0.00019708	0.00279421	61.3	58.7	172.5	53.8	115.2	97.4	80.1	144.9	145.3	188.7	257.9	250.4	231.2	237.5	305.6	ENSMUSG00000051344
Gm17767	predicted gene, 17767	ENSMUSG00000099413	33.1323	1.38545	0.457942	3.02539	0.00248313	0.0181036	10.7	27.9	7.2	21.1	18.5	28.5	10.9	23.5	11.6	32.7	69.1	76	50.2	48.6	60.5	ENSMUSG00000099413
Gm45630	predicted gene 45630	ENSMUSG00000109638	28.3615	1.38508	0.465826	2.97338	0.00294544	0.0204293	11.8	12.5	17.2	17.9	14.1	11.9	9.7	19.8	48.8	37.6	41.5	36	52.7	40.8	53.1	ENSMUSG00000109638
Bahcc1	BAH domain and coiled-coil containing 1	ENSMUSG00000039741	145.587	1.38377	0.406163	3.40693	0.000656976	0.00681622	27.9	83.6	90.6	60.2	80.4	74.8	81.4	102.5	257	168.2	145.9	248.4	264.9	243	254.9	ENSMUSG00000039741
Tcf7	transcription factor 7, T cell specific	ENSMUSG00000000782	35.6156	1.3827	0.44566	3.1026	0.00191827	0.0149503	15	26	28.7	11.6	21.7	19	18.2	19.8	57	39.2	56.8	39.9	67.5	53.3	60.5	ENSMUSG00000000782
Gm20342	predicted gene, 20342	ENSMUSG00000101599	132.895	1.38211	0.255904	5.40087	6.63e-08	3.74e-06	64.5	100	50.3	80.2	59.8	91.5	143.3	142	120.9	232.8	203.4	165.6	214.7	174	150.3	ENSMUSG00000101599
Hpgds	hematopoietic prostaglandin D synthase	ENSMUSG00000029919	55.2734	1.3768	0.374295	3.67838	0.000234721	0.00315372	4.3	25	31.6	27.5	40.2	52.3	42.5	32	27.9	105.4	95.2	110.1	67.5	90.1	77.6	ENSMUSG00000029919
Dnah11	dynein, axonemal, heavy chain 11	ENSMUSG00000018581	23.8542	1.37236	0.487306	2.81622	0.00485926	0.029441	12.9	20.2	8.6	22.2	9.8	2.4	24.3	24.5	22.1	27	28.4	35.1	37.8	35.3	47.4	ENSMUSG00000018581
Gm20696	predicted gene 20696	ENSMUSG00000030068	88.5971	1.37167	0.369326	3.71399	0.000204019	0.00285497	32.2	71.1	61.8	56	43.5	45.1	51	54.6	125.6	102.9	99.8	172.4	158.8	115.2	138.9	ENSMUSG00000030068
Dbf4	DBF4 zinc finger	ENSMUSG00000002297	140.966	1.37009	0.238828	5.73671	9.65e-09	6.94e-07	112.8	119.2	84.8	127.8	85.9	104.5	109.3	120.4	76.7	268.7	338.5	214.3	109.4	111.3	130.7	ENSMUSG00000002297
Pclaf	PCNA clamp associated factor	ENSMUSG00000040204	14.4307	1.36757	0.523402	2.61284	0.00897923	0.0460202	12.9	4.8	15.8	12.7	9.8	11.9	13.4	13.2	5.8	33.5	18.4	37	9	11.8	6.5	ENSMUSG00000040204
Dsn1	DSN1 homolog, MIS12 kinetochore complex component	ENSMUSG00000027635	48.0095	1.36685	0.404157	3.38198	0.000719654	0.00734055	41.9	22.1	33.1	21.1	34.8	38	70.4	22.6	32.6	102.1	80.6	58.5	48.5	50.2	63.7	ENSMUSG00000027635
Cacnb2	calcium channel, voltage-dependent, beta 2 subunit	ENSMUSG00000057914	23.9454	1.36461	0.469827	2.9045	0.00367839	0.0241833	8.6	20.2	10.1	13.7	7.6	23.8	27.9	16	27.9	40.8	43	31.2	18.9	37.6	31.9	ENSMUSG00000057914
Bora	bora, aurora kinase A activator	ENSMUSG00000022070	39.8773	1.36322	0.345095	3.95029	7.81e-05	0.00136866	16.1	23.1	15.8	24.3	26.1	23.8	48.6	40.5	29.1	74.3	73.7	41.9	66.6	47.8	46.6	ENSMUSG00000022070
Dtx3	deltex 3, E3 ubiquitin ligase	ENSMUSG00000040415	55.9492	1.35966	0.301308	4.51251	6.41e-06	0.000188792	23.6	24	18.7	23.2	40.2	32.1	35.2	32	43	73.5	69.9	102.3	88.9	101.9	130.7	ENSMUSG00000040415
Eml1	echinoderm microtubule associated protein like 1	ENSMUSG00000058070	64.6582	1.35887	0.345503	3.93302	8.39e-05	0.00144483	86	54.8	81.9	65.5	30.4	29.7	27.9	22.6	38.4	75.1	138.9	109.1	73.2	61.9	74.4	ENSMUSG00000058070
Ifi204	interferon activated gene 204	ENSMUSG00000073489	99.3381	1.35486	0.458505	2.95495	0.00312718	0.0213188	112.8	43.3	66.1	53.8	84.8	85.5	57.1	81.8	43	77.6	307.1	188	68.3	149.7	71.1	ENSMUSG00000073489
Lum	lumican	ENSMUSG00000036446	453.592	1.35469	0.19215	7.05016	1.79e-12	2.77e-10	422.3	378.8	490.2	290.4	371.7	346.8	201.6	271.9	182.6	857.6	1014.1	706.3	390	487.6	392.2	ENSMUSG00000036446
Gm48602	predicted gene, 48602	ENSMUSG00000114310	102.649	1.35333	0.345859	3.91296	9.12e-05	0.00154606	36.5	47.1	38.8	45.4	66.3	42.8	51	98.8	137.2	104.5	96.7	194.8	209.8	177.9	192	ENSMUSG00000114310
Adamts7	a disintegrin-like and metallopeptidase (reprolysin type) with thrombospondin type 1 motif, 7	ENSMUSG00000032363	139.971	1.3524	0.449933	3.00577	0.00264907	0.0189124	46.2	85.6	77.6	45.4	78.2	108.1	83.8	59.3	188.4	205.8	94.4	291.3	335.7	225	174.9	ENSMUSG00000032363
Kirrel	kirre like nephrin family adhesion molecule 1	ENSMUSG00000041734	64.0272	1.35136	0.399347	3.38392	0.00071459	0.00730133	24.7	36.5	87.7	20.1	33.7	59.4	37.6	45.2	45.3	86.6	93.7	107.2	93	90.1	99.7	ENSMUSG00000041734
Atp8b5	ATPase, class I, type 8B, member 5	ENSMUSG00000028457	161.411	1.351	0.233644	5.78232	7.37e-09	5.54e-07	185.9	103.8	139.4	121.4	101.1	85.5	114.1	111.9	163.9	280.1	276.4	229.9	172.8	179.5	155.2	ENSMUSG00000028457
Rem1	rad and gem related GTP binding protein 1	ENSMUSG00000000359	22.5003	1.3488	0.436529	3.08983	0.00200269	0.0154191	10.7	6.7	4.3	16.9	9.8	20.2	10.9	10.3	15.1	25.3	41.5	52.6	31.3	36.1	45.8	ENSMUSG00000000359
Flvcr2	feline leukemia virus subgroup C cellular receptor 2	ENSMUSG00000034258	98.0247	1.34127	0.248526	5.39689	6.78e-08	3.81e-06	57	43.3	35.9	45.4	48.9	61.8	72.9	51.7	90.7	116.8	132.8	145.2	209	182.6	176.5	ENSMUSG00000034258
Epha2	Eph receptor A2	ENSMUSG00000006445	694.101	1.34122	0.299399	4.47971	7.47e-06	0.000214491	572.8	391.3	787.7	350.5	365.2	396.7	403.2	827.8	629	554.6	1001.8	1262.6	882.7	943.7	1041.8	ENSMUSG00000006445
Gm43417	predicted gene 43417	ENSMUSG00000106993	16.2938	1.34106	0.513686	2.61067	0.00903651	0.0462212	6.4	5.8	5.7	5.3	14.1	5.9	13.4	26.3	17.4	22.1	24.6	17.5	30.4	30.6	18.8	ENSMUSG00000106993
Gm43274	predicted gene 43274	ENSMUSG00000107116	37.1258	1.34074	0.467763	2.86628	0.00415332	0.026357	6.4	12.5	20.1	17.9	12	27.3	24.3	27.3	39.5	29.4	33	82.8	83.1	61.9	79.3	ENSMUSG00000107116
Gm44901	predicted gene 44901	ENSMUSG00000108954	27.2209	1.33896	0.482061	2.77757	0.00547668	0.0321164	10.7	23.1	10.1	22.2	16.3	15.4	23.1	25.4	9.3	52.3	20.7	64.3	38.7	39.2	37.6	ENSMUSG00000108954
Mfge8	milk fat globule-EGF factor 8 protein	ENSMUSG00000030605	200.942	1.33684	0.237884	5.61973	1.91e-08	1.32e-06	155.8	151	139.4	141.5	110.9	168.7	154.2	120.4	94.2	250.7	380.8	431.6	205.7	262.6	246.8	ENSMUSG00000030605
Gm43275	predicted gene 43275	ENSMUSG00000106798	22.883	1.33529	0.4917	2.71567	0.00661427	0.0370526	17.2	8.7	12.9	6.3	16.3	10.7	17	16.9	31.4	34.3	16.9	33.1	37.8	31.4	52.3	ENSMUSG00000106798
Map3k13	mitogen-activated protein kinase kinase kinase 13	ENSMUSG00000033618	887.895	1.33448	0.270596	4.93163	8.15e-07	3.42e-05	385.8	740.3	664.1	416	551	643.8	653.3	543.7	1075.5	1106.7	1343.4	1611.3	1240.6	1055.8	1286.9	ENSMUSG00000033618
Mbd6	methyl-CpG binding domain protein 6	ENSMUSG00000025409	81.7943	1.33355	0.452695	2.9458	0.00322117	0.0217985	19.3	41.3	92	39.1	42.4	34.4	44.9	46.1	125.6	89.8	82.9	119.8	145.6	125.4	178.1	ENSMUSG00000025409
Cyp2b10	cytochrome P450, family 2, subfamily b, polypeptide 10	ENSMUSG00000030483	342.272	1.33232	0.397207	3.35421	0.000795915	0.00784903	281.6	224	454.2	470.9	238	207.9	231.9	159.9	201.2	555.4	416.8	1338.6	155.5	85.4	112.8	ENSMUSG00000030483
Sh3pxd2b	SH3 and PX domains 2B	ENSMUSG00000040711	72.252	1.33047	0.298443	4.45803	8.27e-06	0.000231682	17.2	25	35.9	34.8	55.4	49.9	35.2	41.4	65.1	108.6	95.2	149.1	124.2	117.6	129.1	ENSMUSG00000040711
F830112A20Rik	RIKEN cDNA F830112A20 gene	ENSMUSG00000103159	39.9855	1.32984	0.495382	2.68447	0.00726447	0.0394717	11.8	60.6	18.7	25.3	18.5	19	29.1	22.6	31.4	37.6	38.4	82.8	77.3	57.2	69.5	ENSMUSG00000103159
Pole	polymerase (DNA directed), epsilon	ENSMUSG00000007080	98.2881	1.32603	0.278858	4.7552	1.98e-06	6.97e-05	58	50	76.2	67.6	78.2	63	109.3	65.8	72.1	222.2	135.1	166.6	131.6	84.7	94	ENSMUSG00000007080
Gm42672	predicted gene 42672	ENSMUSG00000105395	24.2914	1.32475	0.420625	3.14949	0.00163556	0.0133821	14	12.5	10.1	15.8	10.9	13.1	19.4	20.7	24.4	37.6	20	42.9	43.6	32.1	47.4	ENSMUSG00000105395
Lmnb1	lamin B1	ENSMUSG00000024590	111.003	1.31979	0.25596	5.15623	2.52e-07	1.22e-05	75.2	86.5	93.4	50.7	93.5	71.3	117.8	91.2	108.1	227.1	167.4	142.2	127.5	119.1	94	ENSMUSG00000024590
Vstm4	V-set and transmembrane domain containing 4	ENSMUSG00000050666	63.2605	1.31805	0.319429	4.12627	3.69e-05	0.000745399	60.2	29.8	90.6	35.9	33.7	47.5	49.8	39.5	51.2	95.6	98.3	97.4	74	75.2	70.3	ENSMUSG00000050666
Robo2	roundabout guidance receptor 2	ENSMUSG00000052516	259.32	1.31729	0.230477	5.7155	1.09e-08	7.8e-07	205.3	145.2	276	122.5	205.4	206.7	131.1	161.8	138.4	453.3	409.9	467.6	324.1	340.2	302.3	ENSMUSG00000052516
Lyz2	lysozyme 2	ENSMUSG00000069516	1818.23	1.31559	0.238777	5.5097	3.59e-08	2.21e-06	1476.6	739.4	1487.8	1373.6	1542.2	1535.8	1157.2	1261.5	832.5	3302.9	3845.3	3931.9	1276	1931.4	1579.4	ENSMUSG00000069516
Daam2	dishevelled associated activator of morphogenesis 2	ENSMUSG00000040260	78.5874	1.31443	0.362236	3.62864	0.000284914	0.00360987	45.1	49	126.5	35.9	42.4	52.3	49.8	35.7	55.8	80.9	108.2	135.4	105.3	138	118.5	ENSMUSG00000040260
Trpc1	transient receptor potential cation channel, subfamily C, member 1	ENSMUSG00000032839	19.3653	1.31404	0.45219	2.90594	0.00366148	0.0241174	19.3	23.1	18.7	5.3	15.2	15.4	6.1	17.9	16.3	31.9	27.6	29.2	18.9	23.5	22.1	ENSMUSG00000032839
A530041M06Rik	RIKEN cDNA A530041M06 gene	ENSMUSG00000104973	29.8386	1.31399	0.417182	3.14968	0.00163451	0.0133816	26.9	23.1	8.6	14.8	17.4	15.4	31.6	28.2	29.1	30.2	31.5	57.5	55.1	43.1	35.1	ENSMUSG00000104973
Fkbp10	FK506 binding protein 10	ENSMUSG00000001555	19.1653	1.31278	0.464239	2.82782	0.00468658	0.0286822	12.9	6.7	18.7	8.4	17.4	14.3	12.1	5.6	5.8	24.5	40.7	34.1	28	33.7	24.5	ENSMUSG00000001555
Zfp599	zinc finger protein 599	ENSMUSG00000062794	19.6784	1.31009	0.462007	2.83565	0.00457325	0.0281359	8.6	23.1	7.2	8.4	19.6	14.3	9.7	8.5	9.3	33.5	40.7	30.2	22.2	30.6	29.4	ENSMUSG00000062794
Gm45294	predicted gene 45294	ENSMUSG00000110068	58.1549	1.30979	0.278362	4.70536	2.53e-06	8.55e-05	22.6	33.7	15.8	32.7	39.1	33.3	65.6	48	62.8	87.4	87.5	85.7	104.5	74.5	79.3	ENSMUSG00000110068
Cacna2d1	calcium channel, voltage-dependent, alpha2/delta subunit 1	ENSMUSG00000040118	65.9086	1.30914	0.28152	4.65027	3.32e-06	0.000108242	58	51	60.4	27.5	30.4	54.6	37.6	39.5	54.6	84.9	89.1	103.3	96.3	86.2	115.2	ENSMUSG00000040118
Icosl	icos ligand	ENSMUSG00000000732	20.5532	1.30611	0.503975	2.59162	0.00955256	0.0481168	10.7	15.4	17.2	8.4	7.6	16.6	8.5	16.9	37.2	27	26.9	26.3	29.6	33.7	26.1	ENSMUSG00000000732
Gm47015	predicted gene, 47015	ENSMUSG00000112907	33.8535	1.30309	0.345556	3.77099	0.000162604	0.00242234	24.7	30.8	24.4	16.9	17.4	21.4	32.8	24.5	20.9	37.6	55.3	43.8	42.8	53.3	61.3	ENSMUSG00000112907
Adamts10	a disintegrin-like and metallopeptidase (reprolysin type) with thrombospondin type 1 motif, 10	ENSMUSG00000024299	184.958	1.30295	0.214989	6.06056	1.36e-09	1.25e-07	117.1	99	130.8	95	115.2	112.8	131.1	88.4	133.7	248.3	219.6	330.3	293.7	312	347.3	ENSMUSG00000024299
Col4a1	collagen, type IV, alpha 1	ENSMUSG00000031502	2933.71	1.3004	0.177226	7.33751	2.18e-13	3.92e-11	1917.2	2238.3	2521.3	1562.6	2061.6	2135.7	2098.3	1635.9	1632.5	4024.9	5452.1	4707.4	3387.8	4410.7	4219.4	ENSMUSG00000031502
Acot6	acyl-CoA thioesterase 6	ENSMUSG00000043487	25.1987	1.29799	0.462922	2.80392	0.00504862	0.0303367	29	12.5	25.9	14.8	8.7	15.4	20.6	32	11.6	30.2	41.5	23.4	42	35.3	35.1	ENSMUSG00000043487
Vcan	versican	ENSMUSG00000021614	29.9575	1.29798	0.455518	2.84946	0.00437936	0.0273677	26.9	17.3	27.3	6.3	26.1	26.1	23.1	37.6	16.3	43.3	36.1	64.3	33.7	29	36	ENSMUSG00000021614
Gm42866	predicted gene 42866	ENSMUSG00000105179	46.7532	1.29589	0.476462	2.71981	0.00653185	0.0367082	15	21.2	28.7	30.6	18.5	22.6	21.9	34.8	73.3	79.2	61.4	35.1	130	77.6	51.5	ENSMUSG00000105179
Gm44144	predicted gene, 44144	ENSMUSG00000107884	29.7343	1.29411	0.435967	2.96837	0.0029938	0.0206782	14	19.2	5.7	12.7	19.6	15.4	38.9	30.1	40.7	26.1	33	58.5	46.1	32.1	53.9	ENSMUSG00000107884
Gm13657	predicted gene 13657	ENSMUSG00000086813	58.3566	1.29214	0.388905	3.32251	0.000892102	0.00855044	41.9	25	38.8	66.5	30.4	28.5	29.1	32	72.1	91.5	86.7	130.5	57.6	77.6	67	ENSMUSG00000086813
Gm38147	predicted gene, 38147	ENSMUSG00000103162	23.5769	1.28921	0.456969	2.82122	0.00478409	0.0290861	12.9	12.5	11.5	6.3	7.6	17.8	13.4	19.8	16.3	18.8	26.9	31.2	67.5	43.1	48.2	ENSMUSG00000103162
Usp35	ubiquitin specific peptidase 35	ENSMUSG00000035713	27.3879	1.28918	0.389107	3.31317	0.000922451	0.00875231	10.7	16.3	15.8	16.9	18.5	17.8	9.7	29.2	25.6	43.3	39.2	47.7	31.3	43.9	44.9	ENSMUSG00000035713
Napepld	N-acyl phosphatidylethanolamine phospholipase D	ENSMUSG00000044968	39.563	1.28772	0.376102	3.42386	0.000617395	0.00648616	23.6	42.3	23	28.5	16.3	24.9	36.4	26.3	46.5	42.5	76.8	50.7	53.5	58.8	43.3	ENSMUSG00000044968
Vill	villin-like	ENSMUSG00000038775	32.5735	1.28731	0.481772	2.67203	0.00753949	0.0404768	31.2	37.5	21.6	12.7	29.3	19	17	48	12.8	53.1	49.9	45.8	25.5	30.6	54.7	ENSMUSG00000038775
Zfp449	zinc finger protein 449	ENSMUSG00000073176	36.0067	1.28603	0.337904	3.80591	0.000141285	0.00218649	32.2	42.3	28.7	22.2	29.3	23.8	18.2	29.2	17.4	53.1	51.4	79.9	43.6	36.8	31.9	ENSMUSG00000073176
Fstl1	follistatin-like 1	ENSMUSG00000022816	257.311	1.28575	0.181895	7.06862	1.56e-12	2.48e-10	257.9	282.7	260.2	148.9	220.6	165.1	163.9	161.8	130.2	358.5	456.8	489.1	252.6	272	239.4	ENSMUSG00000022816
Id1	inhibitor of DNA binding 1	ENSMUSG00000042745	82.5851	1.28364	0.443397	2.89501	0.00379148	0.0247229	73.1	38.5	116.4	64.4	45.6	58.2	47.4	97.8	55.8	157.6	132	119.8	135.7	60.4	36	ENSMUSG00000042745
Gm16638	predicted gene, 16638	ENSMUSG00000087088	31.1427	1.28363	0.40016	3.2078	0.00133755	0.011553	17.2	18.3	21.6	25.3	18.5	11.9	20.6	15.1	30.2	57.2	34.5	44.8	65.8	49.4	36.8	ENSMUSG00000087088
Gm47798	predicted gene, 47798	ENSMUSG00000114253	56.6437	1.28362	0.296446	4.33002	1.49e-05	0.000373992	20.4	25	30.2	41.2	21.7	28.5	63.1	42.3	50	73.5	69.1	80.9	115.2	82.3	106.2	ENSMUSG00000114253
Gm7265	predicted gene 7265	ENSMUSG00000102573	120.815	1.28325	0.254916	5.03401	4.8e-07	2.17e-05	70.9	94.2	40.2	72.9	65.2	58.2	136	135.5	148.8	175.6	174.3	127.6	199.9	156	156.9	ENSMUSG00000102573
Sema5a	sema domain, seven thrombospondin repeats (type 1 and type 1-like), transmembrane domain (TM) and short cytoplasmic domain, (semaphorin) 5A	ENSMUSG00000022231	49.3237	1.28312	0.412896	3.10761	0.00188604	0.0147651	23.6	24	47.4	17.9	51.1	26.1	40.1	21.6	40.7	46.6	97.5	87.7	69.9	75.2	70.3	ENSMUSG00000022231
Cplane1	ciliogenesis and planar polarity effector 1	ENSMUSG00000039801	434.88	1.28259	0.193705	6.62136	3.56e-11	4.59e-09	234.3	294.2	242.9	259.7	283.7	298.1	359.4	288.8	463.9	590.5	614.9	842.7	626.1	587.1	536.8	ENSMUSG00000039801
Snai2	snail family zinc finger 2	ENSMUSG00000022676	55.9901	1.27971	0.466345	2.74413	0.00606717	0.0346646	23.6	63.5	46	15.8	33.7	45.1	23.1	53.6	94.2	80	84.4	64.3	69.9	88.6	53.9	ENSMUSG00000022676
Tctn1	tectonic family member 1	ENSMUSG00000038593	67.7065	1.27909	0.280302	4.56326	5.04e-06	0.000152786	25.8	50	38.8	33.8	40.2	41.6	41.3	66.8	68.6	89.8	88.3	102.3	105.3	97.2	125.8	ENSMUSG00000038593
B130006D01Rik	RIKEN cDNA B130006D01 gene	ENSMUSG00000075596	41.2367	1.27829	0.369108	3.46319	0.000533806	0.00580991	29	13.5	12.9	26.4	20.6	21.4	35.2	38.6	75.6	57.2	59.1	49.7	65.8	58	55.6	ENSMUSG00000075596
Dok3	docking protein 3	ENSMUSG00000035711	22.6202	1.27704	0.442311	2.8872	0.00388687	0.0250996	15	10.6	14.4	14.8	9.8	11.9	27.9	17.9	32.6	40	18.4	30.2	28	36.8	31	ENSMUSG00000035711
Gse1	genetic suppressor element 1, coiled-coil protein	ENSMUSG00000031822	351.281	1.27685	0.40887	3.12288	0.00179088	0.0142993	69.9	230.8	287.5	120.4	189.1	200.7	279.3	286	574.4	290.8	337.8	607.9	737.1	550.3	507.4	ENSMUSG00000031822
Adam15	a disintegrin and metallopeptidase domain 15 (metargidin)	ENSMUSG00000028041	65.2037	1.27495	0.342273	3.72495	0.000195351	0.00278026	36.5	52.9	70.4	46.5	57.6	34.4	42.5	19.8	33.7	77.6	141.3	116.9	66.6	78.4	103	ENSMUSG00000028041
Gm42763	predicted gene 42763	ENSMUSG00000104983	29.6339	1.2747	0.371832	3.42816	0.000607698	0.00641503	20.4	21.2	18.7	11.6	13	23.8	34	22.6	29.1	37.6	42.2	36	55.9	39.2	39.2	ENSMUSG00000104983
Gm47405	predicted gene, 47405	ENSMUSG00000113680	111.428	1.27142	0.356319	3.56821	0.000359424	0.00428134	6.4	13.5	1.4	66.5	32.6	43.9	99.6	159	122.1	97.2	78.3	171.5	293.7	222.6	263.1	ENSMUSG00000113680
Gm37474	predicted gene, 37474	ENSMUSG00000102153	23.547	1.27127	0.479949	2.64876	0.00807871	0.0426381	16.1	4.8	21.6	6.3	22.8	16.6	17	16	17.4	46.6	27.6	36	32.1	32.1	40	ENSMUSG00000102153
Sytl2	synaptotagmin-like 2	ENSMUSG00000030616	48.3095	1.27113	0.390013	3.25921	0.00111724	0.0101343	19.3	37.5	21.6	35.9	50	26.1	44.9	27.3	31.4	62.9	74.5	134.4	36.2	56.4	66.2	ENSMUSG00000030616
Calml4	calmodulin-like 4	ENSMUSG00000032246	63.8533	1.27107	0.36342	3.49753	0.000469582	0.0052544	83.8	37.5	54.6	42.2	50	42.8	52.2	52.7	34.9	67.8	149.7	108.1	48.5	83.1	49.8	ENSMUSG00000032246
Gm49495	predicted gene, 49495	ENSMUSG00000116141	31.3462	1.26969	0.478347	2.65433	0.00794672	0.0422235	31.2	26	15.8	10.6	30.4	22.6	15.8	22.6	32.6	70.2	56.8	25.3	50.2	25.1	35.1	ENSMUSG00000116141
Cep128	centrosomal protein 128	ENSMUSG00000061533	71.5223	1.26794	0.255144	4.96953	6.71e-07	2.94e-05	76.3	53.8	40.2	47.5	42.4	54.6	44.9	51.7	43	102.1	127.4	117.9	84.7	82.3	103.8	ENSMUSG00000061533
Cdcp1	CUB domain containing protein 1	ENSMUSG00000035498	124.858	1.26653	0.361339	3.50512	0.00045641	0.00514642	20.4	115.4	74.7	85.5	96.7	92.6	127.5	96	112.8	244.2	228.8	188	113.5	142.7	134	ENSMUSG00000035498
Gm37139	predicted gene, 37139	ENSMUSG00000102875	44.7137	1.26534	0.348266	3.63326	0.000279857	0.00356874	15	26.9	27.3	17.9	27.2	27.3	38.9	44.2	70.9	64.5	59.1	49.7	84.7	55.7	61.3	ENSMUSG00000102875
Arhgap19	Rho GTPase activating protein 19	ENSMUSG00000025154	156.748	1.26442	0.238695	5.29723	1.18e-07	6.23e-06	141.9	68.3	145.2	98.2	122.8	117.6	115.4	114.8	129.1	254.8	271	287.4	137.4	167	180.6	ENSMUSG00000025154
Gm37729	predicted gene, 37729	ENSMUSG00000103222	61.0974	1.2642	0.464755	2.72015	0.00652533	0.0366928	24.7	32.7	31.6	33.8	37	29.7	23.1	32	105.8	62.9	58.3	120.8	144.8	87.8	91.5	ENSMUSG00000103222
Caprin2	caprin family member 2	ENSMUSG00000030309	72.2409	1.26284	0.287447	4.39329	1.12e-05	0.000296605	49.4	56.7	69	51.7	40.2	43.9	26.7	26.3	55.8	133.1	89.1	104.2	115.2	119.1	103	ENSMUSG00000030309
Kif24	kinesin family member 24	ENSMUSG00000028438	31.1077	1.25647	0.42328	2.96842	0.00299336	0.0206782	6.4	23.1	25.9	12.7	25	16.6	31.6	28.2	34.9	56.4	39.9	33.1	42.8	53.3	36.8	ENSMUSG00000028438
Sall1	spalt like transcription factor 1	ENSMUSG00000031665	239.877	1.25635	0.381741	3.29111	0.000997927	0.00929737	62.3	274	163.9	123.5	172.8	125.9	210.1	216.4	319.8	258.9	251	499.8	306.9	286.1	326.8	ENSMUSG00000031665
Baiap2	brain-specific angiogenesis inhibitor 1-associated protein 2	ENSMUSG00000025372	446.51	1.25257	0.285535	4.38675	1.15e-05	0.000304287	154.7	322.1	319.1	209.1	220.6	307.6	308.4	349.9	607	502.3	605.7	647.9	803.8	726.6	612.8	ENSMUSG00000025372
Gm44001	predicted gene, 44001	ENSMUSG00000107966	31.423	1.25232	0.481886	2.5988	0.00935513	0.0474846	12.9	11.5	24.4	15.8	18.5	11.9	15.8	21.6	40.7	24.5	46.8	39	85.6	34.5	67.8	ENSMUSG00000107966
Mfsd4b5	major facilitator superfamily domain containing 4B5	ENSMUSG00000038528	26.3679	1.25171	0.404942	3.09108	0.00199432	0.0153843	41.9	29.8	17.2	12.7	14.1	15.4	30.4	31	16.3	32.7	34.5	33.1	28.8	31.4	26.1	ENSMUSG00000038528
Mcm5	minichromosome maintenance complex component 5	ENSMUSG00000005410	122.469	1.25134	0.273791	4.57042	4.87e-06	0.000149205	107.5	96.1	87.7	99.2	94.6	95	125.1	83.7	95.3	334.9	175	177.3	103.7	93.3	68.6	ENSMUSG00000005410
Zfp608	zinc finger protein 608	ENSMUSG00000052713	132.723	1.25009	0.288656	4.33072	1.49e-05	0.000373597	50.5	68.3	94.9	54.9	78.2	93.8	72.9	96	150	170.7	197.3	170.5	236.1	268.1	188.7	ENSMUSG00000052713
6720464F23Rik	RIKEN cDNA 6720464F23 gene	ENSMUSG00000103432	58.9049	1.24992	0.291531	4.28744	1.81e-05	0.000432288	21.5	18.3	24.4	21.1	35.9	34.4	51	50.8	75.6	80.9	62.9	73.1	126.7	109	98	ENSMUSG00000103432
Selenon	selenoprotein N	ENSMUSG00000050989	93.7613	1.24876	0.34663	3.60259	0.000315061	0.00389096	61.3	57.7	103.5	27.5	67.4	76	71.6	93.1	44.2	162.5	113.6	128.6	125	138.7	135.6	ENSMUSG00000050989
Tspan17	tetraspanin 17	ENSMUSG00000025875	39.861	1.24767	0.350433	3.56036	0.000370342	0.00437572	45.1	29.8	43.1	14.8	21.7	22.6	32.8	24.5	40.7	43.3	46.1	50.7	43.6	69.8	69.5	ENSMUSG00000025875
Ap1s3	adaptor-related protein complex AP-1, sigma 3	ENSMUSG00000054702	41.9141	1.24576	0.35993	3.46112	0.000537939	0.00584088	34.4	35.6	54.6	12.7	26.1	26.1	30.4	27.3	26.7	56.4	59.1	37	50.2	72.1	80.1	ENSMUSG00000054702
Grhl1	grainyhead like transcription factor 1	ENSMUSG00000020656	51.8129	1.24414	0.376455	3.30489	0.000950134	0.00895198	36.5	26	17.2	20.1	43.5	40.4	44.9	36.7	38.4	53.9	126.7	64.3	77.3	72.9	78.4	ENSMUSG00000020656
Plxnb1	plexin B1	ENSMUSG00000053646	1241.3	1.24367	0.328487	3.78605	0.000153058	0.00232558	147.2	350	339.2	349.5	755.3	836.2	892.5	1288.8	1860.4	1330.5	1520	1744.8	2227.8	2456.6	2520.7	ENSMUSG00000053646
Greb1l	growth regulation by estrogen in breast cancer-like	ENSMUSG00000042942	47.6566	1.24344	0.394248	3.15395	0.00161078	0.0132598	38.7	33.7	41.7	24.3	33.7	36.8	12.1	32	60.5	61.3	66.8	96.4	63.3	57.2	56.4	ENSMUSG00000042942
Palb2	partner and localizer of BRCA2	ENSMUSG00000044702	30.7238	1.24224	0.45413	2.73543	0.00622984	0.0353737	16.1	24	23	26.4	16.3	13.1	13.4	33.9	52.3	56.4	31.5	44.8	42	39.2	28.6	ENSMUSG00000044702
D630003M21Rik	RIKEN cDNA D630003M21 gene	ENSMUSG00000037813	45.4943	1.24191	0.39957	3.10811	0.0018829	0.0147519	22.6	51	53.2	26.4	27.2	28.5	40.1	16.9	24.4	64.5	49.1	80.9	83.1	72.1	42.5	ENSMUSG00000037813
Blnk	B cell linker	ENSMUSG00000061132	52.0513	1.24144	0.390474	3.17931	0.00147624	0.0124626	15	49	25.9	28.5	50	28.5	26.7	48.9	34.9	106.2	72.9	74	55.1	77.6	87.4	ENSMUSG00000061132
Itga8	integrin alpha 8	ENSMUSG00000026768	588.331	1.23683	0.183953	6.72362	1.77e-11	2.39e-09	563.1	498	707.2	401.2	428.2	440.7	332.7	217.3	295.3	828.2	1014.1	1151.5	705	647.5	594.8	ENSMUSG00000026768
Gm29488	predicted gene 29488	ENSMUSG00000101778	44.2248	1.23584	0.435201	2.83969	0.00451579	0.0278606	21.5	49	11.5	12.7	34.8	33.3	37.6	51.7	38.4	55.5	62.9	71.1	50.2	79.2	53.9	ENSMUSG00000101778
Zfp532	zinc finger protein 532	ENSMUSG00000042439	151.865	1.2341	0.259583	4.75419	1.99e-06	6.99e-05	102.1	111.5	113.6	61.2	85.9	117.6	95.9	113.8	143	205.8	147.4	268.9	250.1	224.2	237	ENSMUSG00000042439
Src	Rous sarcoma oncogene	ENSMUSG00000027646	124.153	1.234	0.197451	6.24967	4.11e-10	4.42e-08	105.3	101	90.6	63.3	91.3	97.4	127.5	94.1	116.3	200.9	206.5	183.2	122.6	131.7	130.7	ENSMUSG00000027646
Bicc1	BicC family RNA binding protein 1	ENSMUSG00000014329	167.108	1.23371	0.219682	5.61587	1.96e-08	1.34e-06	86	133.6	113.6	98.2	116.3	96.2	125.1	90.3	96.5	210.7	255.6	265	236.1	250	333.4	ENSMUSG00000014329
Gm4673	predicted gene 4673	ENSMUSG00000097750	105.863	1.23268	0.424962	2.90069	0.00372338	0.0243695	74.2	30.8	90.6	61.2	59.8	46.3	102	97.8	174.4	138	87.5	168.5	257.5	98	101.3	ENSMUSG00000097750
Capg	capping protein (actin filament), gelsolin-like	ENSMUSG00000056737	59.2487	1.23237	0.354762	3.47379	0.000513167	0.00564484	50.5	16.3	56.1	26.4	52.2	42.8	53.4	50.8	37.2	100.5	98.3	85.7	73.2	78.4	67	ENSMUSG00000056737
Ankrd6	ankyrin repeat domain 6	ENSMUSG00000040183	26.5303	1.23232	0.464827	2.65113	0.00802226	0.0424816	17.2	22.1	12.9	11.6	14.1	13.1	37.6	32	55.8	29.4	22.3	39.9	14.8	41.5	33.5	ENSMUSG00000040183
Wdr89	WD repeat domain 89	ENSMUSG00000045690	82.4295	1.23217	0.313907	3.92527	8.66e-05	0.00148051	52.7	85.6	69	43.3	39.1	48.7	54.6	127.9	79.1	114.3	88.3	105.2	129.2	113.7	85.8	ENSMUSG00000045690
Rab11fip4	RAB11 family interacting protein 4 (class II)	ENSMUSG00000017639	137.691	1.2308	0.396112	3.1072	0.00188869	0.0147709	39.8	65.4	96.3	29.6	70.6	63	87.4	93.1	119.8	57.2	185.8	139.3	359.5	286.9	371.8	ENSMUSG00000017639
Gm48139	predicted gene, 48139	ENSMUSG00000114193	51.7747	1.23058	0.364372	3.37727	0.000732086	0.00743708	17.2	27.9	23	23.2	32.6	29.7	42.5	33.9	67.4	47.4	57.6	96.4	95.4	72.9	109.5	ENSMUSG00000114193
Zswim3	zinc finger SWIM-type containing 3	ENSMUSG00000045822	33.9487	1.22746	0.454324	2.70173	0.00689806	0.0380348	21.5	28.8	33.1	9.5	29.3	29.7	29.1	36.7	24.4	63.7	69.1	26.3	41.1	43.1	23.7	ENSMUSG00000045822
Aldh1b1	aldehyde dehydrogenase 1 family, member B1	ENSMUSG00000035561	2749.33	1.22597	0.220981	5.54787	2.89e-08	1.84e-06	1475.5	1670.1	1046.5	2200.3	2222.5	2126.2	2664.2	2298.2	1879	5461.5	3399.3	6460	2469.7	2995.8	2871.2	ENSMUSG00000035561
Gm43313	predicted gene 43313	ENSMUSG00000107083	33.9804	1.22548	0.370442	3.30817	0.000939091	0.00886223	16.1	26.9	15.8	20.1	30.4	13.1	26.7	42.3	24.4	58.8	48.4	41.9	50.2	43.1	51.5	ENSMUSG00000107083
Pdzrn3	PDZ domain containing RING finger 3	ENSMUSG00000035357	153.969	1.22532	0.27635	4.43396	9.25e-06	0.000254269	93.5	77.9	86.2	75	98.9	90.3	129.9	111.9	107	125	294	197.8	241	246.1	335	ENSMUSG00000035357
Gm43813	predicted gene 43813	ENSMUSG00000106636	27.2976	1.2224	0.430014	2.84269	0.0044735	0.0277135	6.4	16.3	20.1	15.8	20.6	17.8	18.2	25.4	29.1	35.9	29.2	62.3	28	39.2	44.9	ENSMUSG00000106636
Dhcr24	24-dehydrocholesterol reductase	ENSMUSG00000034926	12824.1	1.22118	0.252001	4.84594	1.26e-06	4.88e-05	3812.9	7577.4	7861.4	6815.3	8012.9	8200.6	8658.1	11472.9	14043.7	14699.7	18390.5	20598.7	16102.5	23296.6	22817.7	ENSMUSG00000034926
Sestd1	SEC14 and spectrin domains 1	ENSMUSG00000042272	90.477	1.22056	0.23692	5.15179	2.58e-07	1.25e-05	55.9	57.7	66.1	51.7	59.8	54.6	63.1	57.4	94.2	139.7	119	128.6	131.6	117.6	160.1	ENSMUSG00000042272
Gpx3	glutathione peroxidase 3	ENSMUSG00000018339	43.224	1.22016	0.457194	2.6688	0.00761232	0.0408249	10.7	20.2	58.9	23.2	27.2	35.6	24.3	32	29.1	55.5	82.9	61.4	39.5	79.2	68.6	ENSMUSG00000018339
Ulbp1	UL16 binding protein 1	ENSMUSG00000079685	25.816	1.21994	0.381873	3.19462	0.00140013	0.0119814	21.5	18.3	24.4	21.1	21.7	17.8	10.9	21.6	12.8	35.9	47.6	58.5	30.4	27.4	17.2	ENSMUSG00000079685
Sipa1l3	signal-induced proliferation-associated 1 like 3	ENSMUSG00000030583	100.158	1.2196	0.366599	3.3268	0.000878482	0.008475	39.8	45.2	87.7	37	48.9	70.1	76.5	72.4	176.7	115.2	101.3	146.1	167.8	158.3	159.3	ENSMUSG00000030583
Ugt1a6a	UDP glucuronosyltransferase 1 family, polypeptide A6A	ENSMUSG00000054545	193.937	1.21943	0.245986	4.95733	7.15e-07	3.09e-05	123.6	181.7	116.4	162.6	108.7	109.3	129.9	174	191.9	235.2	273.3	379.9	253.4	228.9	240.2	ENSMUSG00000054545
Ppp1r9a	protein phosphatase 1, regulatory subunit 9A	ENSMUSG00000032827	151.114	1.2186	0.249394	4.88625	1.03e-06	4.13e-05	112.8	105.8	132.2	58.1	97.8	105.7	105.6	111	155.8	225.4	152.8	229.9	232.8	200.7	240.2	ENSMUSG00000032827
Mamdc2	MAM domain containing 2	ENSMUSG00000033207	93.6906	1.21429	0.278492	4.36023	1.3e-05	0.000337002	91.3	96.1	119.3	81.3	63	47.5	63.1	42.3	40.7	105.4	160.4	181.2	108.6	119.1	85.8	ENSMUSG00000033207
Col16a1	collagen, type XVI, alpha 1	ENSMUSG00000040690	113.181	1.21428	0.217198	5.59065	2.26e-08	1.51e-06	82.7	65.4	96.3	79.2	70.6	87.9	65.6	58.3	45.3	160.9	172	219.2	155.5	181.1	157.7	ENSMUSG00000040690
Ugt1a7c	UDP glucuronosyltransferase 1 family, polypeptide A7C	ENSMUSG00000090124	91.7169	1.21422	0.272022	4.46366	8.06e-06	0.000227491	51.6	72.1	66.1	86.6	48.9	60.6	57.1	67.7	81.4	108.6	172	175.4	120.1	113.7	94	ENSMUSG00000090124
Gm28719	predicted gene 28719	ENSMUSG00000100174	19.4222	1.21276	0.452665	2.67915	0.00738088	0.0398818	31.2	18.3	12.9	10.6	13	9.5	10.9	16	15.1	31	21.5	24.4	26.3	20.4	30.2	ENSMUSG00000100174
Sbk1	SH3-binding kinase 1	ENSMUSG00000042978	287.828	1.20972	0.317567	3.80935	0.000139333	0.00216776	107.5	315.4	329.2	216.4	139.1	171	201.6	249.3	317.4	356.1	400.7	461.8	393.2	363.7	295	ENSMUSG00000042978
Uggt2	UDP-glucose glycoprotein glucosyltransferase 2	ENSMUSG00000042104	147.558	1.20806	0.22231	5.43415	5.51e-08	3.23e-06	116.1	130.8	90.6	78.1	71.7	95	153	100.7	94.2	183.8	212.6	167.6	225.4	242.2	251.7	ENSMUSG00000042104
Dnal1	dynein, axonemal, light chain 1	ENSMUSG00000042523	36.6553	1.20748	0.358041	3.37246	0.000745011	0.00752552	23.6	26.9	21.6	21.1	25	21.4	27.9	22.6	48.8	40.8	52.2	63.3	64.2	47	43.3	ENSMUSG00000042523
Gm16588	predicted gene 16588	ENSMUSG00000089790	29.3134	1.20495	0.448768	2.68501	0.00725267	0.0394539	27.9	26.9	14.4	23.2	13	14.3	18.2	13.2	41.9	35.1	39.9	41.9	48.5	30.6	50.7	ENSMUSG00000089790
Clec7a	C-type lectin domain family 7, member a	ENSMUSG00000079293	122.366	1.20465	0.299918	4.01659	5.9e-05	0.00108639	105.3	53.8	115	96.1	103.2	112.8	58.3	79	39.5	221.3	322.4	174.4	118.5	125.4	110.3	ENSMUSG00000079293
Prox1	prospero homeobox 1	ENSMUSG00000010175	3489.16	1.20424	0.297154	4.05259	5.07e-05	0.000966433	1329.3	2976.7	2616.2	1666.1	1785.6	1594	2864.6	3991.4	5638.2	2401.2	4153.1	5072.7	5840.3	5571.6	4836.3	ENSMUSG00000010175
Cyp2c55	cytochrome P450, family 2, subfamily c, polypeptide 55	ENSMUSG00000025002	76.7288	1.20403	0.43188	2.78788	0.0053054	0.0314061	108.5	51.9	74.7	81.3	47.8	78.4	53.4	26.3	69.8	184.6	80.6	213.4	40.3	24.3	15.5	ENSMUSG00000025002
Gm45222	predicted gene 45222	ENSMUSG00000109498	178.982	1.20128	0.329616	3.64449	0.000267922	0.00345169	51.6	151	89.1	125.6	118.5	114	131.1	181.6	163.9	215.6	216.5	392.6	221.3	193.6	318.7	ENSMUSG00000109498
Ppargc1b	peroxisome proliferative activated receptor, gamma, coactivator 1 beta	ENSMUSG00000033871	59.2059	1.20089	0.433786	2.7684	0.0056333	0.0328481	26.9	32.7	69	32.7	38	30.9	59.5	28.2	83.7	70.2	52.2	112	114.4	69	68.6	ENSMUSG00000033871
Gm45776	predicted gene 45776	ENSMUSG00000110520	60.773	1.19921	0.399074	3.00498	0.00265597	0.0189231	17.2	24	35.9	47.5	27.2	23.8	53.4	32.9	91.9	84.1	79.1	63.3	143.1	111.3	76.8	ENSMUSG00000110520
Parvg	parvin, gamma	ENSMUSG00000022439	31.6335	1.19847	0.444819	2.69428	0.00705412	0.0386522	24.7	16.3	43.1	10.6	28.3	19	19.4	16.9	26.7	58	43	31.2	33.7	44.7	58.8	ENSMUSG00000022439
C030017G13Rik	RIKEN cDNA C030017G13 gene	ENSMUSG00000107050	30.1518	1.19754	0.423427	2.82822	0.00468083	0.028657	4.3	23.1	12.9	22.2	13	15.4	35.2	28.2	26.7	36.8	36.1	43.8	49.4	65.1	40	ENSMUSG00000107050
Col12a1	collagen, type XII, alpha 1	ENSMUSG00000032332	135.939	1.19584	0.252564	4.73481	2.19e-06	7.57e-05	79.5	83.6	60.4	123.5	94.6	93.8	81.4	112.9	76.7	169.1	255.6	291.3	153.8	153.6	209.2	ENSMUSG00000032332
Anxa2	annexin A2	ENSMUSG00000032231	516.641	1.19437	0.24246	4.92606	8.39e-07	3.47e-05	694.2	353.8	425.5	444.5	372.8	419.3	323	330.2	190.7	861.7	1042.5	925.5	396.5	453.8	515.6	ENSMUSG00000032231
Unc5b	unc-5 netrin receptor B	ENSMUSG00000020099	87.3839	1.19294	0.310332	3.84409	0.000121	0.00193225	31.2	37.5	61.8	30.6	67.4	74.8	54.6	53.6	65.1	98	141.3	154.9	139.9	149.7	150.3	ENSMUSG00000020099
Bcl2l11	BCL2-like 11 (apoptosis facilitator)	ENSMUSG00000027381	228.804	1.19248	0.402885	2.95985	0.00307788	0.0210646	131.1	111.5	214.2	208	127.2	139	137.2	143	227.9	179.7	225.7	680	270.7	278.3	358.7	ENSMUSG00000027381
Gabbr1	gamma-aminobutyric acid (GABA) B receptor, 1	ENSMUSG00000024462	126.646	1.19117	0.454198	2.62257	0.00872691	0.0450052	73.1	67.3	53.2	43.3	79.3	77.2	87.4	87.5	155.8	101.3	56.8	299.1	177.7	293.9	246.8	ENSMUSG00000024462
Gm42664	predicted gene 42664	ENSMUSG00000106099	77.0182	1.19014	0.260778	4.56379	5.02e-06	0.000152786	39.8	46.2	33.1	51.7	29.3	55.8	60.7	60.2	83.7	102.1	104.4	105.2	146.4	123.8	112.8	ENSMUSG00000106099
Gm6611	predicted gene 6611	ENSMUSG00000091997	31.3871	1.18889	0.359331	3.30861	0.000937619	0.00885445	11.8	15.4	14.4	13.7	20.6	23.8	44.9	37.6	39.5	42.5	58.3	30.2	42.8	37.6	37.6	ENSMUSG00000091997
Rasa4	RAS p21 protein activator 4	ENSMUSG00000004952	48.9225	1.18715	0.371352	3.19683	0.00138949	0.0119194	18.3	25	48.9	20.1	51.1	32.1	37.6	37.6	37.2	85.8	59.9	89.6	54.3	58	78.4	ENSMUSG00000004952
C4b	complement component 4B (Chido blood group)	ENSMUSG00000073418	24095.4	1.18684	0.32874	3.61027	0.000305874	0.00381451	7529	11410.8	8318.6	30793	11050.5	11363.8	13974.4	15370.3	11492.6	35089.6	56738.4	29301.3	35076.9	39098.9	44822.4	ENSMUSG00000073418
Synpo	synaptopodin	ENSMUSG00000043079	93.231	1.18582	0.228455	5.19063	2.1e-07	1.04e-05	33.3	43.3	70.4	60.2	70.6	74.8	81.4	65.8	62.8	148.6	163.5	154.9	119.3	129.3	120.1	ENSMUSG00000043079
Gm33543	predicted gene, 33543	ENSMUSG00000110353	214.074	1.18519	0.299735	3.95411	7.68e-05	0.00136057	306.3	135.6	176.8	110.9	146.7	179.4	151.8	141.1	207	326.7	357.7	307.9	300.3	204.6	158.5	ENSMUSG00000110353
Gm48880	predicted gene, 48880	ENSMUSG00000112744	23.6989	1.18372	0.427121	2.7714	0.00558161	0.0326009	11.8	14.4	8.6	13.7	6.5	17.8	32.8	18.8	31.4	27.8	25.3	33.1	44.4	32.1	36.8	ENSMUSG00000112744
Fzd1	frizzled class receptor 1	ENSMUSG00000044674	163.426	1.18367	0.241041	4.91066	9.08e-07	3.71e-05	77.4	127.9	113.6	98.2	95.6	127.1	134.8	117.6	201.2	203.4	285.6	238.7	209.8	214	206.7	ENSMUSG00000044674
As3mt	arsenic (+3 oxidation state) methyltransferase	ENSMUSG00000003559	194.13	1.1835	0.431455	2.74305	0.00608717	0.0347663	120.4	134.6	140.9	69.7	182.6	167.5	168.8	151.5	102.3	204.2	525.9	222.1	99.5	282.2	339.9	ENSMUSG00000003559
Npdc1	neural proliferation, differentiation and control 1	ENSMUSG00000015094	120.782	1.18337	0.277613	4.26265	2.02e-05	0.000470409	62.3	63.5	120.7	61.2	95.6	77.2	69.2	94.1	72.1	134.8	185.8	211.4	164.5	199.9	199.4	ENSMUSG00000015094
Armcx4	armadillo repeat containing, X-linked 4	ENSMUSG00000049804	366.355	1.18254	0.40434	2.92462	0.00344878	0.0230365	217.1	168.3	355.1	129.9	233.7	249.4	187	585.1	209.3	404.3	575	411.1	393.2	517.3	859.6	ENSMUSG00000049804
Mms22l	MMS22-like, DNA repair protein	ENSMUSG00000045751	110.011	1.18247	0.239828	4.9305	8.2e-07	3.42e-05	66.6	76.9	87.7	84.5	80.4	63	103.2	101.6	96.5	199.3	167.4	151	164.5	114.4	93.1	ENSMUSG00000045751
Ripor2	RHO family interacting cell polarization regulator 2	ENSMUSG00000036006	130.018	1.18178	0.228267	5.17721	2.25e-07	1.11e-05	45.1	76	54.6	71.8	59.8	70.1	119	122.3	148.8	147.8	161.2	148.1	195.8	241.4	288.4	ENSMUSG00000036006
Zdhhc2	zinc finger, DHHC domain containing 2	ENSMUSG00000039470	104.323	1.18002	0.237321	4.97226	6.62e-07	2.91e-05	66.6	64.4	58.9	87.6	109.8	63	70.4	66.8	47.7	162.5	224.2	204.6	100.4	130.1	107.9	ENSMUSG00000039470
Gm43071	predicted gene 43071	ENSMUSG00000105272	41.6751	1.1799	0.366029	3.22352	0.00126628	0.0111404	20.4	46.2	21.6	21.1	23.9	26.1	49.8	32	60.5	53.9	50.7	56.5	49.4	67.4	45.8	ENSMUSG00000105272
Zfp808	zinc finger protein 808	ENSMUSG00000074867	19.4969	1.17882	0.446967	2.63737	0.00835514	0.043562	21.5	17.3	25.9	12.7	13	11.9	18.2	8.5	7	22.9	37.6	24.4	24.7	28.2	18.8	ENSMUSG00000074867
Col4a2	collagen, type IV, alpha 2	ENSMUSG00000031503	2024.77	1.17817	0.199651	5.90115	3.61e-09	2.93e-07	1244.4	1807.6	1816.9	1004.1	1535.6	1462.2	1538.5	1359.3	1151.1	2577.6	3366.3	3110.7	2439.3	2783.4	3174.3	ENSMUSG00000031503
Ninl	ninein-like	ENSMUSG00000068115	67.1543	1.17731	0.342341	3.43902	0.000583833	0.00622684	32.2	48.1	20.1	62.3	31.5	24.9	47.4	40.5	50	71.9	83.7	115	114.4	137.2	128.3	ENSMUSG00000068115
Syn3	synapsin III	ENSMUSG00000059602	36.7384	1.1763	0.371997	3.16213	0.00156622	0.0130012	16.1	23.1	10.1	13.7	20.6	20.2	40.1	26.3	45.3	40	33.8	49.7	67.5	59.6	85	ENSMUSG00000059602
Gm21781	predicted gene, 21781	ENSMUSG00000095123	81.5922	1.17518	0.272792	4.30798	1.65e-05	0.000401779	24.7	32.7	38.8	52.8	68.5	42.8	97.1	72.4	67.4	150.3	110.5	110.1	142.3	93.3	120.1	ENSMUSG00000095123
Slc1a5	solute carrier family 1 (neutral amino acid transporter), member 5	ENSMUSG00000001918	33.6049	1.17234	0.416079	2.81759	0.00483851	0.0293284	23.6	19.2	28.7	10.6	18.5	30.9	27.9	21.6	50	46.6	49.1	38	33.7	54.1	51.5	ENSMUSG00000001918
Slc6a8	solute carrier family 6 (neurotransmitter transporter, creatine), member 8	ENSMUSG00000019558	174.804	1.16679	0.310049	3.76325	0.00016772	0.00246552	65.6	85.6	104.9	65.5	116.3	137.8	122.6	114.8	139.5	216.4	307.1	191.9	213.9	290.8	449.4	ENSMUSG00000019558
Gm37531	predicted gene, 37531	ENSMUSG00000103696	27.146	1.16499	0.435158	2.67717	0.00742475	0.0400522	5.4	14.4	12.9	15.8	16.3	19	19.4	40.5	32.6	43.3	23	48.7	39.5	29.8	46.6	ENSMUSG00000103696
Cep72	centrosomal protein 72	ENSMUSG00000021572	44.6137	1.16376	0.289868	4.01479	5.95e-05	0.00109127	23.6	32.7	27.3	26.4	38	35.6	32.8	38.6	33.7	90.7	76.8	55.5	52.7	52.5	52.3	ENSMUSG00000021572
Gm43658	predicted gene 43658	ENSMUSG00000106815	70.1328	1.16314	0.293873	3.95797	7.56e-05	0.00134147	50.5	38.5	20.1	40.1	45.6	43.9	93.5	79	70.9	104.5	112.8	72.1	109.4	94.8	76	ENSMUSG00000106815
Sacs	sacsin	ENSMUSG00000048279	259.07	1.16248	0.201659	5.76458	8.19e-09	6.08e-07	211.7	232.7	188.3	137.3	189.1	171	239.2	172.2	282.5	315.3	429.9	367.3	310.2	335.5	304	ENSMUSG00000048279
Sowahb	sosondowah ankyrin repeat domain family member B	ENSMUSG00000045314	186.225	1.15931	0.252765	4.58649	4.51e-06	0.000140634	106.4	125	163.9	79.2	102.2	104.5	139.6	275.6	263.9	198.5	232.6	206.5	293.7	268.9	232.9	ENSMUSG00000045314
Epha7	Eph receptor A7	ENSMUSG00000028289	136.054	1.15843	0.241033	4.80611	1.54e-06	5.79e-05	151.5	106.7	116.4	76	91.3	105.7	83.8	81.8	104.6	157.6	188.1	264	152.2	198.3	162.6	ENSMUSG00000028289
Gm44567	predicted gene 44567	ENSMUSG00000108447	25.0834	1.15726	0.428718	2.69935	0.00694742	0.0382125	11.8	16.3	4.3	9.5	26.1	15.4	24.3	26.3	26.7	45.7	29.2	39	35.4	40	26.1	ENSMUSG00000108447
Sned1	sushi, nidogen and EGF-like domains 1	ENSMUSG00000047793	422.089	1.15709	0.248177	4.66236	3.13e-06	0.000102645	180.5	288.4	313.4	257.6	238	224.5	326.7	349	479.1	476.2	425.3	706.3	798.8	533	734.6	ENSMUSG00000047793
Gm45540	predicted gene 45540	ENSMUSG00000110397	61.8287	1.15617	0.310576	3.72267	0.000197127	0.00279421	63.4	54.8	33.1	33.8	40.2	39.2	47.4	37.6	60.5	66.2	81.4	105.2	84.7	70.5	109.5	ENSMUSG00000110397
Rsad1	radical S-adenosyl methionine domain containing 1	ENSMUSG00000039096	45.7988	1.15383	0.381725	3.02266	0.00250561	0.0181782	16.1	18.3	28.7	27.5	30.4	22.6	47.4	37.6	30.2	33.5	59.9	86.7	93.8	60.4	94	ENSMUSG00000039096
Dzip1	DAZ interacting protein 1	ENSMUSG00000042156	25.9506	1.15334	0.428192	2.6935	0.00707057	0.038706	26.9	20.2	11.5	23.2	18.5	17.8	10.9	16	31.4	48.2	45.3	39	32.9	16.5	31	ENSMUSG00000042156
Mark1	MAP/microtubule affinity regulating kinase 1	ENSMUSG00000026620	48.5228	1.15271	0.308864	3.7321	0.000189888	0.00272017	35.5	35.6	38.8	22.2	34.8	40.4	32.8	35.7	44.2	51.5	89.8	74	71.6	54.9	66.2	ENSMUSG00000026620
Bicra	BRD4 interacting chromatin remodeling complex associated protein	ENSMUSG00000070808	100.07	1.1508	0.417692	2.75514	0.00586679	0.033816	33.3	60.6	99.2	26.4	73.9	66.5	81.4	87.5	154.6	73.5	128.2	168.5	161.2	130.1	156.1	ENSMUSG00000070808
Tmem71	transmembrane protein 71	ENSMUSG00000036944	75.5509	1.15066	0.316249	3.63846	0.000274277	0.00351548	31.2	29.8	30.2	30.6	52.2	82	74.1	85.6	61.6	122.5	132	109.1	65.8	109.7	116.8	ENSMUSG00000036944
Trpm4	transient receptor potential cation channel, subfamily M, member 4	ENSMUSG00000038260	41.488	1.15024	0.352985	3.25861	0.00111961	0.0101453	23.6	32.7	20.1	28.5	33.7	19	27.9	26.3	38.4	56.4	70.6	53.6	44.4	58.8	88.2	ENSMUSG00000038260
Btbd8	BTB (POZ) domain containing 8	ENSMUSG00000111375	123.632	1.15016	0.300258	3.83056	0.000127853	0.00201237	69.9	86.5	51.7	96.1	75	83.1	60.7	85.6	157	198.5	190.4	175.4	218	168.5	138.1	ENSMUSG00000111375
Hand2os1	Hand2, opposite strand 1	ENSMUSG00000100510	195.427	1.14959	0.24027	4.78456	1.71e-06	6.29e-05	139.7	146.1	130.8	94	126.1	162.7	105.6	135.5	177.9	221.3	264.8	362.4	281.4	297.9	285.2	ENSMUSG00000100510
Zgrf1	zinc finger, GRF-type containing 1	ENSMUSG00000051278	53.2833	1.14718	0.304007	3.77353	0.000160955	0.00240186	34.4	36.5	38.8	43.3	22.8	40.4	51	38.6	36	87.4	76	72.1	89.7	80	52.3	ENSMUSG00000051278
Osbpl7	oxysterol binding protein-like 7	ENSMUSG00000038534	30.4345	1.14289	0.443691	2.57587	0.00999878	0.0499483	9.7	13.5	30.2	15.8	23.9	14.3	14.6	31	40.7	47.4	32.2	39.9	49.4	38.4	55.6	ENSMUSG00000038534
Hunk	hormonally upregulated Neu-associated kinase	ENSMUSG00000053414	237.555	1.14234	0.261154	4.3742	1.22e-05	0.000319435	37.6	80.8	51.7	105.6	146.7	171	210.1	223.9	375.6	297.3	315.5	320.5	413.8	419.4	393.8	ENSMUSG00000053414
Platr4	pluripotency associated transcript 4	ENSMUSG00000097639	88.5613	1.14188	0.328632	3.47466	0.0005115	0.00564047	46.2	49	24.4	56	59.8	52.3	53.4	103.5	108.1	120.9	148.2	101.3	185.9	124.6	94.8	ENSMUSG00000097639
Tbc1d19	TBC1 domain family, member 19	ENSMUSG00000039178	95.0635	1.13928	0.261064	4.36399	1.28e-05	0.000332237	65.6	89.4	74.7	83.4	47.8	43.9	71.6	85.6	90.7	110.3	138.9	138.3	105.3	134.8	145.4	ENSMUSG00000039178
Gm37879	predicted gene, 37879	ENSMUSG00000104107	44.9801	1.13852	0.373668	3.04687	0.00231241	0.0171513	16.1	31.7	18.7	30.6	32.6	22.6	38.9	58.3	43	40.8	56.8	92.6	49.4	66.6	76	ENSMUSG00000104107
St6galnac4	ST6 (alpha-N-acetyl-neuraminyl-2,3-beta-galactosyl-1,3)-N-acetylgalactosaminide alpha-2,6-sialyltransferase 4	ENSMUSG00000079442	32.9083	1.13835	0.370787	3.07009	0.00213996	0.0161409	14	28.8	23	15.8	25	22.6	51	29.2	26.7	51.5	38.4	49.7	36.2	36.8	44.9	ENSMUSG00000079442
Plekhh2	pleckstrin homology domain containing, family H (with MyTH4 domain) member 2	ENSMUSG00000040852	62.3423	1.13712	0.29337	3.87606	0.000106163	0.00173968	41.9	35.6	74.7	43.3	33.7	48.7	43.7	35.7	51.2	83.3	94.4	98.4	73.2	78.4	98.9	ENSMUSG00000040852
Ptafr	platelet-activating factor receptor	ENSMUSG00000056529	38.5892	1.13632	0.32793	3.46514	0.00052995	0.00578589	37.6	51	34.5	24.3	35.9	21.4	24.3	24.5	36	53.9	51.4	75	42	35.3	31.9	ENSMUSG00000056529
Adamts9	a disintegrin-like and metallopeptidase (reprolysin type) with thrombospondin type 1 motif, 9	ENSMUSG00000030022	192.657	1.13593	0.248651	4.56839	4.91e-06	0.000150397	141.9	136.5	191.2	121.4	146.7	153.2	97.1	67.7	129.1	245	276.4	405.3	278.1	226.5	273.7	ENSMUSG00000030022
Ppnr	per-pentamer repeat gene	ENSMUSG00000099746	66.1343	1.13536	0.364365	3.116	0.0018332	0.0144901	15	34.6	33.1	44.3	37	23.8	44.9	42.3	79.1	56.4	66	110.1	126.7	131.7	147.1	ENSMUSG00000099746
Clip2	CAP-GLY domain containing linker protein 2	ENSMUSG00000063146	97.8885	1.13513	0.311075	3.64905	0.000263212	0.00342015	46.2	74	90.6	39.1	94.6	66.5	57.1	52.7	80.2	130.7	152.8	155.9	129.2	176.4	122.6	ENSMUSG00000063146
Myo1f	myosin IF	ENSMUSG00000024300	129.729	1.13328	0.245254	4.62085	3.82e-06	0.000121615	48.4	41.3	66.1	68.6	104.3	115.2	89.9	121.4	101.2	230.3	167.4	233.8	176.9	163	218.2	ENSMUSG00000024300
Wipf3	WAS/WASL interacting protein family, member 3	ENSMUSG00000086040	99.0441	1.13265	0.314225	3.60457	0.000312667	0.00387991	35.5	68.3	31.6	54.9	59.8	59.4	59.5	80	120.9	107.8	161.2	112	210.6	177.9	146.3	ENSMUSG00000086040
Ndrg1	N-myc downstream regulated gene 1	ENSMUSG00000005125	518.209	1.13245	0.287145	3.94385	8.02e-05	0.00139067	361.1	328.8	534.7	231.2	294.5	343.3	224.6	230.5	519.7	525.2	633.3	746.2	1007.8	900.6	891.4	ENSMUSG00000005125
Adam12	a disintegrin and metallopeptidase domain 12 (meltrin alpha)	ENSMUSG00000054555	65.6069	1.12955	0.252369	4.4758	7.61e-06	0.000217742	49.4	55.8	70.4	43.3	52.2	46.3	41.3	55.5	43	84.1	119.8	106.2	64.2	80.7	71.9	ENSMUSG00000054555
Nid1	nidogen 1	ENSMUSG00000005397	841.578	1.12626	0.188685	5.96898	2.39e-09	2.08e-07	601.8	695.1	1068	539.5	687.9	688.9	488.2	521.2	480.2	1270.8	1556.9	1354.2	840.8	928.1	902.1	ENSMUSG00000005397
Gm37420	predicted gene, 37420	ENSMUSG00000103869	139.866	1.12595	0.227491	4.94943	7.44e-07	3.19e-05	99.9	100	50.3	94	83.7	87.9	162.7	124.2	183.7	205.8	185.8	188	186.8	163.8	181.4	ENSMUSG00000103869
Platr25	pluripotency associated transcript 25	ENSMUSG00000074863	50.2992	1.12483	0.281746	3.99237	6.54e-05	0.00118126	44.1	32.7	53.2	27.5	34.8	40.4	34	49.9	44.2	67.8	78.3	77	55.1	65.1	50.7	ENSMUSG00000074863
Gm43800	predicted gene 43800	ENSMUSG00000106867	39.6245	1.12385	0.415178	2.7069	0.00679143	0.0377555	7.5	28.8	11.5	26.4	32.6	13.1	48.6	38.6	60.5	54.7	51.4	51.6	73.2	52.5	43.3	ENSMUSG00000106867
Smc2	structural maintenance of chromosomes 2	ENSMUSG00000028312	236.097	1.12134	0.213409	5.25443	1.48e-07	7.62e-06	202	182.7	182.6	243.9	147.8	199.6	248.9	194.7	150	490.9	434.5	360.5	180.2	160.7	162.6	ENSMUSG00000028312
Slc9a7	solute carrier family 9 (sodium/hydrogen exchanger), member 7	ENSMUSG00000037341	48.0505	1.12061	0.300863	3.72466	0.000195577	0.00278122	21.5	29.8	40.2	33.8	30.4	36.8	34	33.9	37.2	80	82.1	56.5	55.9	63.5	85	ENSMUSG00000037341
Dbn1	drebrin 1	ENSMUSG00000034675	32.5245	1.11971	0.406069	2.75745	0.0058255	0.0336491	45.1	19.2	43.1	20.1	27.2	20.2	9.7	27.3	25.6	57.2	53	36	32.1	33.7	38.4	ENSMUSG00000034675
Plxdc2	plexin domain containing 2	ENSMUSG00000026748	84.8608	1.11875	0.255529	4.37818	1.2e-05	0.000315076	45.1	48.1	73.3	61.2	59.8	61.8	40.1	68.7	45.3	142.9	124.4	129.6	108.6	112.1	152	ENSMUSG00000026748
Gm38120	predicted gene, 38120	ENSMUSG00000103085	95.4498	1.11873	0.30339	3.68745	0.000226513	0.00307582	20.4	55.8	66.1	57	47.8	54.6	85	91.2	131.4	118.4	104.4	123.7	162.1	174.8	138.9	ENSMUSG00000103085
H2-T-ps	histocompatibility 2, T region locus, pseudogene	ENSMUSG00000073405	102.668	1.11678	0.40353	2.76753	0.00564836	0.0328922	47.3	30.8	46	162.6	47.8	48.7	43.7	53.6	48.8	138.8	278.7	145.2	145.6	171.7	130.7	ENSMUSG00000073405
Kif3c	kinesin family member 3C	ENSMUSG00000020668	34.4363	1.11489	0.41151	2.70927	0.00674316	0.0375945	45.1	27.9	43.1	11.6	20.6	34.4	24.3	24.5	26.7	38.4	33.8	72.1	44.4	36.8	32.7	ENSMUSG00000020668
Gm43696	predicted gene 43696	ENSMUSG00000105304	35.0703	1.11485	0.395665	2.81766	0.00483757	0.0293284	9.7	26.9	10.1	17.9	21.7	20.2	37.6	44.2	50	46.6	43	39.9	74.9	39.2	44.1	ENSMUSG00000105304
Uap1l1	UDP-N-acteylglucosamine pyrophosphorylase 1-like 1	ENSMUSG00000026956	146.06	1.11434	0.25117	4.43661	9.14e-06	0.000252589	122.5	78.8	106.4	79.2	114.1	129.5	97.1	121.4	83.7	215.6	259.5	222.1	151.4	167.7	241.9	ENSMUSG00000026956
Mtss1l	metastasis suppressor 1-like	ENSMUSG00000033763	63.2347	1.11337	0.366797	3.03537	0.00240239	0.017647	30.1	49	87.7	26.4	29.3	58.2	47.4	64.9	53.5	71.1	75.2	99.4	83.1	76	97.2	ENSMUSG00000033763
Gm4316	predicted gene 4316	ENSMUSG00000110537	422.746	1.10991	0.302299	3.67158	0.000241056	0.00320446	174.1	195.2	132.2	327.3	319.5	346.8	602.3	413	234.9	543.1	686.3	915.8	334.8	469.5	646.3	ENSMUSG00000110537
Smtn	smoothelin	ENSMUSG00000020439	104.734	1.10962	0.289395	3.83428	0.000125933	0.00199288	54.8	94.2	119.3	51.7	81.5	93.8	59.5	64	89.5	159.3	133.6	196.8	120.1	126.2	126.6	ENSMUSG00000020439
Gm15666	predicted gene 15666	ENSMUSG00000084399	35.2838	1.10897	0.400668	2.76781	0.00564351	0.0328748	17.2	22.1	30.2	30.6	17.4	22.6	25.5	23.5	41.9	42.5	41.5	69.2	46.9	32.1	66.2	ENSMUSG00000084399
Ltbp3	latent transforming growth factor beta binding protein 3	ENSMUSG00000024940	65.0151	1.10798	0.381032	2.90783	0.00363946	0.0239994	59.1	21.2	79.1	24.3	53.3	64.1	35.2	37.6	46.5	102.9	98.3	103.3	83.1	80.7	86.6	ENSMUSG00000024940
Reep4	receptor accessory protein 4	ENSMUSG00000033589	105.935	1.10752	0.201491	5.49664	3.87e-08	2.36e-06	80.6	98.1	76.2	67.6	71.7	83.1	112.9	96	79.1	169.1	154.3	154.9	105.3	116	124.2	ENSMUSG00000033589
Gm15902	predicted gene 15902	ENSMUSG00000086012	44.202	1.10724	0.337234	3.28331	0.00102595	0.00950295	8.6	10.6	10.1	23.2	33.7	17.8	58.3	62.1	36	54.7	56	50.7	93	87.8	60.5	ENSMUSG00000086012
Gm37663	predicted gene, 37663	ENSMUSG00000104469	50.9519	1.10714	0.294498	3.7594	0.00017032	0.0024949	31.2	34.6	34.5	28.5	43.5	22.6	48.6	40.5	37.2	60.4	63.7	80.9	67.5	77.6	93.1	ENSMUSG00000104469
Ptgr1	prostaglandin reductase 1	ENSMUSG00000028378	130.707	1.10619	0.209479	5.28068	1.29e-07	6.74e-06	91.3	110.6	97.7	133	93.5	111.7	120.2	101.6	100	196	264.8	267.9	86.4	107.4	78.4	ENSMUSG00000028378
Wnt5a	wingless-type MMTV integration site family, member 5A	ENSMUSG00000021994	92.0066	1.10568	0.408688	2.70543	0.00682154	0.0377592	17.2	89.4	47.4	85.5	37	57	68	75.3	98.8	104.5	154.3	127.6	120.1	162.3	135.6	ENSMUSG00000021994
Col6a5	collagen, type VI, alpha 5	ENSMUSG00000091345	162.829	1.1051	0.319184	3.46227	0.000535637	0.0058226	123.6	64.4	173.9	95	152.2	114	136	81.8	84.9	234.4	211.1	332.2	195	188.1	255.7	ENSMUSG00000091345
Gm4787	predicted gene 4787	ENSMUSG00000072974	53.3161	1.10432	0.281195	3.92723	8.59e-05	0.00146996	39.8	41.3	57.5	25.3	30.4	27.3	64.4	58.3	65.1	48.2	69.9	60.4	71.6	65.1	75.2	ENSMUSG00000072974
Cd37	CD37 antigen	ENSMUSG00000030798	27.6907	1.10329	0.410351	2.68866	0.007174	0.03915	23.6	8.7	27.3	17.9	16.3	17.8	13.4	19.8	29.1	35.9	31.5	44.8	40.3	40.8	48.2	ENSMUSG00000030798
Plekhg2	pleckstrin homology domain containing, family G (with RhoGef domain) member 2	ENSMUSG00000037552	93.8835	1.10323	0.351011	3.14302	0.00167217	0.0135929	64.5	55.8	84.8	32.7	48.9	80.8	59.5	76.2	136	100.5	96.7	151	141.5	117.6	161.8	ENSMUSG00000037552
Abcb1a	ATP-binding cassette, sub-family B (MDR/TAP), member 1A	ENSMUSG00000040584	87.0269	1.10204	0.315109	3.49734	0.000469929	0.00525494	61.3	76.9	33.1	50.7	68.5	79.6	42.5	49.9	67.4	185.4	93.7	147.1	107.8	119.1	122.6	ENSMUSG00000040584
Fam198b	family with sequence similarity 198, member B	ENSMUSG00000027955	32.5392	1.10009	0.383089	2.87162	0.00408375	0.0260191	16.1	17.3	31.6	19	26.1	26.1	24.3	13.2	30.2	42.5	41.5	69.2	43.6	38.4	49	ENSMUSG00000027955
Gm43011	predicted gene 43011	ENSMUSG00000106475	37.6335	1.09967	0.40706	2.70149	0.00690296	0.0380498	7.5	10.6	25.9	16.9	25	20.2	42.5	36.7	59.3	44.9	59.1	28.3	74	56.4	57.2	ENSMUSG00000106475
Myadm	myeloid-associated differentiation marker	ENSMUSG00000068566	228.742	1.09957	0.339056	3.24303	0.00118265	0.0105792	97.8	161.5	199.8	102.4	181.5	167.5	116.6	157.1	330.2	266.3	373.1	327.3	284.6	301.8	363.6	ENSMUSG00000068566
Card10	caspase recruitment domain family, member 10	ENSMUSG00000033170	109.753	1.09694	0.350726	3.12761	0.00176232	0.0141162	57	64.4	93.4	53.8	39.1	89.1	74.1	72.4	147.7	127.4	135.1	125.7	190	127	250	ENSMUSG00000033170
Dot1l	DOT1-like, histone H3 methyltransferase (S. cerevisiae)	ENSMUSG00000061589	328.211	1.09577	0.388118	2.82329	0.00475329	0.028939	112.8	187.5	301.9	124.6	208.7	216.2	171.2	206	496.5	287.5	331.6	555.3	612.9	499.3	611.2	ENSMUSG00000061589
Shroom3	shroom family member 3	ENSMUSG00000029381	293.164	1.09488	0.272024	4.02494	5.7e-05	0.00105968	81.7	141.3	142.3	118.3	183.7	211.4	302.4	327.4	459.3	305.5	300.9	490	495.3	409.9	428.1	ENSMUSG00000029381
Ptprs	protein tyrosine phosphatase, receptor type, S	ENSMUSG00000013236	213.36	1.09227	0.210158	5.19735	2.02e-07	1.01e-05	147.2	164.4	217.1	107.7	150	175.8	140.9	135.5	146.5	285.9	273.3	364.4	270.7	283	338.3	ENSMUSG00000013236
Pcdh7	protocadherin 7	ENSMUSG00000029108	60.9566	1.09029	0.288305	3.78174	0.000155738	0.00235001	60.2	37.5	63.2	42.2	55.4	40.4	29.1	47	22.1	89.8	97.5	107.2	75.7	80.7	66.2	ENSMUSG00000029108
Mnt	max binding protein	ENSMUSG00000000282	83.4109	1.08857	0.420582	2.58825	0.00964657	0.0484928	24.7	37.5	79.1	32.7	46.7	58.2	64.4	90.3	174.4	112.7	78.3	101.3	162.1	96.4	92.3	ENSMUSG00000000282
Mylk3	myosin light chain kinase 3	ENSMUSG00000031698	39.1155	1.08734	0.306276	3.55018	0.000384964	0.00450598	51.6	54.8	60.4	21.1	28.3	28.5	23.1	32	24.4	54.7	57.6	52.6	40.3	33.7	23.7	ENSMUSG00000031698
9930111J21Rik2	RIKEN cDNA 9930111J21 gene 2	ENSMUSG00000069892	101.821	1.0868	0.275327	3.94732	7.9e-05	0.00137473	69.9	52.9	119.3	84.5	67.4	65.3	69.2	86.5	93	153.5	174.3	133.5	133.3	94.8	129.9	ENSMUSG00000069892
Fgfr1	fibroblast growth factor receptor 1	ENSMUSG00000031565	128.971	1.08483	0.278746	3.89181	9.95e-05	0.00164898	41.9	60.6	73.3	54.9	85.9	84.3	165.1	122.3	187.2	192.8	168.1	115	213.9	154.4	214.9	ENSMUSG00000031565
Rnf150	ring finger protein 150	ENSMUSG00000047747	63.5575	1.08462	0.328747	3.29927	0.000969376	0.00908933	24.7	40.4	56.1	24.3	55.4	54.6	49.8	55.5	58.1	93.9	72.9	117.9	79	78.4	92.3	ENSMUSG00000047747
Cpeb1	cytoplasmic polyadenylation element binding protein 1	ENSMUSG00000025586	41.6923	1.08305	0.3597	3.01099	0.00260401	0.0186743	9.7	24	17.2	40.1	18.5	32.1	46.1	36.7	57	67.8	54.5	70.1	65.8	40.8	44.9	ENSMUSG00000025586
Lncppara	long noncoding RNA near Ppara	ENSMUSG00000116305	80.5022	1.08023	0.357469	3.02188	0.00251207	0.0182086	66.6	30.8	81.9	51.7	52.2	30.9	55.9	45.2	98.8	111.9	77.5	96.4	149.7	140.3	117.7	ENSMUSG00000116305
Rad18	RAD18 E3 ubiquitin protein ligase	ENSMUSG00000030254	51.3217	1.0784	0.302672	3.56292	0.00036675	0.00434584	53.7	40.4	33.1	34.8	41.3	30.9	58.3	39.5	36	87.4	79.8	58.5	69.1	58.8	48.2	ENSMUSG00000030254
9330159M07Rik	RIKEN cDNA 9330159M07 gene	ENSMUSG00000097177	55.3461	1.07801	0.267908	4.02381	5.73e-05	0.00106363	34.4	23.1	44.6	50.7	32.6	45.1	42.5	51.7	53.5	85.8	97.5	87.7	66.6	56.4	58	ENSMUSG00000097177
Aph1c	aph1 homolog C, gamma secretase subunit	ENSMUSG00000053040	39.8521	1.07795	0.322999	3.3373	0.000845959	0.00822687	21.5	23.1	40.2	20.1	26.1	28.5	36.4	44.2	47.7	56.4	49.1	51.6	42.8	62.7	47.4	ENSMUSG00000053040
Ccdc3	coiled-coil domain containing 3	ENSMUSG00000026676	63.8085	1.07516	0.344756	3.11862	0.00181699	0.0144159	20.4	30.8	43.1	26.4	80.4	70.1	35.2	35.7	22.1	115.2	124.4	132.5	79.8	65.1	76	ENSMUSG00000026676
Fzd6	frizzled class receptor 6	ENSMUSG00000022297	125.783	1.07401	0.249268	4.30863	1.64e-05	0.000401152	69.9	83.6	93.4	68.6	68.5	66.5	94.7	115.7	160.5	113.5	181.2	133.5	222.9	232.8	181.4	ENSMUSG00000022297
Ska2	spindle and kinetochore associated complex subunit 2	ENSMUSG00000020492	61.053	1.06925	0.288227	3.70975	0.000207465	0.00289395	39.8	46.2	47.4	48.6	41.3	61.8	54.6	68.7	40.7	126.6	103.6	86.7	55.9	58.8	35.1	ENSMUSG00000020492
Abcc10	ATP-binding cassette, sub-family C (CFTR/MRP), member 10	ENSMUSG00000032842	96.328	1.06685	0.252135	4.23127	2.32e-05	0.000522359	66.6	64.4	44.6	54.9	68.5	41.6	65.6	88.4	107	105.4	112.1	129.6	187.6	155.2	153.6	ENSMUSG00000032842
Gm42702	predicted gene 42702	ENSMUSG00000106443	52.8786	1.06504	0.291481	3.65388	0.000258306	0.0033724	22.6	27.9	21.6	31.7	45.6	36.8	60.7	39.5	51.2	76.8	69.1	93.5	70.8	56.4	89.1	ENSMUSG00000106443
Gm43430	predicted gene 43430	ENSMUSG00000106149	29.4483	1.06261	0.392703	2.70588	0.00681232	0.0377592	3.2	14.4	11.5	15.8	19.6	22.6	18.2	25.4	29.1	40.8	30.7	49.7	62.5	54.9	43.3	ENSMUSG00000106149
Gm7435	predicted gene 7435	ENSMUSG00000111662	22.5037	1.0589	0.406505	2.6049	0.00919022	0.0468434	11.8	20.2	17.2	15.8	13	13.1	27.9	20.7	26.7	37.6	29.9	19.5	30.4	28.2	25.3	ENSMUSG00000111662
A930004J17Rik	RIKEN cDNA A930004J17 gene	ENSMUSG00000102602	364.861	1.05886	0.293917	3.60257	0.000315081	0.00389096	259	472.1	161	242.8	234.7	228.1	284.2	310.4	276.7	396.1	410.7	664.4	572.6	443.7	516.4	ENSMUSG00000102602
Pik3r5	phosphoinositide-3-kinase regulatory subunit 5	ENSMUSG00000020901	33.8527	1.05812	0.389824	2.71435	0.00664064	0.037141	12.9	8.7	27.3	24.3	20.6	39.2	20.6	24.5	19.8	40.8	55.3	78.9	42	43.1	49.8	ENSMUSG00000020901
Gm45853	predicted gene 45853	ENSMUSG00000110635	45.4878	1.05754	0.345862	3.0577	0.0022304	0.0166629	11.8	36.5	18.7	27.5	31.5	27.3	43.7	36.7	37.2	62.9	62.9	53.6	92.1	55.7	84.2	ENSMUSG00000110635
Mapkapk3	mitogen-activated protein kinase-activated protein kinase 3	ENSMUSG00000032577	46.8809	1.056	0.403651	2.61613	0.00889323	0.0456748	58	40.4	50.3	45.4	30.4	24.9	24.3	32	34.9	36.8	114.4	58.5	37	59.6	56.4	ENSMUSG00000032577
Slc25a22	solute carrier family 25 (mitochondrial carrier, glutamate), member 22	ENSMUSG00000019082	790.126	1.05594	0.359879	2.93417	0.00334445	0.022468	243.9	681.7	553.4	464.6	588	533.3	548.9	585.1	1027.9	624.8	1036.4	1636.7	1277.6	799.5	1250.1	ENSMUSG00000019082
Galns	galactosamine (N-acetyl)-6-sulfate sulfatase	ENSMUSG00000015027	127.566	1.05505	0.249876	4.22232	2.42e-05	0.000536685	93.5	66.3	56.1	66.5	113	95	125.1	133.6	129.1	213.2	201.1	154.9	126.7	146.6	192.8	ENSMUSG00000015027
Ier5	immediate early response 5	ENSMUSG00000056708	200.857	1.05419	0.342102	3.08151	0.00205951	0.0157074	97.8	114.4	109.2	148.9	158.7	161.5	168.8	293.5	87.2	351.2	407.6	214.3	190.9	314.3	194.5	ENSMUSG00000056708
Chst14	carbohydrate sulfotransferase 14	ENSMUSG00000074916	37.699	1.05308	0.38271	2.75163	0.00592996	0.0340937	26.9	24	58.9	28.5	19.6	30.9	29.1	40.5	22.1	57.2	53.7	52.6	37.8	31.4	52.3	ENSMUSG00000074916
Oas1g	2'-5' oligoadenylate synthetase 1G	ENSMUSG00000066861	39.1258	1.05094	0.389845	2.69578	0.00702248	0.038539	35.5	35.6	41.7	9.5	40.2	23.8	21.9	25.4	29.1	50.6	63.7	37	53.5	52.5	67	ENSMUSG00000066861
Arhgap25	Rho GTPase activating protein 25	ENSMUSG00000030047	89.5081	1.05068	0.230122	4.56575	4.98e-06	0.000151769	57	49	64.7	41.2	76.1	68.9	83.8	79	82.6	133.9	112.8	138.3	113.5	117.6	124.2	ENSMUSG00000030047
Scarf2	scavenger receptor class F, member 2	ENSMUSG00000012017	73.7324	1.05023	0.328763	3.19448	0.00140083	0.0119816	47.3	48.1	76.2	28.5	48.9	79.6	68	49.9	43	92.3	118.2	113	79.8	116	97.2	ENSMUSG00000012017
Trmt9b	tRNA methyltransferase 9B	ENSMUSG00000039620	85.6931	1.04886	0.327078	3.20675	0.00134243	0.0115894	54.8	137.5	84.8	67.6	37	59.4	58.3	42.3	73.3	111.9	95.2	132.5	103.7	112.9	114.4	ENSMUSG00000039620
Tead1	TEA domain family member 1	ENSMUSG00000055320	184.74	1.04799	0.235123	4.45721	8.3e-06	0.000232197	115	124	217.1	115.1	136.9	135.4	133.6	118.5	165.1	228.7	253.3	319.5	223.8	238.3	246.8	ENSMUSG00000055320
Vamp1	vesicle-associated membrane protein 1	ENSMUSG00000030337	85.1222	1.04771	0.261518	4.00625	6.17e-05	0.00112557	50.5	52.9	63.2	60.2	46.7	47.5	76.5	68.7	108.1	104.5	100.6	115	161.2	122.3	98.9	ENSMUSG00000030337
Gm14636	predicted gene 14636	ENSMUSG00000073274	78.0087	1.04659	0.346465	3.02078	0.00252126	0.0182601	51.6	55.8	23	56	46.7	59.4	110.5	74.3	88.4	138.8	134.3	60.4	111.1	83.9	76	ENSMUSG00000073274
E2f2	E2F transcription factor 2	ENSMUSG00000018983	52.3863	1.04569	0.329434	3.17421	0.00150247	0.0126291	49.4	20.2	46	49.6	51.1	24.9	30.4	37.6	43	93.1	76	91.6	54.3	56.4	62.1	ENSMUSG00000018983
Gm49417	predicted gene, 49417	ENSMUSG00000115186	52.729	1.04293	0.345691	3.01695	0.00255334	0.018424	53.7	40.4	40.2	33.8	33.7	33.3	38.9	27.3	50	97.2	58.3	51.6	97.9	81.5	53.1	ENSMUSG00000115186
A630089N07Rik	RIKEN cDNA A630089N07 gene	ENSMUSG00000116673	47.3026	1.04243	0.353406	2.94967	0.0031811	0.0215941	47.3	51	34.5	41.2	26.1	29.7	25.5	48.9	52.3	82.5	51.4	66.2	55.1	63.5	34.3	ENSMUSG00000116673
Epha3	Eph receptor A3	ENSMUSG00000052504	64.4311	1.04168	0.304049	3.42604	0.00061246	0.0064459	64.5	44.2	73.3	43.3	46.7	53.5	43.7	44.2	32.6	79.2	93.7	122.8	96.3	50.2	78.4	ENSMUSG00000052504
Cd34	CD34 antigen	ENSMUSG00000016494	74.7579	1.04124	0.282499	3.68581	0.00022798	0.00309157	78.4	57.7	81.9	41.2	53.3	67.7	43.7	53.6	51.2	86.6	128.2	117.9	80.6	66.6	112.8	ENSMUSG00000016494
Ahdc1	AT hook, DNA binding motif, containing 1	ENSMUSG00000037692	278.38	1.04053	0.314078	3.31296	0.000923128	0.00875399	55.9	138.5	150.9	152	167.4	181.7	248.9	246.5	427.9	263.8	297.1	470.5	501.8	402.9	469.8	ENSMUSG00000037692
Tnrc18	trinucleotide repeat containing 18	ENSMUSG00000039477	639.209	1.03949	0.377397	2.75437	0.00588054	0.0338771	148.3	287.5	516	271.3	419.5	469.2	460.2	410.1	950	648.5	641	1095	1168.2	924.2	1179	ENSMUSG00000039477
Txndc16	thioredoxin domain containing 16	ENSMUSG00000021830	171.845	1.0361	0.2953	3.50865	0.000450388	0.0050949	249.3	92.3	209.9	95	140.2	109.3	122.6	154.3	129.1	272	179.6	255.2	199.9	182.6	186.3	ENSMUSG00000021830
Tacc2	transforming, acidic coiled-coil containing protein 2	ENSMUSG00000030852	968.547	1.03578	0.274407	3.77462	0.000160253	0.00239546	237.5	318.2	411.1	493.1	626	645	738.3	1550.3	984.9	855.1	1367.2	1394.1	1382.1	1512.8	2012.5	ENSMUSG00000030852
Gm44434	predicted gene, 44434	ENSMUSG00000107813	87.3319	1.03566	0.298109	3.47409	0.000512581	0.00564193	31.2	72.1	33.1	67.6	55.4	41.6	94.7	113.8	113.9	126.6	108.2	103.3	141.5	109.7	97.2	ENSMUSG00000107813
Ugt2b37	UDP glucuronosyltransferase 2 family, polypeptide B37	ENSMUSG00000057425	226.925	1.03548	0.364582	2.84019	0.00450867	0.0278531	358.9	144.2	307.6	143.6	135.8	149.7	194.3	134.5	105.8	168.2	346.2	365.3	173.6	283	393	ENSMUSG00000057425
Foxf1	forkhead box F1	ENSMUSG00000042812	32.7144	1.03545	0.376187	2.75248	0.00591452	0.0340352	44.1	31.7	48.9	21.1	19.6	23.8	30.4	23.5	22.1	48.2	49.1	34.1	38.7	38.4	17.2	ENSMUSG00000042812
Hist1h2bj	histone cluster 1, H2bj	ENSMUSG00000069300	25.9383	1.03452	0.397608	2.60185	0.00927219	0.0472273	40.8	21.2	33.1	24.3	22.8	16.6	19.4	32	15.1	46.6	49.9	34.1	10.7	8.6	13.9	ENSMUSG00000069300
Plekha7	pleckstrin homology domain containing, family A member 7	ENSMUSG00000045659	126.974	1.0343	0.283707	3.64565	0.000266712	0.00344623	67.7	106.7	64.7	65.5	81.5	87.9	99.6	80.9	154.6	124.1	153.5	203.6	220.5	175.6	218.2	ENSMUSG00000045659
Zfp518b	zinc finger protein 518B	ENSMUSG00000046572	89.7867	1.03325	0.288935	3.57608	0.000348784	0.00418811	50.5	68.3	93.4	60.2	53.3	61.8	85	86.5	73.3	105.4	164.3	87.7	97.9	145.8	113.6	ENSMUSG00000046572
Gm19409	predicted gene, 19409	ENSMUSG00000106229	30.045	1.03306	0.387287	2.66742	0.00764354	0.0409352	10.7	12.5	24.4	9.5	19.6	27.3	25.5	31	38.4	36.8	41.5	36	48.5	42.3	46.6	ENSMUSG00000106229
Arhgef2	rho/rac guanine nucleotide exchange factor (GEF) 2	ENSMUSG00000028059	219.587	1.03207	0.261292	3.94988	7.82e-05	0.00136965	119.3	108.6	192.6	110.9	181.5	197.2	176.1	178.7	150	316.1	310.1	374.1	246.8	246.1	385.7	ENSMUSG00000028059
Arhgef16	Rho guanine nucleotide exchange factor (GEF) 16	ENSMUSG00000029032	87.0534	1.03142	0.312721	3.29823	0.000972975	0.00911333	75.2	39.4	57.5	47.5	67.4	77.2	74.1	75.3	37.2	162.5	95.2	134.4	115.2	132.5	115.2	ENSMUSG00000029032
Adam19	a disintegrin and metallopeptidase domain 19 (meltrin beta)	ENSMUSG00000011256	83.4629	1.03082	0.28853	3.57265	0.000353393	0.00423347	41.9	40.4	90.6	44.3	50	64.1	72.9	68.7	91.9	111.9	119	91.6	111.9	125.4	127.5	ENSMUSG00000011256
Tcf19	transcription factor 19	ENSMUSG00000050410	60.8016	1.03024	0.318955	3.23005	0.0012377	0.0109274	52.7	63.5	63.2	33.8	48.9	47.5	64.4	50.8	73.3	130.7	60.6	74	58.4	48.6	41.7	ENSMUSG00000050410
Dyrk1b	dual-specificity tyrosine-(Y)-phosphorylation regulated kinase 1b	ENSMUSG00000002409	116.927	1.03006	0.354711	2.90394	0.00368493	0.0241987	32.2	60.6	116.4	49.6	75	78.4	98.4	80.9	155.8	123.3	127.4	163.7	217.2	194.4	180.6	ENSMUSG00000002409
Plcb2	phospholipase C, beta 2	ENSMUSG00000040061	75.6503	1.02898	0.326971	3.14701	0.00164949	0.0134522	34.4	23.1	50.3	33.8	77.2	52.3	54.6	61.1	93	112.7	116.7	103.3	105.3	85.4	131.5	ENSMUSG00000040061
Trim24	tripartite motif-containing 24	ENSMUSG00000029833	483.023	1.02894	0.189199	5.43838	5.38e-08	3.16e-06	385.8	425.9	449.9	387.5	353.2	321.9	435.9	382.9	424.4	600.3	938.1	629.3	538.9	564.4	406.9	ENSMUSG00000029833
Gm42679	predicted gene 42679	ENSMUSG00000106121	35.2561	1.02686	0.327518	3.1353	0.00171681	0.0138627	8.6	14.4	11.5	21.1	16.3	27.3	25.5	27.3	31.4	51.5	40.7	39	73.2	64.3	76.8	ENSMUSG00000106121
Ints6l	integrator complex subunit 6 like	ENSMUSG00000035967	207.884	1.0256	0.188864	5.43035	5.62e-08	3.28e-06	206.3	142.3	136.6	123.5	147.8	149.7	171.2	166.5	175.6	248.3	327	280.6	256.7	280.6	305.6	ENSMUSG00000035967
Zfp750	zinc finger protein 750	ENSMUSG00000039238	173.35	1.02501	0.335629	3.054	0.00225811	0.0168341	94.6	151	224.2	103.5	110.9	137.8	75.3	167.4	245.3	236.9	239.5	239.7	197.4	188.9	187.9	ENSMUSG00000039238
2810403D21Rik	RIKEN cDNA 2810403D21 gene	ENSMUSG00000086629	46.5908	1.02342	0.327996	3.12023	0.00180712	0.0143571	37.6	31.7	18.7	26.4	32.6	28.5	30.4	41.4	66.3	60.4	64.5	52.6	79	65.1	63.7	ENSMUSG00000086629
Adra2b	adrenergic receptor, alpha 2b	ENSMUSG00000058620	146.807	1.02267	0.276755	3.69523	0.00021969	0.0030096	124.7	100	222.8	96.1	96.7	102.2	119	93.1	151.2	182.9	228.8	187	182.6	182.6	132.4	ENSMUSG00000058620
Nrg4	neuregulin 4	ENSMUSG00000032311	98.5544	1.02253	0.377346	2.70979	0.0067326	0.0375475	21.5	39.4	15.8	42.2	111.9	82	99.6	127.9	83.7	135.6	155.1	189	74.9	119.1	180.6	ENSMUSG00000032311
4933407K13Rik	RIKEN cDNA 4933407K13 gene	ENSMUSG00000087396	43.2754	1.02169	0.347183	2.9428	0.00325254	0.0219684	30.1	37.5	14.4	20.1	29.3	29.7	37.6	46.1	41.9	40.8	49.9	70.1	78.2	56.4	67	ENSMUSG00000087396
E230016M11Rik	RIKEN cDNA E230016M11 gene	ENSMUSG00000087231	60.1128	1.02151	0.34776	2.93739	0.00330984	0.0222782	32.2	34.6	21.6	32.7	22.8	22.6	64.4	48.9	93	53.9	55.3	49.7	160.4	125.4	84.2	ENSMUSG00000087231
Tnxb	tenascin XB	ENSMUSG00000033327	257.33	1.02116	0.259751	3.9313	8.45e-05	0.00145093	115	197.1	215.6	148.9	210.8	223.3	153	125.1	146.5	360.2	295.6	528	443.4	355.9	341.5	ENSMUSG00000033327
Itga5	integrin alpha 5 (fibronectin receptor alpha)	ENSMUSG00000000555	629.173	1.01973	0.29701	3.43331	0.000596262	0.00632861	176.2	484.6	418.3	366.4	451	440.7	451.7	582.3	947.6	901.7	765.4	883.6	818.6	883.4	866.1	ENSMUSG00000000555
Ttc26	tetratricopeptide repeat domain 26	ENSMUSG00000056832	39.1668	1.01822	0.324005	3.14259	0.00167458	0.0136062	19.3	39.4	20.1	25.3	31.5	22.6	38.9	31	32.6	53.1	49.9	58.5	46.1	59.6	59.6	ENSMUSG00000056832
Zfp362	zinc finger protein 362	ENSMUSG00000028799	54.5517	1.01692	0.320396	3.17394	0.00150385	0.0126347	19.3	23.1	30.2	25.3	28.3	40.4	77.7	38.6	55.8	63.7	61.4	64.3	74.9	105.8	109.5	ENSMUSG00000028799
Fsd1l	fibronectin type III and SPRY domain containing 1-like	ENSMUSG00000054752	28.1347	1.01138	0.355649	2.84377	0.00445834	0.0276619	16.1	25	25.9	14.8	18.5	20.2	27.9	29.2	34.9	35.9	34.5	37	41.1	26.7	34.3	ENSMUSG00000054752
Hhat	hedgehog acyltransferase	ENSMUSG00000037375	42.5534	1.01062	0.363661	2.77901	0.00545249	0.0320083	10.7	31.7	37.4	22.2	23.9	20.2	47.4	37.6	44.2	43.3	34.5	56.5	77.3	72.9	78.4	ENSMUSG00000037375
H2afx	H2A histone family, member X	ENSMUSG00000049932	80.047	1.00898	0.351094	2.87382	0.00405537	0.0258665	45.1	41.3	110.7	47.5	58.7	90.3	91.1	78.1	55.8	143.7	122.1	128.6	78.2	56.4	53.1	ENSMUSG00000049932
Pdgfra	platelet derived growth factor receptor, alpha polypeptide	ENSMUSG00000029231	471.498	1.00707	0.225377	4.46836	7.88e-06	0.000223637	427.7	351.9	514.6	269.2	372.8	371.8	344.9	302	325.6	533.3	927.4	574.8	487.9	640.4	628.3	ENSMUSG00000029231
Gen1	GEN1, Holliday junction 5' flap endonuclease	ENSMUSG00000051235	48.6227	1.00688	0.319842	3.14805	0.00164364	0.0134252	31.2	47.1	53.2	34.8	38	40.4	38.9	26.3	55.8	80.9	83.7	62.3	57.6	41.5	37.6	ENSMUSG00000051235
Gm45223	predicted gene 45223	ENSMUSG00000109429	261.224	1.0048	0.282156	3.56115	0.00036923	0.00436553	73.1	138.5	156.7	167.9	220.6	180.5	206.4	267.2	215.1	307.9	310.1	525.1	362.8	298.6	487.8	ENSMUSG00000109429
Tmprss2	transmembrane protease, serine 2	ENSMUSG00000000385	544.822	1.00395	0.164626	6.09838	1.07e-09	1.03e-07	319.2	400.9	290.4	352.6	357.6	367	540.4	628.4	536	670.5	860.6	627.4	678.7	829.3	713.3	ENSMUSG00000000385
Zfp14	zinc finger protein 14	ENSMUSG00000053985	84.3528	1.00277	0.355323	2.82214	0.00477038	0.0290235	43	114.4	37.4	57	70.6	52.3	71.6	59.3	87.2	108.6	135.1	116.9	82.3	135.6	94	ENSMUSG00000053985
Plod2	procollagen lysine, 2-oxoglutarate 5-dioxygenase 2	ENSMUSG00000032374	39.9669	1.00228	0.292505	3.42654	0.000611318	0.006443	38.7	41.3	35.9	24.3	35.9	24.9	31.6	32	27.9	49	66.8	54.6	45.2	41.5	49.8	ENSMUSG00000032374
Gm42648	predicted gene 42648	ENSMUSG00000106682	45.7739	1.00201	0.3315	3.02264	0.0025058	0.0181782	26.9	33.7	27.3	25.3	37	26.1	55.9	31	53.5	74.3	57.6	44.8	78.2	60.4	54.7	ENSMUSG00000106682
Ppp1r9b	protein phosphatase 1, regulatory subunit 9B	ENSMUSG00000038976	199.159	1.00141	0.226649	4.41831	9.95e-06	0.000269588	105.3	114.4	169.6	105.6	131.5	182.9	128.7	172.2	139.5	263.8	300.2	274.7	257.5	326.9	314.6	ENSMUSG00000038976
Neb	nebulin	ENSMUSG00000026950	3060.41	1.00078	0.238053	4.20403	2.62e-05	0.000576856	2121.4	3669	2223.7	2679.7	1568.2	1596.4	2738.3	2520.2	2649.9	2937	4328.2	4431.7	4142.2	4096.4	4203.9	ENSMUSG00000026950
4632418H02Rik	RIKEN cDNA 4632418H02 gene	ENSMUSG00000111605	74.6122	0.998241	0.28874	3.45723	0.000545756	0.00591061	48.4	46.2	41.7	58.1	45.6	54.6	54.6	71.5	97.7	85.8	99.8	131.5	97.1	68.2	118.5	ENSMUSG00000111605
Tagln2	transgelin 2	ENSMUSG00000026547	178.323	0.998204	0.231279	4.31602	1.59e-05	0.000390688	167.6	130.8	185.4	113	158.7	156.8	153	109.1	105.8	219.7	363.9	270.8	171.9	178.7	189.6	ENSMUSG00000026547
Tdp1	tyrosyl-DNA phosphodiesterase 1	ENSMUSG00000021177	57.2079	0.998072	0.27429	3.63875	0.000273968	0.00351409	30.1	51.9	40.2	28.5	46.7	48.7	58.3	57.4	52.3	80	92.1	74	58.4	67.4	71.9	ENSMUSG00000021177
Gm43260	predicted gene 43260	ENSMUSG00000105933	73.4868	0.997315	0.255424	3.90455	9.44e-05	0.0015855	38.7	62.5	38.8	62.3	51.1	48.7	86.2	70.6	59.3	126.6	99.8	97.4	81.4	97.2	81.7	ENSMUSG00000105933
Notch1	notch 1	ENSMUSG00000026923	1073.26	0.996588	0.281688	3.53792	0.000403293	0.00469233	449.2	690.3	1167.2	646.2	773.8	798.2	1018.8	811.8	1317.4	1448.1	1483.9	1493.5	1610	1451.7	938.8	ENSMUSG00000026923
Zfp865	zinc finger protein 865	ENSMUSG00000074405	145.606	0.996173	0.238234	4.18149	2.9e-05	0.000622295	69.9	64.4	79.1	84.5	90.2	108.1	120.2	133.6	216.3	202.6	148.2	213.4	206.5	221	226.3	ENSMUSG00000074405
Bcor	BCL6 interacting corepressor	ENSMUSG00000040363	571.573	0.991928	0.258219	3.84143	0.000122322	0.00194873	288	589.4	477.2	318.9	370.6	411	518.5	634	590.7	536.6	776.1	875.8	789.8	872.4	524.6	ENSMUSG00000040363
Rdh5	retinol dehydrogenase 5	ENSMUSG00000025350	76.1954	0.989108	0.293708	3.36765	0.00075811	0.00761002	35.5	60.6	70.4	42.2	46.7	70.1	46.1	83.7	75.6	106.2	101.3	107.2	84.7	112.9	99.7	ENSMUSG00000025350
Casc4	cancer susceptibility candidate 4	ENSMUSG00000060227	62.5492	0.989062	0.283428	3.48965	0.00048366	0.0053742	84.9	62.5	104.9	39.1	53.3	35.6	34	36.7	32.6	68.6	86	100.3	54.3	76	69.5	ENSMUSG00000060227
Kcp	kielin/chordin-like protein	ENSMUSG00000059022	82.3509	0.986896	0.375561	2.62779	0.00859412	0.044438	29	47.1	25.9	30.6	53.3	76	71.6	45.2	91.9	102.9	82.9	130.5	192.5	94.1	161.8	ENSMUSG00000059022
4933411K16Rik	RIKEN cDNA 4933411K16 gene	ENSMUSG00000090369	143.611	0.986322	0.311077	3.17067	0.00152086	0.0127106	66.6	96.1	80.5	87.6	84.8	79.6	88.6	96.9	229.1	165	138.2	196.8	294.5	221	228.8	ENSMUSG00000090369
Mir99ahg	Mir99a and Mirlet7c-1 host gene (non-protein coding)	ENSMUSG00000090386	236.824	0.985367	0.252288	3.90572	9.39e-05	0.00158234	94.6	173.1	117.9	178.4	143.5	139	251.4	200.4	309.3	305.5	290.2	317.6	448.4	328.4	254.9	ENSMUSG00000090386
Gm37204	predicted gene, 37204	ENSMUSG00000103657	37.5745	0.98532	0.343636	2.86733	0.00413946	0.0263166	9.7	16.3	20.1	13.7	25	28.5	44.9	45.2	48.8	55.5	42.2	34.1	64.2	55.7	59.6	ENSMUSG00000103657
Gm19967	predicted gene, 19967	ENSMUSG00000093858	40.9274	0.985304	0.321086	3.06866	0.00215021	0.0162019	31.2	14.4	12.9	30.6	34.8	26.1	36.4	30.1	39.5	61.3	59.9	60.4	72.4	55.7	48.2	ENSMUSG00000093858
Acot4	acyl-CoA thioesterase 4	ENSMUSG00000052392	287.149	0.982803	0.347281	2.82999	0.00465495	0.0285284	173	164.4	145.2	418.1	166.3	129.5	171.2	183.4	326.7	429.6	559.6	422.8	365.3	384.9	267.2	ENSMUSG00000052392
Marveld3	MARVEL (membrane-associating) domain containing 3	ENSMUSG00000001672	78.7414	0.981451	0.31271	3.13853	0.00169797	0.0137409	65.6	43.3	37.4	46.5	65.2	46.3	86.2	111.9	80.2	93.9	132.8	84.8	63.3	100.3	123.4	ENSMUSG00000001672
Gm43197	predicted gene 43197	ENSMUSG00000107215	57.6072	0.981241	0.293354	3.3449	0.00082311	0.00806324	39.8	55.8	38.8	39.1	39.1	41.6	47.4	34.8	60.5	62.1	104.4	69.2	76.5	77.6	77.6	ENSMUSG00000107215
Crocc	ciliary rootlet coiled-coil, rootletin	ENSMUSG00000040860	36.3967	0.980656	0.380411	2.57788	0.00994076	0.0497435	23.6	35.6	28.7	20.1	25	33.3	13.4	18.8	29.1	35.9	47.6	71.1	64.2	59.6	40	ENSMUSG00000040860
Gm40264	predicted gene, 40264	ENSMUSG00000114430	111.787	0.980585	0.286847	3.41849	0.000629685	0.00658765	94.6	74	107.8	85.5	72.8	73.6	77.7	55.5	133.7	118.4	175	164.6	167	130.1	146.3	ENSMUSG00000114430
Gm37206	predicted gene, 37206	ENSMUSG00000103651	139.647	0.979734	0.250027	3.91851	8.91e-05	0.00151673	60.2	116.3	64.7	86.6	72.8	98.6	115.4	123.2	141.9	146.2	153.5	209.5	237.8	213.2	254.9	ENSMUSG00000103651
Sirpa	signal-regulatory protein alpha	ENSMUSG00000037902	919.597	0.979251	0.310266	3.15616	0.00159859	0.0131842	479.3	357.7	865.3	404.4	746.6	830.3	462.7	647.2	938.3	1314.1	1174.5	1416.5	1276	1407.8	1473.2	ENSMUSG00000037902
Dlg5	discs large MAGUK scaffold protein 5	ENSMUSG00000021782	136.126	0.978894	0.270077	3.6245	0.000289521	0.00365739	34.4	57.7	83.4	84.5	84.8	112.8	97.1	117.6	168.6	179.7	158.9	217.2	227.9	217.1	200.2	ENSMUSG00000021782
Cd200r1	CD200 receptor 1	ENSMUSG00000022667	48.3172	0.976093	0.315621	3.09261	0.00198403	0.0153319	36.5	18.3	28.7	28.5	48.9	34.4	37.6	47	43	71.9	89.1	58.5	48.5	64.3	69.5	ENSMUSG00000022667
Rnf145	ring finger protein 145	ENSMUSG00000019189	705.891	0.974603	0.193788	5.02923	4.92e-07	2.21e-05	468.5	401.9	641.1	582.8	556.4	554.7	465.1	694.2	645.3	1032.4	1037.9	1259.7	770.9	844.2	633.2	ENSMUSG00000019189
Raet1d	retinoic acid early transcript delta	ENSMUSG00000078452	292.328	0.974461	0.350931	2.77678	0.00548997	0.0321728	282.6	143.3	140.9	438.2	150	146.1	216.1	204.1	275.6	494.1	459.1	491	282.2	312	349.7	ENSMUSG00000078452
AC098880.2	C2H2 zinc finger protein pseudogene	ENSMUSG00000117183	40.416	0.973951	0.31618	3.08037	0.00206747	0.0157408	31.2	34.6	15.8	23.2	32.6	30.9	37.6	27.3	26.7	53.1	66.8	49.7	52.7	61.1	62.9	ENSMUSG00000117183
Kctd17	potassium channel tetramerisation domain containing 17	ENSMUSG00000033287	80.2506	0.971033	0.314857	3.08404	0.0020421	0.015629	54.8	29.8	66.1	39.1	61.9	43.9	92.3	46.1	69.8	94.7	104.4	84.8	114.4	150.5	151.2	ENSMUSG00000033287
Zfp28	zinc finger protein 28	ENSMUSG00000062861	27.8628	0.970861	0.36274	2.67647	0.00744032	0.0401041	8.6	14.4	17.2	21.1	12	27.3	27.9	27.3	24.4	32.7	41.5	43.8	42.8	36.1	40.9	ENSMUSG00000062861
Klhdc8b	kelch domain containing 8B	ENSMUSG00000032609	97.897	0.970354	0.258403	3.75519	0.000173209	0.00252876	62.3	67.3	71.9	56	66.3	83.1	110.5	51.7	75.6	118.4	125.9	157.8	139	138.7	143.8	ENSMUSG00000032609
Reln	reelin	ENSMUSG00000042453	5291.34	0.968969	0.145205	6.67309	2.5e-11	3.28e-09	4467.3	4934.3	6041.6	4042.7	4527.6	4393.7	3786.3	3118.5	3455.7	8645.2	7834.9	8896.5	5393.5	5597.4	4234.9	ENSMUSG00000042453
Slc16a6	solute carrier family 16 (monocarboxylic acid transporters), member 6	ENSMUSG00000041920	374.232	0.968707	0.299179	3.23788	0.00120422	0.0107019	232.1	408.6	260.2	229.1	228.2	242.3	327.9	492.9	253.5	338.9	400	631.3	405.6	459.3	703.5	ENSMUSG00000041920
Scn7a	sodium channel, voltage-gated, type VII, alpha	ENSMUSG00000034810	29.184	0.966808	0.371945	2.59933	0.00934062	0.047472	22.6	25	50.3	26.4	19.6	20.2	10.9	16.9	11.6	41.7	37.6	50.7	35.4	31.4	37.6	ENSMUSG00000034810
Lacc1	laccase domain containing 1	ENSMUSG00000044350	251.123	0.965029	0.296013	3.26009	0.00111378	0.0101082	61.3	126.9	125.1	159.4	283.7	168.7	161.5	237.1	322.1	431.2	356.2	407.2	255.9	311.2	359.5	ENSMUSG00000044350
Dkk3	dickkopf WNT signaling pathway inhibitor 3	ENSMUSG00000030772	83.3013	0.963174	0.225864	4.2644	2e-05	0.00046797	35.5	35.6	43.1	59.1	88	87.9	68	77.1	59.3	137.2	147.4	173.4	68.3	86.2	83.3	ENSMUSG00000030772
Gm47087	predicted gene, 47087	ENSMUSG00000111212	56.9212	0.962996	0.308528	3.12126	0.00180077	0.0143456	29	46.2	25.9	42.2	42.4	36.8	34	49.9	68.6	76.8	64.5	96.4	93.8	69.8	77.6	ENSMUSG00000111212
Spata7	spermatogenesis associated 7	ENSMUSG00000021007	71.916	0.962743	0.270038	3.56521	0.000363567	0.00432558	60.2	40.4	37.4	44.3	60.9	38	64.4	84.7	53.5	105.4	92.1	81.8	113.5	105.8	96.4	ENSMUSG00000021007
Cblb	Casitas B-lineage lymphoma b	ENSMUSG00000022637	294.02	0.962302	0.195676	4.91784	8.75e-07	3.61e-05	173	215.4	248.7	185.8	207.6	190	196.7	257.8	282.5	299.7	397.7	440.3	422	406.8	486.2	ENSMUSG00000022637
Cd46	CD46 antigen, complement regulatory protein	ENSMUSG00000016493	46.6287	0.961552	0.31316	3.07048	0.00213716	0.0161313	20.4	24	27.3	34.8	25	36.8	37.6	62.1	39.5	67.8	65.3	54.6	79.8	73.7	50.7	ENSMUSG00000016493
Gm36936	predicted gene, 36936	ENSMUSG00000102411	99.9354	0.961007	0.282366	3.40341	0.000665502	0.00689245	57	85.6	34.5	63.3	66.3	55.8	66.8	101.6	96.5	117.6	97.5	147.1	188.4	156	165	ENSMUSG00000102411
Zfhx2	zinc finger homeobox 2	ENSMUSG00000040721	159.788	0.959977	0.368154	2.60754	0.00911944	0.0465503	49.4	60.6	117.9	61.2	98.9	128.3	102	98.8	231.4	163.3	163.5	233.8	327.4	237.5	322.7	ENSMUSG00000040721
Gm48601	predicted gene, 48601	ENSMUSG00000114431	44.9472	0.958798	0.361434	2.65276	0.00798362	0.0423322	16.1	24	21.6	29.6	35.9	17.8	19.4	40.5	51.2	41.7	52.2	69.2	83.9	84.7	86.6	ENSMUSG00000114431
Fbf1	Fas (TNFRSF6) binding factor 1	ENSMUSG00000020776	177.605	0.958202	0.217508	4.40536	1.06e-05	0.000283142	154.7	169.2	126.5	99.2	154.3	142.5	138.4	153.3	165.1	223	229.5	317.6	172.8	187.3	230.4	ENSMUSG00000020776
Susd2	sushi domain containing 2	ENSMUSG00000006342	61.8273	0.955791	0.296896	3.21928	0.00128514	0.0112219	31.2	33.7	67.6	47.5	57.6	42.8	43.7	39.5	45.3	76.8	112.8	97.4	63.3	80	88.2	ENSMUSG00000006342
Gm45477	predicted gene 45477	ENSMUSG00000108394	66.841	0.954379	0.34005	2.80659	0.0050069	0.0301273	41.9	35.6	25.9	24.3	55.4	52.3	48.6	57.4	93	87.4	70.6	97.4	126.7	80	106.2	ENSMUSG00000108394
Gm37472	predicted gene, 37472	ENSMUSG00000102151	156.974	0.952045	0.267132	3.56395	0.000365316	0.0043368	162.3	145.2	69	130.9	95.6	95	131.1	112.9	180.2	220.5	199.6	202.6	223.8	189.7	196.1	ENSMUSG00000102151
Fbxl18	F-box and leucine-rich repeat protein 18	ENSMUSG00000066640	260.564	0.951466	0.269432	3.53137	0.000413406	0.00478144	142.9	195.2	284.6	148.9	150	177	214.9	188.1	355.8	267.9	271.8	380.9	419.6	365.3	345.6	ENSMUSG00000066640
Iqce	IQ motif containing E	ENSMUSG00000036555	114.36	0.951449	0.24416	3.89682	9.75e-05	0.00162754	30.1	76.9	53.2	76	72.8	76	111.7	115.7	137.2	130.7	146.6	157.8	167	192.8	170.8	ENSMUSG00000036555
A530064N14Rik	RIKEN cDNA A530064N14 gene	ENSMUSG00000104273	33.8449	0.951195	0.366022	2.59874	0.00935674	0.0474846	27.9	17.3	20.1	24.3	18.5	20.2	24.3	29.2	51.2	44.9	40.7	36	61.7	41.5	49.8	ENSMUSG00000104273
Gm38235	predicted gene, 38235	ENSMUSG00000103291	99.0509	0.949661	0.228889	4.14901	3.34e-05	0.000692068	61.3	69.2	58.9	57	61.9	53.5	85	86.5	120.9	98	116.7	118.9	189.2	138.7	170	ENSMUSG00000103291
Klhl13	kelch-like 13	ENSMUSG00000036782	217.84	0.946673	0.219508	4.31271	1.61e-05	0.000395467	297.7	249	273.1	181.6	201.1	117.6	190.6	127	132.6	350.4	277.9	338.1	161.2	163	206.7	ENSMUSG00000036782
Fbln5	fibulin 5	ENSMUSG00000021186	198.799	0.946413	0.277522	3.41023	0.000649084	0.00675032	130	157.7	306.2	162.6	178.2	174.6	166.4	108.2	146.5	257.3	321.7	415	149.7	156.8	151.2	ENSMUSG00000021186
Psd4	pleckstrin and Sec7 domain containing 4	ENSMUSG00000026979	127.829	0.945446	0.354578	2.6664	0.00766689	0.0410227	77.4	45.2	86.2	76	105.4	91.5	38.9	134.5	146.5	192.8	153.5	179.3	186.8	175.6	228	ENSMUSG00000026979
2610037D02Rik	RIKEN cDNA 2610037D02 gene	ENSMUSG00000097536	63.1637	0.943581	0.262149	3.5994	0.00031895	0.00392315	44.1	51	33.1	61.2	39.1	35.6	68	70.6	67.4	95.6	90.6	76	78.2	61.9	75.2	ENSMUSG00000097536
Ckb	creatine kinase, brain	ENSMUSG00000001270	68.4988	0.942984	0.339238	2.77971	0.00544071	0.0319589	83.8	33.7	61.8	34.8	57.6	68.9	43.7	36.7	33.7	97.2	109.8	102.3	77.3	119.1	67	ENSMUSG00000001270
Klhl25	kelch-like 25	ENSMUSG00000055652	357.404	0.942962	0.255174	3.69537	0.000219564	0.0030096	293.4	550	373.7	254.5	204.3	178.2	331.5	297.3	402.3	318.5	448.3	458.9	428.6	509.5	312.1	ENSMUSG00000055652
Cygb	cytoglobin	ENSMUSG00000020810	136.751	0.940691	0.262714	3.58067	0.000342716	0.00412718	76.3	76.9	86.2	87.6	95.6	135.4	121.4	128.9	64	181.3	246.4	182.2	187.6	159.1	222.2	ENSMUSG00000020810
Apaf1	apoptotic peptidase activating factor 1	ENSMUSG00000019979	312.155	0.939253	0.161157	5.8282	5.6e-09	4.35e-07	194.5	249	261.6	251.3	211.9	198.4	245.3	313.3	273.2	391.2	433	446.2	370.2	424.1	419.2	ENSMUSG00000019979
Itpripl1	inositol 1,4,5-triphosphate receptor interacting protein-like 1	ENSMUSG00000074825	166.135	0.938836	0.211637	4.43607	9.16e-06	0.000252589	113.9	156.7	97.7	99.2	130.4	105.7	95.9	141.1	136	210.7	234.9	196.8	235.3	273.6	263.9	ENSMUSG00000074825
Ccdc57	coiled-coil domain containing 57	ENSMUSG00000048445	47.4259	0.938765	0.348424	2.69432	0.00705326	0.0386522	18.3	39.4	27.3	35.9	29.3	28.5	24.3	31	54.6	54.7	49.9	76	85.6	86.2	70.3	ENSMUSG00000048445
Parp8	poly (ADP-ribose) polymerase family, member 8	ENSMUSG00000021725	58.2247	0.938587	0.250506	3.74677	0.00017913	0.00259575	23.6	23.1	37.4	45.4	35.9	47.5	48.6	44.2	39.5	74.3	82.9	89.6	97.9	87	96.4	ENSMUSG00000021725
Hjurp	Holliday junction recognition protein	ENSMUSG00000044783	836.551	0.938422	0.217181	4.32092	1.55e-05	0.000384264	496.5	698	671.3	562.8	555.4	554.7	933.8	684.8	977.9	1109.9	1056.3	1039.5	1447.1	1015.1	745.2	ENSMUSG00000044783
Gcnt1	glucosaminyl (N-acetyl) transferase 1, core 2	ENSMUSG00000038843	42.4251	0.938207	0.336348	2.78939	0.00528069	0.0313021	25.8	13.5	24.4	27.5	23.9	46.3	23.1	38.6	37.2	53.1	66	67.2	54.3	60.4	75.2	ENSMUSG00000038843
Tcf21	transcription factor 21	ENSMUSG00000045680	57.5559	0.937435	0.352874	2.65657	0.00789397	0.0420325	54.8	54.8	84.8	38	27.2	71.3	36.4	45.2	38.4	79.2	71.4	110.1	40.3	68.2	43.3	ENSMUSG00000045680
Polm	polymerase (DNA directed), mu	ENSMUSG00000020474	51.2655	0.936843	0.290351	3.22659	0.00125274	0.0110324	19.3	33.7	40.2	30.6	34.8	43.9	36.4	35.7	46.5	56.4	73.7	78.9	74.9	85.4	78.4	ENSMUSG00000020474
Gm43593	predicted gene 43593	ENSMUSG00000106288	161.166	0.936358	0.256133	3.65575	0.000256429	0.00336292	116.1	135.6	53.2	128.8	84.8	118.8	144.5	128.9	145.3	210.7	188.1	237.7	255	225.7	244.3	ENSMUSG00000106288
Ptpn13	protein tyrosine phosphatase, non-receptor type 13	ENSMUSG00000034573	104.418	0.934742	0.299574	3.12024	0.00180706	0.0143571	70.9	101	76.2	56	105.4	65.3	77.7	76.2	115.1	94.7	158.1	181.2	116.8	147.4	124.2	ENSMUSG00000034573
Gm37677	predicted gene, 37677	ENSMUSG00000103976	92.1726	0.934723	0.301057	3.10481	0.00190404	0.0148644	30.1	59.6	28.7	61.2	69.6	66.5	93.5	63	94.2	96.4	103.6	178.3	153.8	143.4	140.5	ENSMUSG00000103976
Mtbp	Mdm2, transformed 3T3 cell double minute p53 binding protein	ENSMUSG00000022369	70.199	0.934157	0.293824	3.17931	0.00147627	0.0124626	59.1	61.5	30.2	46.5	47.8	51.1	53.4	67.7	94.2	97.2	86	94.5	102	96.4	65.4	ENSMUSG00000022369
E230020D15Rik	RIKEN cDNA E230020D15 gene	ENSMUSG00000108912	27.5764	0.934002	0.359468	2.59829	0.00936891	0.0475051	14	15.4	8.6	12.7	21.7	20.2	27.9	34.8	45.3	32.7	35.3	36	36.2	37.6	35.1	ENSMUSG00000108912
Gm38366	predicted gene, 38366	ENSMUSG00000103621	35.8449	0.932203	0.306425	3.04219	0.00234861	0.0173319	14	17.3	12.9	28.5	22.8	26.1	46.1	42.3	36	40.8	54.5	52.6	41.1	51.7	50.7	ENSMUSG00000103621
Zfp862-ps	zinc finger protein 862, pseudogene	ENSMUSG00000107476	134.86	0.93204	0.219756	4.24125	2.22e-05	0.000506537	81.7	101	120.7	82.4	84.8	91.5	112.9	140.2	180.2	144.6	174.3	174.4	205.7	167	161.8	ENSMUSG00000107476
Sparc	secreted acidic cysteine rich glycoprotein	ENSMUSG00000018593	1784.52	0.930964	0.259826	3.58303	0.000339628	0.00410127	1587.3	1383.6	3334.9	959.7	1505.2	1450.3	970.2	1107.2	1144.1	2484.5	2439.7	2539.8	1840.4	2004.3	2016.5	ENSMUSG00000018593
Cachd1	cache domain containing 1	ENSMUSG00000028532	43.3289	0.930612	0.306328	3.03796	0.00238184	0.0175329	27.9	32.7	54.6	26.4	32.6	36.8	24.3	25.4	36	67	62.2	52.6	59.2	53.3	58.8	ENSMUSG00000028532
Wdhd1	WD repeat and HMG-box DNA binding protein 1	ENSMUSG00000037572	71.3899	0.930179	0.24551	3.78877	0.000151398	0.00230835	58	71.1	44.6	48.6	63	51.1	69.2	55.5	65.1	115.2	98.3	96.4	78.2	65.1	91.5	ENSMUSG00000037572
Tmem47	transmembrane protein 47	ENSMUSG00000025666	175.685	0.929964	0.239916	3.87621	0.000106095	0.00173968	184.8	135.6	244.4	118.3	168.5	134.2	119	136.4	122.1	258.1	301.7	241.6	175.2	181.1	114.4	ENSMUSG00000025666
Lpin3	lipin 3	ENSMUSG00000027412	73.9692	0.929889	0.285213	3.26034	0.00111281	0.0101046	33.3	55.8	61.8	47.5	50	51.1	52.2	59.3	93	93.9	76.8	113	106.1	95.6	120.1	ENSMUSG00000027412
Ano1	anoctamin 1, calcium activated chloride channel	ENSMUSG00000031075	54.8369	0.928649	0.338888	2.74028	0.00613867	0.0349693	54.8	22.1	33.1	30.6	54.3	43.9	40.1	31	25.6	86.6	97.5	60.4	69.9	92.5	80.1	ENSMUSG00000031075
Dqx1	DEAQ RNA-dependent ATPase	ENSMUSG00000009145	178.823	0.928539	0.189963	4.88799	1.02e-06	4.11e-05	92.4	122.1	152.4	147.8	109.8	114	136	141.1	138.4	218.9	240.3	249.4	274.8	250	295	ENSMUSG00000009145
Man2b2	mannosidase 2, alpha B2	ENSMUSG00000029119	1089.48	0.92782	0.126457	7.33704	2.18e-13	3.92e-11	541.6	684.6	618.1	881.6	827	839.8	842.7	954.8	941.8	1547.7	1706.6	1593.8	1309.7	1395.2	1657	ENSMUSG00000029119
Nudt18	nudix (nucleoside diphosphate linked moiety X)-type motif 18	ENSMUSG00000045211	133.707	0.927517	0.234193	3.96049	7.48e-05	0.00133011	81.7	114.4	102.1	68.6	100	117.6	95.9	148.6	133.7	174	189.6	179.3	153	196	151.2	ENSMUSG00000045211
Dpt	dermatopontin	ENSMUSG00000026574	137.364	0.927261	0.27624	3.35672	0.000788736	0.00782111	176.2	135.6	136.6	77.1	131.5	115.2	121.4	96.9	57	213.2	157.4	245.5	111.9	137.2	147.9	ENSMUSG00000026574
Hmgb2	high mobility group box 2	ENSMUSG00000054717	122.945	0.926866	0.200107	4.63185	3.62e-06	0.000117242	117.1	84.6	113.6	111.9	94.6	84.3	95.9	78.1	83.7	200.1	181.9	171.5	153	152.1	121.7	ENSMUSG00000054717
Gm40309	predicted gene, 40309	ENSMUSG00000107362	44.3875	0.926448	0.309434	2.99401	0.00275338	0.0194433	21.5	26.9	10.1	30.6	30.4	32.1	32.8	30.1	40.7	50.6	53	74	86.4	69	77.6	ENSMUSG00000107362
Rhbdd2	rhomboid domain containing 2	ENSMUSG00000039917	114.61	0.926086	0.325534	2.84482	0.00444364	0.0276311	47.3	121.1	140.9	69.7	79.3	78.4	102	83.7	150	124.1	132	176.3	142.3	120.7	151.2	ENSMUSG00000039917
Pacs1	phosphofurin acidic cluster sorting protein 1	ENSMUSG00000024855	68.7798	0.925238	0.270293	3.42309	0.00061913	0.00650049	34.4	57.7	76.2	39.1	46.7	51.1	58.3	75.3	82.6	89.8	82.9	86.7	85.6	87	78.4	ENSMUSG00000024855
Mmp14	matrix metallopeptidase 14 (membrane-inserted)	ENSMUSG00000000957	328.678	0.925222	0.211948	4.36533	1.27e-05	0.000330696	160.1	211.5	238.6	199.6	239.1	242.3	229.5	329.2	307	363.4	505.9	422.8	385.8	531.4	563.8	ENSMUSG00000000957
S1pr2	sphingosine-1-phosphate receptor 2	ENSMUSG00000043895	139.778	0.924511	0.218741	4.22652	2.37e-05	0.000530608	76.3	77.9	104.9	69.7	97.8	85.5	131.1	175	184.9	174	148.2	157.8	173.6	202.2	237.8	ENSMUSG00000043895
Ehd2	EH-domain containing 2	ENSMUSG00000074364	54.4519	0.923125	0.315697	2.92409	0.00345468	0.0230496	54.8	33.7	60.4	30.6	34.8	58.2	29.1	36.7	43	60.4	89.1	83.8	62.5	77.6	62.1	ENSMUSG00000074364
Tab1	TGF-beta activated kinase 1/MAP3K7 binding protein 1	ENSMUSG00000022414	105.328	0.921892	0.243634	3.78393	0.000154374	0.00233949	104.2	65.4	66.1	75	66.3	52.3	120.2	111.9	112.8	119.2	127.4	120.8	153.8	172.4	111.9	ENSMUSG00000022414
E030022I16Rik	RIKEN cDNA E030022I16 gene	ENSMUSG00000111264	54.6526	0.920865	0.347297	2.65152	0.008013	0.0424471	24.7	51.9	37.4	43.3	40.2	28.5	36.4	39.5	62.8	76	46.8	90.6	93.8	77.6	70.3	ENSMUSG00000111264
Ccr2	chemokine (C-C motif) receptor 2	ENSMUSG00000049103	126.838	0.920531	0.300131	3.0671	0.00216149	0.0162354	122.5	57.7	79.1	81.3	104.3	106.9	116.6	143.9	80.2	184.6	233.4	134.4	135.7	135.6	186.3	ENSMUSG00000049103
9430034N14Rik	RIKEN cDNA 9430034N14 gene	ENSMUSG00000102964	71.0077	0.920119	0.296392	3.1044	0.00190663	0.014878	29	41.3	23	57	44.6	47.5	58.3	54.6	89.5	84.9	77.5	120.8	131.6	89.4	116	ENSMUSG00000102964
Gm42549	predicted gene 42549	ENSMUSG00000107320	65.145	0.919428	0.304149	3.02296	0.00250319	0.0181743	38.7	51.9	31.6	46.5	43.5	32.1	64.4	66.8	89.5	71.9	93.7	65.3	123.4	87.8	70.3	ENSMUSG00000107320
Igf2bp2	insulin-like growth factor 2 mRNA binding protein 2	ENSMUSG00000033581	59.6054	0.918972	0.280265	3.27894	0.00104199	0.00962606	16.1	15.4	15.8	38	51.1	38	51	75.3	91.9	80	89.8	70.1	74	87	100.5	ENSMUSG00000033581
Katnal1	katanin p60 subunit A-like 1	ENSMUSG00000041298	121.442	0.917857	0.19141	4.79525	1.62e-06	6.01e-05	89.2	86.5	93.4	88.7	94.6	89.1	114.1	83.7	132.6	176.4	161.2	177.3	152.2	138	144.6	ENSMUSG00000041298
Smc4	structural maintenance of chromosomes 4	ENSMUSG00000034349	595.177	0.917551	0.155032	5.91845	3.25e-09	2.69e-07	535.2	484.6	415.4	544.8	501	472.7	544	492	433.7	964.6	1092.4	810.5	537.2	605.1	494.3	ENSMUSG00000034349
Gm47585	predicted gene, 47585	ENSMUSG00000114104	82.1202	0.917279	0.348243	2.63402	0.00843804	0.0438325	35.5	85.6	70.4	44.3	66.3	55.8	74.1	77.1	84.9	99.6	63.7	152	89.7	98.8	134	ENSMUSG00000114104
Gm49058	predicted gene, 49058	ENSMUSG00000107970	74.2847	0.91677	0.323175	2.83676	0.00455733	0.0280774	50.5	99	34.5	53.8	52.2	53.5	69.2	63	70.9	92.3	115.9	92.6	71.6	77.6	117.7	ENSMUSG00000107970
Gm43300	predicted gene 43300	ENSMUSG00000105572	57.3482	0.916332	0.314097	2.91736	0.00353012	0.0234281	24.7	35.6	27.3	43.3	29.3	46.3	83.8	54.6	33.7	74.3	68.3	81.8	93.8	79.2	84.2	ENSMUSG00000105572
Rreb1	ras responsive element binding protein 1	ENSMUSG00000039087	1050.48	0.91553	0.282368	3.24233	0.00118558	0.0105798	382.6	712.5	815	578.6	752.1	675.9	827	889.9	1601.1	1047.1	1163	1575.3	1883.1	1424.2	1429.9	ENSMUSG00000039087
Stard9	START domain containing 9	ENSMUSG00000033705	312.512	0.915266	0.260498	3.51353	0.000442194	0.0050184	205.3	181.7	300.4	182.7	240.2	250.6	162.7	233.3	323.2	345.5	370.8	554.3	472.2	417.8	446.9	ENSMUSG00000033705
Pdlim7	PDZ and LIM domain 7	ENSMUSG00000021493	62.1279	0.914633	0.295261	3.09771	0.00195024	0.0151375	22.6	47.1	44.6	48.6	41.3	52.3	29.1	43.3	64	90.7	83.7	93.5	83.9	89.4	98	ENSMUSG00000021493
Atxn2	ataxin 2	ENSMUSG00000042605	1357.32	0.91428	0.306232	2.98558	0.00283041	0.0198446	534.1	680.7	1155.7	747.5	935.7	945.5	842.7	965.2	2038.3	1466.9	1477.8	2009.8	2528.1	1958.8	2072.9	ENSMUSG00000042605
Vim	vimentin	ENSMUSG00000026728	467.116	0.913497	0.237139	3.85216	0.000117081	0.00188166	452.4	294.2	506	246	446.7	432.4	301.2	336.8	272.1	597	751.6	769.6	486.2	497.7	616.9	ENSMUSG00000026728
Gm43259	predicted gene 43259	ENSMUSG00000106432	78.4484	0.913309	0.258932	3.52722	0.000419954	0.00482851	29	56.7	35.9	44.3	54.3	60.6	102	92.2	103.5	114.3	100.6	83.8	115.2	87	97.2	ENSMUSG00000106432
Stambpl1	STAM binding protein like 1	ENSMUSG00000024776	71.9843	0.913298	0.287045	3.18173	0.001464	0.0123889	45.1	29.8	35.9	44.3	58.7	49.9	106.9	64	75.6	122.5	98.3	66.2	95.4	96.4	90.7	ENSMUSG00000024776
B930095G15Rik	RIKEN cDNA B930095G15 gene	ENSMUSG00000085133	87.2216	0.912749	0.32567	2.80268	0.00506803	0.0304303	29	47.1	63.2	40.1	57.6	49.9	55.9	80.9	127.9	70.2	92.1	115.9	159.6	151.3	167.5	ENSMUSG00000085133
9630050E16Rik	RIKEN cDNA 9630050E16 gene	ENSMUSG00000115275	123.94	0.911959	0.320049	2.84943	0.0043797	0.0273677	62.3	67.3	38.8	67.6	80.4	64.1	86.2	175.9	159.3	150.3	164.3	83.8	273.1	213.2	172.4	ENSMUSG00000115275
Gm48027	predicted gene, 48027	ENSMUSG00000113775	68.0784	0.911335	0.313219	2.90958	0.00361916	0.0239014	29	65.4	31.6	42.2	50	42.8	71.6	55.5	72.1	84.9	68.3	101.3	115.2	77.6	113.6	ENSMUSG00000113775
Gm48086	predicted gene, 48086	ENSMUSG00000112229	49.4522	0.911171	0.348958	2.61112	0.00902469	0.0461742	30.1	34.6	23	31.7	46.7	34.4	24.3	32	65.1	89.8	55.3	67.2	74.9	70.5	62.1	ENSMUSG00000112229
Wee1	WEE 1 homolog 1 (S. pombe)	ENSMUSG00000031016	78.1325	0.911065	0.277044	3.28852	0.00100716	0.00937344	29	39.4	30.2	105.6	60.9	53.5	83.8	88.4	90.7	164.2	138.9	111.1	59.2	69.8	47.4	ENSMUSG00000031016
Brca2	breast cancer 2, early onset	ENSMUSG00000041147	179.934	0.910415	0.2377	3.8301	0.00012809	0.00201429	106.4	119.2	76.2	104.5	156.5	116.4	195.5	148.6	213.9	261.4	268.7	178.3	280.5	256.3	216.5	ENSMUSG00000041147
Rbl1	RB transcriptional corepressor like 1	ENSMUSG00000027641	166.417	0.907689	0.254615	3.56494	0.000363937	0.00432558	95.6	121.1	122.2	123.5	139.1	171	163.9	189.1	113.9	377.3	234.9	199.7	139	152.8	152.8	ENSMUSG00000027641
Morc4	microrchidia 4	ENSMUSG00000031434	54.8	0.906905	0.299793	3.0251	0.00248549	0.0181116	46.2	48.1	70.4	39.1	48.9	33.3	34	58.3	40.7	84.1	66.8	77	45.2	58	71.9	ENSMUSG00000031434
Hnf1b	HNF1 homeobox B	ENSMUSG00000020679	168.909	0.906584	0.300083	3.02112	0.00251844	0.0182472	58	106.7	115	92.9	94.6	106.9	133.6	138.3	295.3	173.1	190.4	188	320.8	283	237	ENSMUSG00000020679
Scaf4	SR-related CTD-associated factor 4	ENSMUSG00000022983	301.837	0.904066	0.184649	4.89612	9.77e-07	3.97e-05	161.2	196.1	235.7	182.7	220.6	196	252.6	302	372.1	341.4	360	420.9	429.4	391.9	464.9	ENSMUSG00000022983
Gm48230	predicted gene, 48230	ENSMUSG00000112391	51.4891	0.900646	0.335488	2.68458	0.00726203	0.0394707	26.9	29.8	30.2	26.4	35.9	38	70.4	38.6	45.3	57.2	56	74	99.5	51.7	92.3	ENSMUSG00000112391
Stox2	storkhead box 2	ENSMUSG00000038143	86.1017	0.900084	0.347989	2.58653	0.00969477	0.0486793	23.6	79.8	96.3	42.2	59.8	70.1	82.6	80.9	97.7	107.8	107.5	105.2	97.9	117.6	122.6	ENSMUSG00000038143
C3	complement component 3	ENSMUSG00000024164	157339	0.898301	0.261989	3.42877	0.000606324	0.00640439	62123.4	101411	106380	90520.9	116660	121015	113803	160248	129118	193419	253649	164644	158613	255861	332623	ENSMUSG00000024164
Mapre3	microtubule-associated protein, RP/EB family, member 3	ENSMUSG00000029166	194.165	0.898197	0.230464	3.89735	9.73e-05	0.00162709	65.6	114.4	93.4	133	165.2	127.1	174.9	204.1	233.7	239.3	233.4	321.5	298.6	211.6	296.6	ENSMUSG00000029166
Nck2	non-catalytic region of tyrosine kinase adaptor protein 2	ENSMUSG00000066877	119.279	0.896883	0.24343	3.68436	0.000229276	0.00310413	72	83.6	76.2	88.7	92.4	104.5	85	105.4	118.6	168.2	153.5	210.4	95.4	170.1	165	ENSMUSG00000066877
Igsf10	immunoglobulin superfamily, member 10	ENSMUSG00000036334	88.3227	0.89378	0.276205	3.23593	0.00121246	0.0107425	134.3	69.2	110.7	80.2	75	67.7	63.1	51.7	48.8	150.3	96.7	168.5	75.7	69	63.7	ENSMUSG00000036334
Mpp1	membrane protein, palmitoylated	ENSMUSG00000031402	462.818	0.893776	0.153722	5.81422	6.09e-09	4.71e-07	432	340.4	498.8	369.5	363	383.7	416.5	313.3	376.7	688.5	680.9	704.4	492	457.8	424.9	ENSMUSG00000031402
Lamb1	laminin B1	ENSMUSG00000002900	341.674	0.89352	0.146334	6.10603	1.02e-09	9.84e-08	308.4	345.2	396.7	304.1	259.7	263.7	268.4	247.4	208.1	520.3	487.5	530.9	319.2	357.4	308	ENSMUSG00000002900
Prg4	proteoglycan 4 (megakaryocyte stimulating factor, articular superficial zone protein)	ENSMUSG00000006014	732.316	0.892603	0.30738	2.90391	0.00368534	0.0241987	286.9	350.9	399.6	404.4	534.7	553.5	522.2	1190.9	520.9	935.2	1070.1	764.8	757.7	1122.5	1570.4	ENSMUSG00000006014
C2cd5	C2 calcium-dependent domain containing 5	ENSMUSG00000030279	296.31	0.890691	0.154337	5.77109	7.88e-09	5.88e-07	182.7	264.4	204.1	198.5	191.3	216.2	293.9	297.3	283.7	400.2	373.1	348.8	427	374.7	388.9	ENSMUSG00000030279
C3ar1	complement component 3a receptor 1	ENSMUSG00000040552	74.4132	0.889579	0.313221	2.8401	0.00450988	0.0278531	30.1	38.5	67.6	47.5	91.3	73.6	44.9	34.8	55.8	103.7	123.6	166.6	83.1	80.7	74.4	ENSMUSG00000040552
Ptgfrn	prostaglandin F2 receptor negative regulator	ENSMUSG00000027864	125.833	0.888352	0.242318	3.66606	0.000246315	0.00325708	80.6	130.8	116.4	67.6	116.3	85.5	109.3	108.2	115.1	129.9	173.5	195.8	142.3	153.6	162.6	ENSMUSG00000027864
Spon2	spondin 2, extracellular matrix protein	ENSMUSG00000037379	247.973	0.88725	0.280874	3.15889	0.00158373	0.0130987	225.7	211.5	104.9	289.3	167.4	179.4	140.9	176.9	212.8	383.1	419.9	374.1	278.1	342.5	213.3	ENSMUSG00000037379
Plk2	polo like kinase 2	ENSMUSG00000021701	551.146	0.886972	0.191712	4.62658	3.72e-06	0.000119163	651.2	405.7	600.9	473	470.6	453.7	393.4	431.8	375.6	725.3	1078.6	779.4	473	525.2	429.8	ENSMUSG00000021701
Plekha6	pleckstrin homology domain containing, family A member 6	ENSMUSG00000041757	870.801	0.884988	0.280327	3.15699	0.00159409	0.0131595	309.5	365.4	648.3	365.3	629.3	680.6	643.6	873	1090.7	950.7	885.9	1256.7	1582.9	1354.5	1425.8	ENSMUSG00000041757
Gyg	glycogenin	ENSMUSG00000019528	148.235	0.883663	0.20091	4.39831	1.09e-05	0.000290717	185.9	134.6	146.6	108.7	109.8	103.3	121.4	101.6	153.5	190.3	213.4	190	132.5	170.1	161.8	ENSMUSG00000019528
Hivep3	human immunodeficiency virus type I enhancer binding protein 3	ENSMUSG00000028634	61.1363	0.883503	0.276306	3.19755	0.00138599	0.0118959	38.7	36.5	47.4	40.1	27.2	49.9	36.4	58.3	52.3	69.4	77.5	68.2	117.6	105.8	91.5	ENSMUSG00000028634
Dgke	diacylglycerol kinase, epsilon	ENSMUSG00000000276	90.5131	0.882971	0.282148	3.12946	0.00175128	0.0140535	48.4	91.3	84.8	52.8	53.3	65.3	64.4	112.9	82.6	88.2	126.7	100.3	141.5	130.9	114.4	ENSMUSG00000000276
Gm37212	predicted gene, 37212	ENSMUSG00000104026	59.8463	0.882382	0.281609	3.13336	0.00172818	0.0139319	21.5	30.8	20.1	48.6	28.3	38	70.4	46.1	64	60.4	72.9	78.9	106.9	97.2	113.6	ENSMUSG00000104026
Tet3	tet methylcytosine dioxygenase 3	ENSMUSG00000034832	600.547	0.881799	0.323622	2.72478	0.00643451	0.0363008	168.7	447.1	517.5	328.4	410.8	408.6	446.9	403.6	769.7	601.9	606.5	907	1071.1	879.5	1041	ENSMUSG00000034832
Ttf2	transcription termination factor, RNA polymerase II	ENSMUSG00000033222	140.897	0.881749	0.247514	3.56241	0.000367459	0.00435046	78.4	89.4	122.2	94	117.4	105.7	140.9	85.6	177.9	208.3	169.7	206.5	179.3	175.6	162.6	ENSMUSG00000033222
Gm45220	predicted gene 45220	ENSMUSG00000109279	73.4371	0.880173	0.315999	2.78536	0.00534676	0.0315763	33.3	58.7	46	41.2	51.1	49.9	48.6	98.8	81.4	91.5	81.4	88.7	94.6	85.4	151.2	ENSMUSG00000109279
Frrs1	ferric-chelate reductase 1	ENSMUSG00000033386	1048.97	0.879014	0.162665	5.40382	6.52e-08	3.71e-06	694.2	877.8	869.7	706.3	796.6	794.6	774.7	846.6	1055.8	1252.9	1573.7	1398	1194.5	1312.9	1585.9	ENSMUSG00000033386
Cdk14	cyclin-dependent kinase 14	ENSMUSG00000028926	117.663	0.878728	0.225071	3.90423	9.45e-05	0.00158603	67.7	78.8	116.4	77.1	96.7	89.1	83.8	121.4	97.7	147.8	165.1	170.5	133.3	150.5	169.1	ENSMUSG00000028926
Galnt7	polypeptide N-acetylgalactosaminyltransferase 7	ENSMUSG00000031608	106.724	0.878704	0.261911	3.35498	0.000793708	0.0078387	66.6	87.5	103.5	60.2	65.2	97.4	69.2	111.9	104.6	133.1	143.6	131.5	109.4	154.4	162.6	ENSMUSG00000031608
Ccdc97	coiled-coil domain containing 97	ENSMUSG00000002608	152.045	0.878241	0.333249	2.63539	0.00840414	0.0437525	75.2	110.6	178.2	66.5	111.9	91.5	102	139.2	239.5	129.9	162	204.6	227.9	221	220.6	ENSMUSG00000002608
Dnm3os	dynamin 3, opposite strand	ENSMUSG00000078190	54.6306	0.877862	0.310459	2.82763	0.00468945	0.0286898	18.3	51	25.9	42.2	43.5	41.6	47.4	40.5	54.6	83.3	86.7	63.3	66.6	72.9	81.7	ENSMUSG00000078190
Gm37558	predicted gene, 37558	ENSMUSG00000103094	89.9204	0.877755	0.241065	3.64115	0.00027142	0.0034865	46.2	55.8	27.3	71.8	61.9	67.7	108.1	90.3	81.4	123.3	147.4	98.4	125.9	119.9	123.4	ENSMUSG00000103094
D630039A03Rik	RIKEN cDNA D630039A03 gene	ENSMUSG00000052117	123.898	0.877455	0.278239	3.15361	0.00161267	0.0132692	154.7	92.3	146.6	67.6	79.3	74.8	102	71.5	52.3	101.3	175	130.5	187.6	203	219.8	ENSMUSG00000052117
Setd7	SET domain containing (lysine methyltransferase) 7	ENSMUSG00000037111	527.373	0.877331	0.293715	2.98701	0.00281719	0.0197983	181.6	184.6	389.6	208	468.4	440.7	567.1	476	653.5	668.1	667.1	716	734.7	703.9	851.4	ENSMUSG00000037111
Csnk1e	casein kinase 1, epsilon	ENSMUSG00000022433	112.541	0.875881	0.260682	3.35995	0.000779558	0.00777076	54.8	77.9	116.4	90.8	66.3	102.2	99.6	113.8	91.9	149.5	145.1	181.2	122.6	116	160.1	ENSMUSG00000022433
Angptl2	angiopoietin-like 2	ENSMUSG00000004105	218.982	0.874915	0.2495	3.50667	0.000453751	0.00512424	260.1	199	327.7	139.4	198.9	173.4	136	130.8	172.1	331.6	237.2	370.2	252.6	203	152.8	ENSMUSG00000004105
E430021H15Rik	RIKEN cDNA E430021H15 gene	ENSMUSG00000105519	83.8161	0.873136	0.32013	2.72744	0.00638273	0.0361249	79.5	61.5	50.3	44.3	65.2	45.1	105.6	90.3	52.3	116.8	108.2	57.5	121.8	124.6	134	ENSMUSG00000105519
Mast4	microtubule associated serine/threonine kinase family member 4	ENSMUSG00000034751	420.174	0.871927	0.237706	3.66809	0.000244371	0.00323625	148.3	233.6	248.7	210.1	334.7	313.6	360.7	368.8	512.8	441.9	476.7	652.7	608	640.4	751.7	ENSMUSG00000034751
Selenoh	selenoprotein H	ENSMUSG00000076437	120.664	0.871723	0.220652	3.95066	7.79e-05	0.00136787	152.6	101.9	120.7	113	102.2	111.7	115.4	91.2	66.3	193.6	227.2	176.3	75.7	86.2	76	ENSMUSG00000076437
Ltbp1	latent transforming growth factor beta binding protein 1	ENSMUSG00000001870	128.343	0.871649	0.215716	4.04073	5.33e-05	0.00100356	109.6	82.7	96.3	128.8	126.1	109.3	97.1	72.4	54.6	205.8	258.7	201.7	109.4	143.4	129.1	ENSMUSG00000001870
9530026P05Rik	RIKEN cDNA 9530026P05 gene	ENSMUSG00000097462	43.6499	0.871295	0.323282	2.69516	0.00703558	0.0385867	34.4	38.5	64.7	25.3	37	34.4	35.2	34.8	27.9	58.8	71.4	45.8	46.1	58	42.5	ENSMUSG00000097462
Slfn8	schlafen 8	ENSMUSG00000035208	43.319	0.870062	0.330188	2.63505	0.00841239	0.0437564	19.3	24	23	26.4	33.7	30.9	36.4	35.7	37.2	64.5	40.7	61.4	51	67.4	98	ENSMUSG00000035208
Dcakd	dephospho-CoA kinase domain containing	ENSMUSG00000020935	214.592	0.868826	0.238119	3.64871	0.000263563	0.00342015	146.2	115.4	192.6	114	150	154.4	184.6	175	315.1	262.2	248	253.3	310.2	308.8	289.2	ENSMUSG00000020935
Leng8	leukocyte receptor cluster (LRC) member 8	ENSMUSG00000035545	787.154	0.867468	0.210093	4.12897	3.64e-05	0.000740349	319.2	557.7	409.7	551.1	565.1	464.4	734.7	681.1	918.6	802	860.6	1223.6	1308.1	1187.5	1224	ENSMUSG00000035545
Atp2a3	ATPase, Ca++ transporting, ubiquitous	ENSMUSG00000020788	32.0818	0.867286	0.32438	2.67368	0.00750244	0.040374	18.3	15.4	28.7	24.3	22.8	20.2	26.7	32	32.6	35.9	46.1	40.9	46.1	43.9	47.4	ENSMUSG00000020788
Lrrc32	leucine rich repeat containing 32	ENSMUSG00000090958	96.5535	0.866987	0.312988	2.77003	0.00560506	0.0327161	43	65.4	119.3	44.3	86.9	73.6	93.5	78.1	81.4	128.2	109	136.4	136.6	114.4	138.1	ENSMUSG00000090958
Micall2	MICAL-like 2	ENSMUSG00000036718	65.8446	0.86295	0.292319	2.95209	0.00315634	0.0214759	24.7	49	44.6	47.5	69.6	52.3	71.6	56.4	39.5	118.4	83.7	106.2	83.9	65.8	74.4	ENSMUSG00000036718
Fam193b	family with sequence similarity 193, member B	ENSMUSG00000021495	340.987	0.862812	0.230137	3.74913	0.00017745	0.00257566	135.4	247.1	242.9	229.1	232.6	223.3	335.2	277.5	391.8	395.3	331.6	520.2	567.7	451.5	533.6	ENSMUSG00000021495
Cchcr1	coiled-coil alpha-helical rod protein 1	ENSMUSG00000040312	49.7279	0.861235	0.281893	3.05518	0.00224925	0.0167823	32.2	36.5	41.7	32.7	27.2	35.6	60.7	55.5	48.8	53.9	49.1	71.1	56.8	73.7	70.3	ENSMUSG00000040312
Cntrob	centrobin, centrosomal BRCA2 interacting protein	ENSMUSG00000032782	103.48	0.860412	0.228607	3.76371	0.000167409	0.00246515	52.7	79.8	37.4	79.2	69.6	83.1	93.5	77.1	95.3	142.9	128.2	150	162.1	159.9	141.4	ENSMUSG00000032782
Lrrcc1	leucine rich repeat and coiled-coil domain containing 1	ENSMUSG00000027550	138.792	0.858286	0.211728	4.05373	5.04e-05	0.000963853	74.2	88.5	92	114	90.2	117.6	131.1	98.8	134.9	205.8	208.8	167.6	195	214.8	148.7	ENSMUSG00000027550
Btg3	B cell translocation gene 3	ENSMUSG00000022863	81.1195	0.856132	0.324519	2.63816	0.00833584	0.0434958	39.8	47.1	47.4	45.4	73.9	95	57.1	58.3	47.7	111.9	112.1	163.7	79	80	158.5	ENSMUSG00000022863
Tbcel	tubulin folding cofactor E-like	ENSMUSG00000037287	1082.54	0.856051	0.271593	3.15196	0.00162176	0.0133189	485.7	942.2	809.3	668.3	809.7	894.4	837.9	653.8	1480.2	1332.1	1374.9	1587	1677.5	1324.7	1360.4	ENSMUSG00000037287
Marveld2	MARVEL (membrane-associating) domain containing 2	ENSMUSG00000021636	282.113	0.854774	0.17288	4.94433	7.64e-07	3.23e-05	231	235.6	196.9	229.1	208.7	167.5	189.4	261.5	261.6	352	405.3	338.1	367.7	416.2	371	ENSMUSG00000021636
Osbpl5	oxysterol binding protein-like 5	ENSMUSG00000037606	58.8738	0.854758	0.290987	2.93744	0.00330935	0.0222782	39.8	52.9	71.9	34.8	47.8	61.8	44.9	32.9	34.9	86.6	72.9	101.3	65	77.6	58	ENSMUSG00000037606
Lamc1	laminin, gamma 1	ENSMUSG00000026478	661.04	0.853597	0.144474	5.90831	3.46e-09	2.85e-07	479.3	577.8	700	483.6	586.9	508.4	486.9	492.9	516.3	905.8	897.4	1051.2	736.3	732.1	760.7	ENSMUSG00000026478
Grk5	G protein-coupled receptor kinase 5	ENSMUSG00000003228	161.24	0.852978	0.225254	3.78674	0.000152636	0.00232117	127.9	156.7	148.1	148.9	122.8	104.5	142.1	132.6	184.9	170.7	282.5	227	139.9	154.4	175.7	ENSMUSG00000003228
Ptp4a3	protein tyrosine phosphatase 4a3	ENSMUSG00000059895	109.236	0.852108	0.219557	3.88103	0.000104015	0.00170927	104.2	83.6	122.2	91.9	64.1	89.1	103.2	96.9	86	143.7	151.2	147.1	111.1	101.1	143	ENSMUSG00000059895
Cdhr5	cadherin-related family member 5	ENSMUSG00000025497	789.426	0.851159	0.176114	4.833	1.34e-06	5.17e-05	367.5	555.7	530.4	627.2	544.5	578.5	676.4	706.5	670.9	985.8	1123.1	1048.3	976.5	1027.6	1422.5	ENSMUSG00000025497
Ppm1h	protein phosphatase 1H (PP2C domain containing)	ENSMUSG00000034613	136.033	0.850154	0.246978	3.44223	0.000576946	0.00617593	70.9	71.1	100.6	81.3	106.5	116.4	103.2	105.4	147.7	191.9	161.2	194.8	158	174	257.4	ENSMUSG00000034613
Pdgfa	platelet derived growth factor, alpha	ENSMUSG00000025856	115.373	0.848416	0.232065	3.65594	0.000256238	0.00336292	83.8	102.9	57.5	71.8	89.1	106.9	106.9	111.9	146.5	160.1	144.3	177.3	135.7	123.1	112.8	ENSMUSG00000025856
Smad7	SMAD family member 7	ENSMUSG00000025880	321.047	0.848237	0.289615	2.92884	0.00340229	0.0227955	176.2	262.5	391	229.1	257.6	206.7	177.3	313.3	383.7	409.2	395.4	444.2	501.8	322.9	344.8	ENSMUSG00000025880
Nfam1	Nfat activating molecule with ITAM motif 1	ENSMUSG00000058099	122.015	0.848139	0.281968	3.00793	0.00263037	0.0188172	52.7	62.5	115	65.5	93.5	102.2	98.4	127.9	144.2	169.1	128.2	172.4	149.7	149.7	199.4	ENSMUSG00000058099
Kcnq1ot1	KCNQ1 overlapping transcript 1	ENSMUSG00000101609	2326.64	0.847956	0.189836	4.46677	7.94e-06	0.000224933	1126.2	1754.7	932.9	1748.4	1585.6	1613	2257.4	2525.8	2180.2	2593.1	3267.2	3044.4	3512.1	3151.8	3606.6	ENSMUSG00000101609
Hand2	heart and neural crest derivatives expressed 2	ENSMUSG00000038193	76.5068	0.847213	0.242195	3.49807	0.000468643	0.00524792	84.9	69.2	79.1	52.8	59.8	59.4	93.5	56.4	53.5	98	101.3	110.1	74.9	69.8	85	ENSMUSG00000038193
4933427D14Rik	RIKEN cDNA 4933427D14 gene	ENSMUSG00000020807	110.972	0.845758	0.214074	3.95078	7.79e-05	0.00136787	103.2	72.1	63.2	69.7	85.9	82	123.9	109.1	119.8	135.6	128.2	163.7	149.7	124.6	134	ENSMUSG00000020807
Arhgef19	Rho guanine nucleotide exchange factor (GEF) 19	ENSMUSG00000028919	781.745	0.844672	0.244211	3.45878	0.000542626	0.00588399	282.6	535.5	599.4	492	574.9	629.5	733.5	654.7	1060.4	962.1	876.7	1208	1048.9	1008.8	1058.9	ENSMUSG00000028919
Eid1	EP300 interacting inhibitor of differentiation 1	ENSMUSG00000091337	206.03	0.844477	0.236377	3.57259	0.000353473	0.00423347	270.8	267.3	230	118.3	155.4	198.4	153	134.5	86	266.3	300.2	279.6	160.4	219.5	250.8	ENSMUSG00000091337
Gucy1a1	guanylate cyclase 1, soluble, alpha 1	ENSMUSG00000033910	256.264	0.843172	0.20908	4.03278	5.51e-05	0.0010307	297.7	205.8	265.9	163.7	228.2	186.5	165.1	168.4	250	310.4	336.2	391.6	272.3	328.4	273.7	ENSMUSG00000033910
Abcb4	ATP-binding cassette, sub-family B (MDR/TAP), member 4	ENSMUSG00000042476	8839.05	0.843126	0.194514	4.33452	1.46e-05	0.000369064	8689.6	7944.7	7175.8	9081.1	6161	6041.2	8355.7	6334.7	6674.2	10010.8	15988.5	12182.5	9913.4	9009.5	9023	ENSMUSG00000042476
Sass6	SAS-6 centriolar assembly protein	ENSMUSG00000027959	65.7722	0.842169	0.25414	3.3138	0.00092037	0.00874202	46.2	43.3	47.4	60.2	46.7	41.6	43.7	63	60.5	86.6	108.2	71.1	92.1	90.9	85	ENSMUSG00000027959
St8sia4	ST8 alpha-N-acetyl-neuraminide alpha-2,8-sialyltransferase 4	ENSMUSG00000040710	96.159	0.842084	0.302393	2.78473	0.00535722	0.0316213	99.9	45.2	84.8	47.5	76.1	95	83.8	77.1	60.5	136.4	138.2	115.9	103.7	123.8	154.4	ENSMUSG00000040710
Snapc4	small nuclear RNA activating complex, polypeptide 4	ENSMUSG00000036281	141.442	0.840588	0.235148	3.57471	0.00035061	0.00420492	94.6	112.5	123.6	84.5	97.8	112.8	91.1	126.1	155.8	156	152.8	220.2	209	170.1	214.9	ENSMUSG00000036281
Hmgn2	high mobility group nucleosomal binding domain 2	ENSMUSG00000003038	138.133	0.840511	0.196502	4.27737	1.89e-05	0.000447501	182.7	170.2	119.3	96.1	114.1	124.7	114.1	99.7	84.9	205.8	202.7	190	120.1	115.2	132.4	ENSMUSG00000003038
Frzb	frizzled-related protein	ENSMUSG00000027004	75.617	0.839381	0.294256	2.85256	0.00433693	0.0271876	49.4	61.5	83.4	71.8	67.4	53.5	52.2	56.4	39.5	109.4	123.6	112	60.9	69.8	123.4	ENSMUSG00000027004
P3h3	prolyl 3-hydroxylase 3	ENSMUSG00000023191	77.4293	0.839111	0.287478	2.91887	0.00351303	0.0233629	76.3	47.1	102.1	53.8	64.1	58.2	74.1	41.4	46.5	94.7	111.3	109.1	83.1	91.7	107.9	ENSMUSG00000023191
Dll1	delta like canonical Notch ligand 1	ENSMUSG00000014773	71.1406	0.837847	0.261005	3.21008	0.00132698	0.0114843	40.8	56.7	74.7	64.4	53.3	58.2	58.3	50.8	64	103.7	129.7	79.9	81.4	78.4	72.7	ENSMUSG00000014773
Otulinl	OTU deubiquitinase with linear linkage specificity like	ENSMUSG00000056069	85.3232	0.836393	0.262919	3.18118	0.00146675	0.0124062	110.7	52.9	103.5	66.5	72.8	71.3	72.9	82.8	59.3	125	115.9	135.4	65	65.1	80.9	ENSMUSG00000056069
Mast2	microtubule associated serine/threonine kinase 2	ENSMUSG00000003810	495.75	0.835348	0.177478	4.70678	2.52e-06	8.52e-05	283.7	403.8	406.8	283	406.5	388.4	429.9	429.9	526.7	620.7	591.1	711.2	663.9	623.9	666.7	ENSMUSG00000003810
Pdp2	pyruvate dehyrogenase phosphatase catalytic subunit 2	ENSMUSG00000048371	1032.75	0.834071	0.186316	4.47664	7.58e-06	0.000217249	1073.6	818.2	1262.1	729.6	677.1	647.4	871.9	936.9	951.1	968.7	1583.7	1108.7	1304	1287.9	1270.6	ENSMUSG00000048371
Limk2	LIM motif-containing protein kinase 2	ENSMUSG00000020451	133.614	0.83341	0.259148	3.21596	0.0013001	0.01133	87	107.7	123.6	68.6	103.2	109.3	125.1	89.4	173.2	151.9	147.4	201.7	182.6	172.4	161	ENSMUSG00000020451
Nbea	neurobeachin	ENSMUSG00000027799	305.617	0.833247	0.191309	4.35551	1.33e-05	0.000342333	183.8	196.1	255.9	185.8	234.7	224.5	229.5	274.7	317.4	361	407.6	379.9	351.3	486.8	495.1	ENSMUSG00000027799
Hdac7	histone deacetylase 7	ENSMUSG00000022475	136.079	0.832742	0.283575	2.93659	0.00331846	0.0223105	94.6	79.8	181.1	69.7	80.4	114	114.1	127	126.7	142.1	142.8	185.1	178.5	176.4	228.8	ENSMUSG00000022475
P3h1	prolyl 3-hydroxylase 1	ENSMUSG00000028641	297.589	0.832175	0.155291	5.35881	8.38e-08	4.6e-06	263.3	289.4	257.3	197.4	244.5	222.1	256.2	284.1	236	365.9	434.5	380.9	296.2	353.5	382.4	ENSMUSG00000028641
Usp18	ubiquitin specific peptidase 18	ENSMUSG00000030107	129.007	0.831927	0.266927	3.11668	0.00182898	0.014477	147.2	102.9	130.8	72.9	95.6	106.9	69.2	40.5	75.6	133.1	209.6	146.1	235.3	170.9	198.5	ENSMUSG00000030107
Rftn1	raftlin lipid raft linker 1	ENSMUSG00000039316	82.7633	0.831399	0.265729	3.12875	0.00175554	0.0140748	65.6	42.3	90.6	53.8	61.9	84.3	76.5	71.5	65.1	107	128.2	119.8	78.2	103.5	93.1	ENSMUSG00000039316
Slc25a42	solute carrier family 25, member 42	ENSMUSG00000002346	784.531	0.831083	0.304277	2.73133	0.00630788	0.0357589	313.8	463.4	902.7	473	477.1	511.9	639.9	581.4	1127.9	753	865.2	983	1364.8	1174.2	1136.6	ENSMUSG00000002346
Pxylp1	2-phosphoxylose phosphatase 1	ENSMUSG00000043587	298.613	0.828915	0.191949	4.3184	1.57e-05	0.000387585	144	173.1	148.1	254.5	204.3	215	320.6	259.6	310.5	480.2	300.9	417	468.9	409.2	373.4	ENSMUSG00000043587
Tmem184c	transmembrane protein 184C	ENSMUSG00000031617	777.101	0.828367	0.235406	3.51888	0.000433368	0.00495028	461	461.5	368	572.3	470.6	511.9	1026.1	1080.9	670.9	856.8	1012.6	891.4	684.5	1338.8	1249.3	ENSMUSG00000031617
Cntln	centlein, centrosomal protein	ENSMUSG00000038070	120.409	0.827133	0.195961	4.2209	2.43e-05	0.00053938	136.5	116.3	107.8	81.3	105.4	96.2	66.8	84.7	67.4	159.3	181.2	160.7	127.5	163.8	151.2	ENSMUSG00000038070
Arl4c	ADP-ribosylation factor-like 4C	ENSMUSG00000049866	115.751	0.825931	0.273528	3.01955	0.00253153	0.0183118	120.4	60.6	140.9	82.4	94.6	90.3	92.3	113.8	90.7	142.9	148.9	182.2	120.1	101.9	154.4	ENSMUSG00000049866
Ciz1	CDKN1A interacting zinc finger protein 1	ENSMUSG00000039205	218.1	0.824731	0.192682	4.28026	1.87e-05	0.000444714	124.7	159.6	186.9	160.5	148.9	137.8	199.1	182.5	255.8	243.4	242.6	307.9	294.5	291.6	335.8	ENSMUSG00000039205
Sgsh	N-sulfoglucosamine sulfohydrolase (sulfamidase)	ENSMUSG00000005043	110.843	0.824556	0.303139	2.72006	0.00652703	0.0366928	36.5	83.6	96.3	57	80.4	92.6	68	102.5	122.1	125.8	127.4	153.9	162.1	182.6	171.6	ENSMUSG00000005043
Gm43256	predicted gene 43256	ENSMUSG00000105818	123.779	0.821648	0.24598	3.34031	0.000836853	0.00815641	61.3	100	47.4	98.2	91.3	72.5	189.4	148.6	145.3	151.1	155.8	156.8	172.8	141.1	125	ENSMUSG00000105818
Mospd3	motile sperm domain containing 3	ENSMUSG00000037221	95.7139	0.820556	0.305321	2.68752	0.00719848	0.0392591	31.2	62.5	83.4	58.1	71.7	58.2	114.1	103.5	131.4	93.9	88.3	151	132.5	109.7	146.3	ENSMUSG00000037221
Exoc3l4	exocyst complex component 3-like 4	ENSMUSG00000021280	46.7395	0.818974	0.309757	2.64392	0.0081952	0.0429966	24.7	26.9	34.5	26.4	53.3	28.5	43.7	36.7	30.2	60.4	64.5	66.2	55.9	69	80.1	ENSMUSG00000021280
Exoc4	exocyst complex component 4	ENSMUSG00000029763	1252.24	0.818014	0.131439	6.22353	4.86e-10	5.13e-08	1057.5	932.6	882.6	1156.1	887.9	970.4	1154.8	1077.1	1077.9	1754.4	1682	1880.2	1249.7	1491.7	1528.8	ENSMUSG00000029763
Cdon	cell adhesion molecule-related/down-regulated by oncogenes	ENSMUSG00000038119	79.9682	0.81608	0.301963	2.70259	0.00688025	0.0379724	49.4	56.7	53.2	52.8	57.6	58.2	83.8	50.8	88.4	87.4	84.4	125.7	109.4	80.7	161	ENSMUSG00000038119
Ccdc149	coiled-coil domain containing 149	ENSMUSG00000045790	128.054	0.814849	0.270375	3.01377	0.00258019	0.0185643	103.2	80.8	93.4	54.9	110.9	115.2	163.9	194.7	109.3	156.8	177.3	158.8	151.4	130.9	119.3	ENSMUSG00000045790
Gm30505	predicted gene, 30505	ENSMUSG00000116831	74.1564	0.813448	0.288331	2.82123	0.00478398	0.0290861	77.4	60.6	94.9	52.8	60.9	63	66.8	48	60.5	66.2	115.9	128.6	83.9	59.6	73.5	ENSMUSG00000116831
Fry	FRY microtubule binding protein	ENSMUSG00000056602	95.5787	0.81267	0.263001	3.08998	0.00200167	0.0154191	46.2	53.8	43.1	62.3	57.6	77.2	65.6	101.6	122.1	88.2	124.4	133.5	137.4	144.2	176.5	ENSMUSG00000056602
Setd4	SET domain containing 4	ENSMUSG00000022948	102.655	0.811843	0.242382	3.34944	0.000809757	0.00796264	139.7	123.1	143.7	85.5	73.9	68.9	63.1	81.8	77.9	103.7	145.1	153	90.5	70.5	119.3	ENSMUSG00000022948
Ablim3	actin binding LIM protein family, member 3	ENSMUSG00000032735	542.771	0.811596	0.183817	4.41524	1.01e-05	0.000272174	469.6	476.9	682.8	412.8	436.9	490.6	389.8	298.2	405.8	695	838.3	818.3	672.1	512.6	541.7	ENSMUSG00000032735
Adgra2	adhesion G protein-coupled receptor A2	ENSMUSG00000031486	205.516	0.810883	0.258752	3.13382	0.00172546	0.0139164	124.7	150	261.6	144.6	125	197.2	143.3	159	196.5	299.7	257.9	260.1	210.6	266.5	286	ENSMUSG00000031486
Ppp1r12b	protein phosphatase 1, regulatory subunit 12B	ENSMUSG00000073557	333.952	0.808372	0.214815	3.7631	0.000167818	0.00246552	175.2	263.4	176.8	204.8	254.3	264.9	265.9	238.9	382.5	437.8	384.6	445.2	507.6	429.5	577.7	ENSMUSG00000073557
Cep89	centrosomal protein 89	ENSMUSG00000023072	126.406	0.807831	0.247989	3.25753	0.00112386	0.0101786	131.1	140.4	94.9	80.2	111.9	95	95.9	75.3	148.8	177.2	179.6	145.2	132.5	144.2	143.8	ENSMUSG00000023072
Iffo1	intermediate filament family orphan 1	ENSMUSG00000038271	74.5929	0.805097	0.256988	3.13281	0.00173139	0.0139489	48.4	50	66.1	35.9	46.7	71.3	58.3	50.8	66.3	91.5	93.7	81.8	123.4	109	125.8	ENSMUSG00000038271
Spata2l	spermatogenesis associated 2-like	ENSMUSG00000033594	219.088	0.804015	0.225093	3.57193	0.000354362	0.00423543	180.5	265.4	178.2	175.3	158.7	158	146.9	204.1	210.5	267.9	230.3	362.4	284.6	246.1	217.3	ENSMUSG00000033594
Entpd7	ectonucleoside triphosphate diphosphohydrolase 7	ENSMUSG00000025192	247.954	0.802897	0.246978	3.25088	0.00115049	0.0103876	75.2	164.4	189.7	160.5	182.6	207.9	248.9	299.1	310.5	301.4	327	332.2	311.8	266.5	341.5	ENSMUSG00000025192
Elmo1	engulfment and cell motility 1	ENSMUSG00000041112	140.675	0.800867	0.295781	2.70764	0.00677637	0.0377197	36.5	88.5	110.7	86.6	120.6	97.4	83.8	127.9	144.2	189.5	173.5	167.6	212.3	219.5	251.7	ENSMUSG00000041112
Mcph1	microcephaly, primary autosomal recessive 1	ENSMUSG00000039842	215.217	0.800624	0.166914	4.79662	1.61e-06	5.99e-05	184.8	143.3	158.1	186.9	188	153.2	225.9	172.2	189.5	319.3	277.1	325.4	252.6	228.9	223.1	ENSMUSG00000039842
Mxra8	matrix-remodelling associated 8	ENSMUSG00000029070	141.288	0.800547	0.268117	2.98582	0.00282822	0.0198439	170.9	101	171.1	92.9	125	135.4	131.1	89.4	96.5	178.9	199.6	236.7	92.1	160.7	138.1	ENSMUSG00000029070
Mbd4	methyl-CpG binding domain protein 4	ENSMUSG00000030322	115.803	0.800507	0.203596	3.93185	8.43e-05	0.00144904	79.5	87.5	87.7	92.9	93.5	98.6	89.9	134.5	102.3	157.6	168.1	170.5	102.8	146.6	125	ENSMUSG00000030322
Tcaf1	TRPM8 channel-associated factor 1	ENSMUSG00000036667	143.929	0.800164	0.197685	4.04766	5.17e-05	0.000980602	130	116.3	119.3	105.6	106.5	140.2	136	113.8	134.9	170.7	231.8	209.5	123.4	159.1	161.8	ENSMUSG00000036667
Arhgef7	Rho guanine nucleotide exchange factor (GEF7)	ENSMUSG00000031511	642.718	0.800049	0.239186	3.34489	0.000823155	0.00806324	366.5	464.4	748.9	405.4	466.2	496.5	454.2	460.9	746.5	808.6	716.2	857.3	918.1	837.9	893.1	ENSMUSG00000031511
Itpripl2	inositol 1,4,5-triphosphate receptor interacting protein-like 2	ENSMUSG00000095115	363.278	0.799909	0.17499	4.57116	4.85e-06	0.000148939	266.5	225	314.8	240.7	351	299.3	253.8	343.4	294.2	510.5	548.9	491	435.2	467.2	407.7	ENSMUSG00000095115
Tmem43	transmembrane protein 43	ENSMUSG00000030095	366.93	0.799715	0.211391	3.7831	0.000154888	0.00234323	314.9	259.6	214.2	368.5	303.2	274.4	381.3	372.5	232.6	537.4	569.6	540.7	304.4	429.5	401.2	ENSMUSG00000030095
Crybg1	crystallin beta-gamma domain containing 1	ENSMUSG00000019866	851.232	0.798085	0.187025	4.26726	1.98e-05	0.000462646	354.6	573	513.2	524.7	668.4	731.7	825.7	758.2	1067.4	1152.4	1070.9	1122.3	1074.4	1207.1	1124.3	ENSMUSG00000019866
Exoc3l	exocyst complex component 3-like	ENSMUSG00000043251	70.9599	0.797424	0.294621	2.70661	0.00679737	0.0377592	82.7	63.5	113.6	39.1	51.1	53.5	81.4	79	39.5	80.9	79.8	88.7	72.4	65.8	73.5	ENSMUSG00000043251
Heph	hephaestin	ENSMUSG00000031209	90.6644	0.796443	0.252795	3.15055	0.00162965	0.0133712	129	108.6	158.1	81.3	77.2	54.6	78.9	52.7	41.9	142.9	112.1	115.9	70.8	69	67	ENSMUSG00000031209
Foxp2	forkhead box P2	ENSMUSG00000029563	161.043	0.796052	0.241947	3.29018	0.00100122	0.00932306	129	175	73.3	136.2	113	128.3	144.5	117.6	141.9	245.8	221.1	188	195	190.5	216.5	ENSMUSG00000029563
Zranb3	zinc finger, RAN-binding domain containing 3	ENSMUSG00000036086	126.194	0.793321	0.198791	3.99073	6.59e-05	0.00118824	106.4	135.6	116.4	103.5	109.8	76	95.9	108.2	118.6	171.5	181.2	149.1	136.6	156.8	127.5	ENSMUSG00000036086
Itga6	integrin alpha 6	ENSMUSG00000027111	138.216	0.793121	0.206757	3.836	0.000125053	0.00198378	116.1	135.6	149.5	77.1	126.1	125.9	87.4	93.1	91.9	204.2	162.7	202.6	153.8	174	173.2	ENSMUSG00000027111
Pmp22	peripheral myelin protein 22	ENSMUSG00000018217	68.2955	0.79218	0.30327	2.61213	0.00899801	0.0460735	63.4	41.3	84.8	52.8	69.6	58.2	60.7	71.5	40.7	102.1	104.4	106.2	74.9	40.8	53.1	ENSMUSG00000018217
Plxna2	plexin A2	ENSMUSG00000026640	1685.16	0.79174	0.295068	2.68325	0.00729102	0.0395669	585.7	1137.4	655.5	1267	1233.5	1240.1	1290.8	1295.4	2647.6	1966.7	1563	2947	2737.9	2308.4	2401.4	ENSMUSG00000026640
Mtnr1a	melatonin receptor 1A	ENSMUSG00000054764	207.488	0.788932	0.264469	2.98307	0.00285369	0.0199597	142.9	194.2	132.2	225.9	119.5	139	204	125.1	159.3	234.4	340.1	263	302.7	301	228.8	ENSMUSG00000054764
Maged2	melanoma antigen, family D, 2	ENSMUSG00000025268	223.354	0.788922	0.185311	4.25729	2.07e-05	0.00047928	285.9	216.3	221.4	172.1	181.5	193.6	182.1	158	125.6	313.6	298.6	333.2	211.4	265.7	191.2	ENSMUSG00000025268
Itih5	inter-alpha (globulin) inhibitor H5	ENSMUSG00000025780	820.396	0.788234	0.280651	2.80859	0.00497589	0.0299715	466.4	732.6	510.3	477.2	770.5	759	700.7	405.4	981.4	1096.1	1156.1	1212.9	1230.7	790.9	1015.6	ENSMUSG00000025780
Mrvi1	MRV integration site 1	ENSMUSG00000005611	83.226	0.78765	0.282662	2.78655	0.0053273	0.0315251	66.6	45.2	96.3	77.1	69.6	54.6	83.8	49.9	50	102.1	120.5	125.7	96.3	96.4	114.4	ENSMUSG00000005611
Ccdc141	coiled-coil domain containing 141	ENSMUSG00000044033	579.222	0.78731	0.286853	2.74465	0.0060576	0.0346425	436.3	653.8	316.2	441.3	386.9	352.8	426.2	476.9	797.6	583.2	694	761.8	1030	786.2	545	ENSMUSG00000044033
Gm37653	predicted gene, 37653	ENSMUSG00000103739	54.2881	0.787002	0.27771	2.8339	0.00459841	0.0282709	32.2	30.8	17.2	40.1	44.6	38	72.9	62.1	53.5	73.5	82.9	54.6	76.5	61.9	73.5	ENSMUSG00000103739
Phldb1	pleckstrin homology like domain, family B, member 1	ENSMUSG00000048537	112.598	0.78656	0.249697	3.15006	0.00163239	0.0133816	66.6	75	86.2	62.3	94.6	109.3	83.8	84.7	75.6	151.9	135.1	171.5	134.1	142.7	215.7	ENSMUSG00000048537
Gm44667	predicted gene 44667	ENSMUSG00000109539	118.052	0.785428	0.224212	3.50307	0.000459936	0.0051762	64.5	84.6	66.1	63.3	95.6	96.2	142.1	117.6	139.5	126.6	138.9	174.4	165.4	132.5	163.4	ENSMUSG00000109539
Mthfd1l	methylenetetrahydrofolate dehydrogenase (NADP+ dependent) 1-like	ENSMUSG00000040675	86.3768	0.784843	0.265727	2.95357	0.00314122	0.0213979	59.1	51.9	41.7	80.2	61.9	66.5	66.8	63	70.9	103.7	88.3	169.5	141.5	114.4	116	ENSMUSG00000040675
Nfe2l2	nuclear factor, erythroid derived 2, like 2	ENSMUSG00000015839	1669.04	0.783953	0.168772	4.64503	3.4e-06	0.000110613	1373.4	1508.6	1397.2	1829.7	1134.6	1213.9	1398.9	1526.8	1702.3	2259.1	2399.8	2537.8	1684.9	1665.7	1402.9	ENSMUSG00000015839
Ccdc157	coiled-coil domain containing 157	ENSMUSG00000051427	125.484	0.783765	0.232368	3.37295	0.000743669	0.00751989	104.2	139.4	100.6	90.8	95.6	89.1	126.3	87.5	147.7	127.4	184.2	162.7	144	154.4	128.3	ENSMUSG00000051427
Utp14b	UTP14B small subunit processome component	ENSMUSG00000079470	631.419	0.783696	0.301261	2.60139	0.00928472	0.0472701	267.6	716.3	283.2	536.4	476	491.8	434.7	612.4	613.9	756.3	817.6	1016.1	668.8	756.4	1023.8	ENSMUSG00000079470
Zfp251	zinc finger protein 251	ENSMUSG00000022526	110.804	0.782893	0.22432	3.49008	0.000482883	0.00537142	102.1	77.9	71.9	80.2	93.5	83.1	120.2	104.4	96.5	136.4	165.8	139.3	97.1	147.4	146.3	ENSMUSG00000022526
NA	NA	ENSMUSG00000074873	68.8586	0.782567	0.284152	2.75405	0.00588634	0.0338953	22.6	49	35.9	45.4	45.6	48.7	59.5	57.4	94.2	69.4	80.6	90.6	111.9	101.9	120.1	NA
Rhbdf1	rhomboid 5 homolog 1	ENSMUSG00000020282	200.103	0.782195	0.279857	2.79498	0.00519034	0.0308919	170.9	207.7	218.5	123.5	133.7	117.6	134.8	141.1	153.5	230.3	112.1	304	281.4	381.7	290.9	ENSMUSG00000020282
Iffo2	intermediate filament family orphan 2	ENSMUSG00000041025	330.57	0.780758	0.227881	3.42617	0.000612154	0.0064459	214.9	307.7	403.9	272.4	202.1	226.9	269.6	328.3	341.8	372.4	354.7	479.3	465.6	390.4	328.5	ENSMUSG00000041025
Ezh2	enhancer of zeste 2 polycomb repressive complex 2 subunit	ENSMUSG00000029687	227.332	0.779002	0.161678	4.81823	1.45e-06	5.52e-05	205.3	181.7	176.8	163.7	181.5	190	219.8	175.9	172.1	319.3	292.5	305.9	235.3	283	307.2	ENSMUSG00000029687
Krba1	KRAB-A domain containing 1	ENSMUSG00000042810	285.924	0.777461	0.191927	4.05081	5.1e-05	0.000969587	185.9	193.3	122.2	174.2	200	210.2	265.9	248.3	339.5	316.1	303.2	382.9	494.4	432.7	420	ENSMUSG00000042810
Robo1	roundabout guidance receptor 1	ENSMUSG00000022883	145.049	0.775942	0.209334	3.70672	0.000209963	0.00291488	105.3	112.5	169.6	122.5	115.2	117.6	105.6	103.5	122.1	199.3	223.4	185.1	181.8	132.5	179.8	ENSMUSG00000022883
Scmh1	sex comb on midleg homolog 1	ENSMUSG00000000085	217.304	0.775234	0.206625	3.75189	0.00017551	0.00255173	118.2	150	175.4	121.4	189.1	152	180.9	183.4	260.5	272.8	251.8	266.9	319.2	285.3	332.6	ENSMUSG00000000085
Fat1	FAT atypical cadherin 1	ENSMUSG00000070047	3719.79	0.77461	0.25621	3.02334	0.00250004	0.018174	1417.5	3551.7	1785.3	2658.6	3093	3152.4	3354	3780.7	4489.4	4565.6	4949.2	5717.6	3886.4	4300.2	5095.3	ENSMUSG00000070047
Haus8	4HAUS augmin-like complex, subunit 8	ENSMUSG00000035439	69.9853	0.772135	0.262705	2.93917	0.00329095	0.0221766	58	55.8	73.3	70.7	66.3	51.1	69.2	45.2	32.6	102.1	105.2	115	65.8	80	59.6	ENSMUSG00000035439
Chd1l	chromodomain helicase DNA binding protein 1-like	ENSMUSG00000028089	434.156	0.771684	0.239548	3.22142	0.00127556	0.0111828	291.2	505.7	254.4	521.6	326	327.8	366.7	374.4	320.9	762	624.1	621.5	413	414.7	388.1	ENSMUSG00000028089
Plxna4	plexin A4	ENSMUSG00000029765	214.178	0.769718	0.257369	2.99072	0.00278316	0.0196141	124.7	127.9	284.6	159.4	146.7	182.9	143.3	129.8	160.5	267.1	261.8	304.9	292.1	300.2	326.8	ENSMUSG00000029765
Ncam2	neural cell adhesion molecule 2	ENSMUSG00000022762	133.63	0.768827	0.269122	2.8568	0.00427941	0.0269468	53.7	51.9	89.1	151	93.5	130.7	144.5	84.7	129.1	232	183.5	224.1	173.6	150.5	112.8	ENSMUSG00000022762
Fam160b2	family with sequence similarity 160, member B2	ENSMUSG00000022095	171.148	0.768695	0.223717	3.43602	0.000590322	0.00627315	94.6	146.1	155.2	125.6	114.1	128.3	153	135.5	207	192.8	185.8	249.4	219.7	207.7	252.5	ENSMUSG00000022095
Hist1h1d	histone cluster 1, H1d	ENSMUSG00000052565	594.99	0.768663	0.250588	3.06744	0.00215899	0.0162262	755.5	427.9	685.7	403.3	491.2	446.6	465.1	369.7	367.4	769.4	628.7	887.5	573.4	1048	605.5	ENSMUSG00000052565
Ubash3b	ubiquitin associated and SH3 domain containing, B	ENSMUSG00000032020	69.4083	0.767612	0.283722	2.70551	0.00682003	0.0377592	89.2	51.9	41.7	46.5	48.9	60.6	65.6	45.2	48.8	80	103.6	80.9	89.7	99.5	89.1	ENSMUSG00000032020
Pear1	platelet endothelial aggregation receptor 1	ENSMUSG00000028073	118.206	0.765673	0.283044	2.70514	0.00682755	0.0377592	83.8	77.9	185.4	77.1	90.2	90.3	76.5	80	103.5	146.2	132	159.8	154.7	145	170.8	ENSMUSG00000028073
Arvcf	armadillo repeat gene deleted in velocardiofacial syndrome	ENSMUSG00000000325	359.796	0.765213	0.150881	5.07163	3.94e-07	1.83e-05	335.3	363.4	428.4	245	251	247.1	358.2	270	276.7	412.5	386.1	465.7	450	448.4	459.2	ENSMUSG00000000325
Sox9	SRY (sex determining region Y)-box 9	ENSMUSG00000000567	224.105	0.764528	0.220247	3.47123	0.000518082	0.00568464	92.4	137.5	113.6	156.3	127.2	147.3	214.9	302	357	273.6	264.1	192.9	311.8	358.2	312.9	ENSMUSG00000000567
Ubap2	ubiquitin-associated protein 2	ENSMUSG00000028433	214.362	0.76444	0.288479	2.6499	0.00805161	0.0425616	112.8	137.5	227.1	136.2	180.4	137.8	174.9	148.6	291.9	226.2	243.4	303	273.1	252.4	370.1	ENSMUSG00000028433
Tmc6	transmembrane channel-like gene family 6	ENSMUSG00000025572	136.977	0.763457	0.221002	3.45452	0.000551278	0.0059557	78.4	104.8	117.9	87.6	118.5	99.8	137.2	127	195.3	148.6	195	175.4	156.3	157.6	155.2	ENSMUSG00000025572
Zbtb34	zinc finger and BTB domain containing 34	ENSMUSG00000068966	124.08	0.762271	0.267063	2.85427	0.00431353	0.0270991	50.5	81.7	127.9	69.7	100	87.9	97.1	111	140.7	147	139.7	150	195.8	190.5	171.6	ENSMUSG00000068966
Efemp2	epidermal growth factor-containing fibulin-like extracellular matrix protein 2	ENSMUSG00000024909	61.2871	0.760968	0.284623	2.6736	0.00750421	0.040374	45.1	52.9	89.1	47.5	55.4	52.3	55.9	29.2	38.4	87.4	86	89.6	59.2	62.7	68.6	ENSMUSG00000024909
Cdk6	cyclin-dependent kinase 6	ENSMUSG00000040274	677.153	0.760686	0.254694	2.98667	0.00282037	0.0198127	248.2	536.5	579.3	475.1	534.7	509.6	562.2	501.4	867.4	857.6	869	847.6	936.2	873.2	959.2	ENSMUSG00000040274
Rbm4	RNA binding motif protein 4	ENSMUSG00000094936	138.154	0.760519	0.264266	2.87786	0.00400383	0.0256029	87	104.8	102.1	96.1	98.9	86.7	94.7	107.2	170.9	120.1	144.3	214.3	253.4	184.2	207.5	ENSMUSG00000094936
Arhgap17	Rho GTPase activating protein 17	ENSMUSG00000030766	312.138	0.757954	0.244299	3.10257	0.00191846	0.0149503	149.4	160.6	248.7	199.6	239.1	272	255	259.6	433.7	401.8	336.2	463.7	416.3	369.2	477.2	ENSMUSG00000030766
Abhd2	abhydrolase domain containing 2	ENSMUSG00000039202	3191.37	0.755618	0.244366	3.09215	0.00198712	0.0153405	1974.1	2755.6	2933.8	2118	2404	2349.5	2448.1	2540.9	4337.1	2811.2	4188.5	4602.2	3633	3619	5155.8	ENSMUSG00000039202
Ajuba	ajuba LIM protein	ENSMUSG00000022178	94.645	0.75494	0.239836	3.14773	0.00164542	0.0134315	60.2	88.5	58.9	63.3	68.5	77.2	102	96	95.3	110.3	125.9	115.9	130	141.1	86.6	ENSMUSG00000022178
Brd8	bromodomain containing 8	ENSMUSG00000003778	450.56	0.75493	0.153035	4.93305	8.1e-07	3.4e-05	339.6	326.9	366.6	298.8	385.8	301.7	420.2	432.7	407	457.4	580.4	628.4	612.9	561.2	639	ENSMUSG00000003778
9630010A21Rik	RIKEN cDNA 9630010A21 gene	ENSMUSG00000103867	47.4541	0.754901	0.286165	2.63799	0.00833996	0.0434958	23.6	19.2	27.3	27.5	41.3	28.5	44.9	38.6	58.1	54.7	56.8	52.6	85.6	71.3	81.7	ENSMUSG00000103867
Cep192	centrosomal protein 192	ENSMUSG00000024542	396.443	0.754271	0.202992	3.71576	0.000202594	0.00284534	210.6	334.6	311.9	323.1	338	305.3	331.5	336.8	513.9	569.3	471.4	590.4	424.5	411.5	473.9	ENSMUSG00000024542
Ift122	intraflagellar transport 122	ENSMUSG00000030323	139.059	0.753455	0.203561	3.70137	0.000214442	0.00296221	112.8	144.2	100.6	109.8	98.9	121.2	109.3	90.3	122.1	163.3	170.4	223.1	176.9	179.5	163.4	ENSMUSG00000030323
P2ry2	purinergic receptor P2Y, G-protein coupled 2	ENSMUSG00000032860	146.905	0.751777	0.265404	2.83258	0.00461743	0.0283491	91.3	97.1	130.8	50.7	123.9	111.7	150.6	159	139.5	142.1	186.5	152	212.3	207.7	248.4	ENSMUSG00000032860
Naalad2	N-acetylated alpha-linked acidic dipeptidase 2	ENSMUSG00000043943	66.2392	0.750287	0.236366	3.17426	0.00150217	0.0126291	89.2	66.3	74.7	53.8	57.6	60.6	64.4	59.3	50	93.9	91.4	104.2	46.1	49.4	32.7	ENSMUSG00000043943
Itga4	integrin alpha 4	ENSMUSG00000027009	196.085	0.750078	0.238136	3.14978	0.00163392	0.0133816	122.5	96.1	136.6	102.4	190.2	200.7	154.2	201.3	186	265.4	263.3	300.1	260	195.2	267.2	ENSMUSG00000027009
Vangl1	VANGL planar cell polarity 1	ENSMUSG00000027860	266.092	0.749635	0.187288	4.00258	6.27e-05	0.00113843	231	220.2	244.4	152	228.2	255.4	286.6	224.8	287.2	320.2	370	377	244.3	286.9	263.1	ENSMUSG00000027860
Csrp1	cysteine and glycine-rich protein 1	ENSMUSG00000026421	173.565	0.749231	0.280516	2.67091	0.0075647	0.0405998	134.3	108.6	211.3	100.3	179.3	163.9	136	133.6	70.9	253.2	228	264	194.2	210.1	215.7	ENSMUSG00000026421
Zbtb20	zinc finger and BTB domain containing 20	ENSMUSG00000022708	12772.5	0.748016	0.229222	3.26328	0.00110132	0.0100396	5603.2	10406.1	10717.7	8630.3	9554	9432.4	11515.4	12310.1	17997.1	13588.1	15850.3	16943.5	19202.4	15916.7	13919.7	ENSMUSG00000022708
Meis1	Meis homeobox 1	ENSMUSG00000020160	189.152	0.746794	0.204307	3.65525	0.000256929	0.00336445	123.6	172.1	152.4	119.3	145.6	162.7	162.7	156.2	205.8	195.2	229.5	293.2	248.5	235.9	234.5	ENSMUSG00000020160
Cntrl	centriolin	ENSMUSG00000057110	831.49	0.745156	0.184814	4.03193	5.53e-05	0.00103301	837.2	750	498.8	500.5	613	620	953.2	769.5	904.6	842.1	1104.7	957.6	1101.6	967.3	1052.4	ENSMUSG00000057110
Tpm1	tropomyosin 1, alpha	ENSMUSG00000032366	1062.81	0.743546	0.181897	4.08774	4.36e-05	0.00085435	1121.9	865.3	794.9	817.2	883.6	842.2	876.7	897.4	815.1	1311.7	1640.5	1304.5	938.7	1320	1512.4	ENSMUSG00000032366
Ednrb	endothelin receptor type B	ENSMUSG00000022122	843.709	0.742832	0.220935	3.36222	0.000773182	0.00772917	1031.7	917.2	968.8	676.8	753.1	745.9	596.2	667	477.9	813.5	1678.1	1148.6	598.1	791.7	790.9	ENSMUSG00000022122
Dgkd	diacylglycerol kinase, delta	ENSMUSG00000070738	559.269	0.742338	0.260856	2.84578	0.00443023	0.0276244	263.3	374	518.9	346.3	415.2	418.1	364.3	431.8	788.3	633.8	656.4	682.9	844.9	782.3	868.6	ENSMUSG00000070738
Cabin1	calcineurin binding protein 1	ENSMUSG00000020196	527.202	0.741087	0.227166	3.26231	0.00110508	0.0100396	248.2	400	425.5	267.1	405.4	438.3	461.4	442.1	593	512.9	604.9	738.5	796.4	776	798.3	ENSMUSG00000020196
St5	suppression of tumorigenicity 5	ENSMUSG00000031024	975.735	0.73948	0.232329	3.18291	0.00145805	0.0123505	439.5	698	746	733.8	806.4	683	831.8	830.6	1389.5	1211.2	1013.3	1488.6	1219.2	1143.6	1401.3	ENSMUSG00000031024
Eppk1	epiplakin 1	ENSMUSG00000115388	1347.33	0.739283	0.246271	3.00191	0.0026829	0.019084	460	937.4	718.7	758.1	1142.2	1139.1	1160.9	1365	1877.8	1484.8	1699.6	1889	1796.8	1661	2119.5	ENSMUSG00000115388
Slc16a2	solute carrier family 16 (monocarboxylic acid transporters), member 2	ENSMUSG00000033965	2391.7	0.736857	0.277451	2.65581	0.00791183	0.0420764	1159.5	1985.5	2892.2	1653.4	1766	1875.5	1942.9	1748.8	3191.8	2993.3	2339.9	3491.6	3304.7	2900.2	2630.2	ENSMUSG00000033965
Samd4	sterile alpha motif domain containing 4	ENSMUSG00000021838	145.998	0.736738	0.255716	2.88108	0.00396318	0.0254072	48.4	76	102.1	104.5	121.7	122.3	111.7	107.2	175.6	225.4	152	203.6	218	216.3	205.1	ENSMUSG00000021838
Kif21b	kinesin family member 21B	ENSMUSG00000041642	105.676	0.736189	0.280662	2.62305	0.00871467	0.0449553	37.6	40.4	80.5	61.2	81.5	103.3	83.8	99.7	122.1	142.9	113.6	153	132.5	162.3	170.8	ENSMUSG00000041642
Trps1	transcriptional repressor GATA binding 1	ENSMUSG00000038679	121.961	0.735453	0.256248	2.87009	0.0041036	0.026117	70.9	74	61.8	70.7	84.8	129.5	98.4	114.8	158.1	169.9	139.7	163.7	164.5	131.7	196.9	ENSMUSG00000038679
Ly6e	lymphocyte antigen 6 complex, locus E	ENSMUSG00000022587	6507.48	0.734983	0.258677	2.84132	0.00449273	0.0277966	3847.2	4405.5	2690.9	4382.7	5648.1	5738.3	5825.1	7560.5	3751	8000	9762.6	8482.5	6310	9603.6	11604.1	ENSMUSG00000022587
Tnfaip2	tumor necrosis factor, alpha-induced protein 2	ENSMUSG00000021281	955.009	0.734705	0.208234	3.52827	0.000418291	0.00481886	904.9	668.2	826.5	538.5	589	630.7	767.5	1053.6	1301.1	1096.1	996.4	832	1495.6	1567.7	1057.3	ENSMUSG00000021281
Rai1	retinoic acid induced 1	ENSMUSG00000062115	199.058	0.734542	0.278826	2.63441	0.00842844	0.0438021	86	126.9	185.4	116.1	158.7	141.3	183.4	148.6	248.8	183.8	198.8	310.8	309.3	279.8	308	ENSMUSG00000062115
Stat5a	signal transducer and activator of transcription 5A	ENSMUSG00000004043	400.952	0.734195	0.176979	4.14848	3.35e-05	0.000692845	281.6	350.9	230	291.4	252.1	273.2	431.1	424.3	368.6	363.4	519	476.4	597.3	604.3	550.7	ENSMUSG00000004043
Pitpnm1	phosphatidylinositol transfer protein, membrane-associated 1	ENSMUSG00000024851	81.6687	0.733121	0.274893	2.66693	0.00765481	0.0409706	44.1	52.9	53.2	41.2	78.2	67.7	78.9	81.8	66.3	90.7	92.1	128.6	133.3	87.8	128.3	ENSMUSG00000024851
Dcaf15	DDB1 and CUL4 associated factor 15	ENSMUSG00000037103	64.0168	0.730822	0.25028	2.92002	0.00350007	0.0233081	47.3	48.1	51.7	41.2	53.3	47.5	53.4	63	39.5	73.5	72.9	89.6	104.5	81.5	93.1	ENSMUSG00000037103
Apex2	apurinic/apyrimidinic endonuclease 2	ENSMUSG00000025269	193.042	0.730582	0.236499	3.08916	0.00200723	0.015443	72	149	142.3	147.8	150	134.2	214.9	189.1	266.3	200.9	252.6	264	262.4	215.6	234.5	ENSMUSG00000025269
Pacs2	phosphofurin acidic cluster sorting protein 2	ENSMUSG00000021143	389.888	0.729155	0.187287	3.89325	9.89e-05	0.00164389	241.8	300.9	313.4	262.9	316.3	276.8	387.4	318	455.8	450.8	389.2	580.6	517.5	478.1	558.9	ENSMUSG00000021143
Timp2	tissue inhibitor of metalloproteinase 2	ENSMUSG00000017466	320.777	0.728428	0.253251	2.87631	0.00402358	0.0257011	232.1	225.9	516	230.2	263	269.6	272	288.8	261.6	396.1	429.1	438.4	296.2	375.5	317	ENSMUSG00000017466
Camsap3	calmodulin regulated spectrin-associated protein family, member 3	ENSMUSG00000044433	233.01	0.726721	0.165605	4.38828	1.14e-05	0.000302609	165.5	166.3	176.8	163.7	185.8	152	204	171.2	229.1	300.6	234.9	296.2	360.3	329.2	359.5	ENSMUSG00000044433
Trim11	tripartite motif-containing 11	ENSMUSG00000020455	262.766	0.721721	0.180169	4.00579	6.18e-05	0.00112661	239.6	193.3	217.1	141.5	220.6	218.6	208.9	253.1	244.2	294	333.9	328.3	320	355.1	373.4	ENSMUSG00000020455
Mrtfb	myocardin related transcription factor B	ENSMUSG00000009569	1481.83	0.721667	0.134621	5.36073	8.29e-08	4.57e-06	701.7	942.2	904.2	1202.6	1167.2	1142.7	1322.4	1517.4	1789.5	1871.1	1930.7	1991.3	1906.2	1933.7	1904.6	ENSMUSG00000009569
Gnb4	guanine nucleotide binding protein (G protein), beta 4	ENSMUSG00000027669	122.88	0.719943	0.234656	3.06807	0.00215443	0.0162059	158	88.5	175.4	87.6	98.9	96.2	94.7	91.2	110.5	156	152.8	156.8	143.1	120.7	112.8	ENSMUSG00000027669
Fam53b	family with sequence similarity 53, member B	ENSMUSG00000030956	228.429	0.719784	0.277853	2.59052	0.00958319	0.0482434	99.9	185.6	241.5	137.3	180.4	218.6	179.7	170.3	272.1	276.1	276.4	330.3	299.5	247.7	311.3	ENSMUSG00000030956
Sp100	nuclear antigen Sp100	ENSMUSG00000026222	270.982	0.719612	0.223876	3.21434	0.00130744	0.0113597	224.6	180.8	307.6	160.5	257.6	196	211.3	218.2	263.9	318.5	332.4	360.5	417.9	297.1	317.8	ENSMUSG00000026222
Myh10	myosin, heavy polypeptide 10, non-muscle	ENSMUSG00000020900	865.217	0.719023	0.222532	3.23109	0.00123318	0.010893	363.2	608.6	605.2	526.9	747.7	826.7	834.2	640.6	976.7	998.1	1272	1187.6	1053.9	1098.2	1238.7	ENSMUSG00000020900
2019-09-11	septin 11	ENSMUSG00000058013	849.613	0.718885	0.135822	5.29283	1.2e-07	6.34e-06	614.7	770.1	600.9	715.8	640.1	630.7	824.5	858.9	745.3	1069.9	1084.7	1116.4	950.2	948.5	1173.3	ENSMUSG00000058013
Dusp10	dual specificity phosphatase 10	ENSMUSG00000039384	95.0792	0.718854	0.260539	2.7591	0.00579605	0.0335261	53.7	67.3	73.3	73.9	77.2	63	75.3	95	127.9	93.1	102.1	158.8	120.9	126.2	118.5	ENSMUSG00000039384
Anxa5	annexin A5	ENSMUSG00000027712	957.616	0.71775	0.273267	2.62655	0.0086255	0.044574	1195	541.3	636.8	541.6	1094.4	912.2	943.5	873	773.2	1259.4	1610.6	1320.1	821	994.7	847.3	ENSMUSG00000027712
Cep162	centrosomal protein 162	ENSMUSG00000056919	195.17	0.717703	0.22107	3.24649	0.00116836	0.0104895	146.2	186.5	117.9	148.9	160.8	122.3	131.1	187.2	177.9	182.9	281.7	246.5	283.8	295.5	258.2	ENSMUSG00000056919
Mcam	melanoma cell adhesion molecule	ENSMUSG00000032135	69.0792	0.714181	0.223505	3.19537	0.00139651	0.0119563	68.8	62.5	69	56	63	67.7	37.6	39.5	31.4	87.4	115.9	102.3	86.4	77.6	71.1	ENSMUSG00000032135
L3mbtl3	L3MBTL3 histone methyl-lysine binding protein	ENSMUSG00000039089	258.417	0.713718	0.188407	3.78817	0.000151758	0.00230984	168.7	239.4	165.3	159.4	191.3	181.7	214.9	281.3	287.2	263.8	302.5	306.9	320.8	395.1	397.9	ENSMUSG00000039089
Cul9	cullin 9	ENSMUSG00000040327	156.689	0.713477	0.270201	2.64054	0.00827738	0.0432946	55.9	115.4	149.5	127.8	108.7	120	116.6	134.5	172.1	195.2	162	228	229.5	216.3	219	ENSMUSG00000040327
Foxk1	forkhead box K1	ENSMUSG00000056493	327.454	0.713044	0.234157	3.04516	0.00232559	0.0172051	177.3	219.2	291.8	204.8	260.8	255.4	241.7	272.8	444.2	387.1	358.5	436.4	508.4	398.2	455.1	ENSMUSG00000056493
Fus	fused in sarcoma	ENSMUSG00000030795	761.673	0.712882	0.249281	2.85975	0.00423974	0.0267505	339.6	430.7	728.8	472	514.1	507.2	540.4	646.3	989.5	851	739.3	857.3	1364.8	1168.7	1275.5	ENSMUSG00000030795
Slc8a1	solute carrier family 8 (sodium/calcium exchanger), member 1	ENSMUSG00000054640	98.0027	0.711334	0.251203	2.83171	0.00463002	0.0284055	59.1	51.9	102.1	59.1	97.8	79.6	77.7	82.8	64	129	127.4	130.5	142.3	128.6	138.1	ENSMUSG00000054640
Ccar2	cell cycle activator and apoptosis regulator 2	ENSMUSG00000033712	376.385	0.71092	0.158323	4.49032	7.11e-06	0.000206108	235.3	290.4	320.6	249.2	298.9	272	384.9	346.2	473.2	454.1	411.5	477.4	472.2	485.2	474.7	ENSMUSG00000033712
Ank3	ankyrin 3, epithelial	ENSMUSG00000069601	560.288	0.706966	0.208027	3.39843	0.000677726	0.0069927	386.9	420.2	444.2	383.3	506.4	494.1	350.9	396	660.4	670.5	733.1	855.4	667.2	732.1	703.5	ENSMUSG00000069601
Nynrin	NYN domain and retroviral integrase containing	ENSMUSG00000075592	84.0572	0.706163	0.254509	2.77461	0.00552677	0.0323452	63.4	66.3	113.6	51.7	71.7	61.8	74.1	64.9	91.9	97.2	99.8	105.2	102	107.4	89.9	ENSMUSG00000075592
Ccm2l	cerebral cavernous malformation 2-like	ENSMUSG00000027474	64.0893	0.705217	0.264861	2.66259	0.00775415	0.04137	51.6	48.1	80.5	46.5	55.4	54.6	60.7	48.9	44.2	98.8	75.2	80.9	67.5	63.5	85	ENSMUSG00000027474
Ankrd52	ankyrin repeat domain 52	ENSMUSG00000014498	667.331	0.704059	0.266187	2.64498	0.00816964	0.0429189	304.1	504.8	605.2	355.8	553.2	504.8	505.2	587	989.5	757.9	694.7	850.5	883.6	884.2	1029.5	ENSMUSG00000014498
Abl1	c-abl oncogene 1, non-receptor tyrosine kinase	ENSMUSG00000026842	641.266	0.699769	0.26396	2.65104	0.00802436	0.0424816	291.2	500	517.5	372.7	533.6	514.3	484.5	521.2	902.3	739.1	621.8	946.9	879.5	808.1	986.2	ENSMUSG00000026842
Plxna1	plexin A1	ENSMUSG00000030084	416.039	0.69947	0.194045	3.60469	0.00031253	0.00387991	212.8	279.8	383.8	287.2	326	399.1	395.9	374.4	437.2	514.5	507.4	621.5	481.3	503.2	516.4	ENSMUSG00000030084
Gab2	growth factor receptor bound protein 2-associated protein 2	ENSMUSG00000004508	111.103	0.698777	0.230703	3.0289	0.00245443	0.0179317	76.3	83.6	102.1	61.2	115.2	85.5	80.1	103.5	97.7	131.5	138.9	154.9	148.1	129.3	158.5	ENSMUSG00000004508
Ccdc191	coiled-coil domain containing 191	ENSMUSG00000022701	128.907	0.696639	0.24831	2.80552	0.00502362	0.0302072	158	123.1	80.5	119.3	77.2	97.4	133.6	119.5	115.1	123.3	165.8	188	145.6	143.4	143.8	ENSMUSG00000022701
Tada3	transcriptional adaptor 3	ENSMUSG00000048930	108.419	0.696021	0.211238	3.29496	0.00098435	0.00920511	68.8	111.5	67.6	83.4	95.6	79.6	123.9	115.7	118.6	141.3	131.3	147.1	105.3	123.1	113.6	ENSMUSG00000048930
Mef2c	myocyte enhancer factor 2C	ENSMUSG00000005583	169.063	0.695617	0.163505	4.25442	2.1e-05	0.000484191	176.2	172.1	184	121.4	147.8	148.5	154.2	135.5	117.4	221.3	221.9	232.8	186.8	159.1	156.9	ENSMUSG00000005583
Tm4sf4	transmembrane 4 superfamily member 4	ENSMUSG00000027801	1485.27	0.694243	0.244671	2.83745	0.00454749	0.0280266	1420.7	1170.1	1265	1365.2	1213.9	1186.6	1186.4	1571	760.4	1552.6	2726	1814	1449.6	1581.8	2015.7	ENSMUSG00000027801
Rnpep	arginyl aminopeptidase (aminopeptidase B)	ENSMUSG00000041926	339.791	0.693869	0.191326	3.62664	0.000287138	0.00363252	203.1	255.8	242.9	223.8	270.6	305.3	221	318	351.2	459	391.5	442.3	415.5	459.3	537.6	ENSMUSG00000041926
Adcy7	adenylate cyclase 7	ENSMUSG00000031659	216.737	0.693377	0.175462	3.95172	7.76e-05	0.0013653	149.4	125	173.9	159.4	202.1	193.6	178.5	177.8	152.3	268.7	297.1	332.2	254.2	268.1	318.7	ENSMUSG00000031659
Pcdh1	protocadherin 1	ENSMUSG00000051375	1926.48	0.692803	0.227993	3.0387	0.00237605	0.0175049	833.9	1380.7	1729.3	984	1561.7	1447.9	1766.8	1855.1	2239.5	1898.9	2169.5	2386.8	2974	2788.9	2880.2	ENSMUSG00000051375
Tspan3	tetraspanin 3	ENSMUSG00000032324	95.7753	0.692704	0.247168	2.80257	0.00506974	0.0304303	91.3	95.2	135.1	82.4	77.2	85.5	98.4	69.6	54.6	131.5	111.3	153.9	72.4	94.8	83.3	ENSMUSG00000032324
Ppox	protoporphyrinogen oxidase	ENSMUSG00000062729	229.863	0.691538	0.225071	3.07253	0.00212253	0.0160416	145.1	213.4	207	179.5	186.9	158	183.4	212.6	297.7	224.6	281.7	341.9	307.7	264.9	243.5	ENSMUSG00000062729
Ctc1	CTS telomere maintenance complex component 1	ENSMUSG00000020898	222.497	0.690916	0.192568	3.58791	0.000333335	0.00403361	139.7	174	195.5	196.4	210.8	171	242.9	175	166.3	370	275.6	288.4	246	236.7	249.2	ENSMUSG00000020898
Dgkz	diacylglycerol kinase zeta	ENSMUSG00000040479	508.439	0.689794	0.263455	2.61826	0.00883806	0.0454448	265.4	300.9	514.6	331.5	446.7	426.4	346.1	410.1	676.7	633	575.8	734.6	724	663.9	576.9	ENSMUSG00000040479
Nt5dc2	5'-nucleotidase domain containing 2	ENSMUSG00000071547	100.22	0.687817	0.183656	3.74513	0.000180297	0.00260621	105.3	92.3	115	84.5	90.2	86.7	74.1	73.4	70.9	133.1	142	146.1	99.5	102.7	87.4	ENSMUSG00000071547
Gpatch8	G patch domain containing 8	ENSMUSG00000034621	607.718	0.687527	0.223947	3.07004	0.00214027	0.0161409	367.5	495.2	520.4	388.5	493.4	478.7	535.5	467.5	888.3	763.7	646.4	781.3	842.4	658.4	788.5	ENSMUSG00000034621
Patj	PATJ, crumbs cell polarity complex component	ENSMUSG00000061859	570.967	0.686429	0.163776	4.19128	2.77e-05	0.00060045	456.7	661.5	419.7	391.7	433.6	454.9	548.9	572	524.4	611.7	745.4	702.4	674.6	676.5	690.4	ENSMUSG00000061859
Clstn1	calsyntenin 1	ENSMUSG00000039953	94.1529	0.685514	0.209448	3.27296	0.00106428	0.00980157	69.9	68.3	94.9	65.5	81.5	72.5	92.3	95	75.6	109.4	114.4	129.6	116.8	105	121.7	ENSMUSG00000039953
Il10ra	interleukin 10 receptor, alpha	ENSMUSG00000032089	120.648	0.684071	0.258411	2.64722	0.00811555	0.0427321	50.5	73.1	110.7	82.4	107.6	134.2	82.6	102.5	133.7	173.1	170.4	176.3	134.1	138.7	139.7	ENSMUSG00000032089
Nedd9	neural precursor cell expressed, developmentally down-regulated gene 9	ENSMUSG00000021365	288.819	0.682285	0.25093	2.71902	0.00654755	0.0367493	199.9	184.6	265.9	182.7	304.3	262.5	188.2	350.9	227.9	347.9	396.9	457.9	286.3	292.4	384	ENSMUSG00000021365
Scd2	stearoyl-Coenzyme A desaturase 2	ENSMUSG00000025203	244.066	0.681838	0.222235	3.0681	0.00215427	0.0162059	174.1	200	205.6	146.8	232.6	213.8	229.5	301	197.7	332.4	238.7	380.9	255	275.9	277	ENSMUSG00000025203
Lasp1	LIM and SH3 protein 1	ENSMUSG00000038366	1676.38	0.681291	0.257234	2.64852	0.00808444	0.0426452	677	1452.8	1313.8	1037.9	1257.4	1295.9	1488.8	1481.6	2662.7	1838.5	1817.9	2102.3	2369.3	2168.1	2181.6	ENSMUSG00000038366
Piezo1	piezo-type mechanosensitive ion channel component 1	ENSMUSG00000014444	187.623	0.679695	0.246159	2.7612	0.00575887	0.0333694	111.8	109.6	217.1	113	172.8	169.9	140.9	173.1	173.2	220.5	248.7	260.1	235.3	244.6	223.9	ENSMUSG00000014444
Odf2	outer dense fiber of sperm tails 2	ENSMUSG00000026790	233.418	0.676121	0.203091	3.32915	0.000871102	0.00842134	122.5	193.3	194.1	171	184.8	144.9	227.1	207.9	250	220.5	265.6	315.6	328.3	308.1	367.7	ENSMUSG00000026790
Tchp	trichoplein, keratin filament binding	ENSMUSG00000002486	59.0499	0.67563	0.24844	2.71949	0.00653825	0.0367096	33.3	39.4	40.2	38	38	53.5	61.9	51.7	62.8	60.4	74.5	71.1	82.3	87	91.5	ENSMUSG00000002486
Dcaf12l1	DDB1 and CUL4 associated factor 12-like 1	ENSMUSG00000045284	138.92	0.675031	0.207912	3.24671	0.00116747	0.0104869	162.3	148.1	138	116.1	117.4	96.2	115.4	89.4	120.9	213.2	138.9	175.4	158	161.5	133.2	ENSMUSG00000045284
Plekha5	pleckstrin homology domain containing, family A member 5	ENSMUSG00000030231	784.383	0.67382	0.200819	3.35536	0.000792612	0.0078387	430.9	646.1	437	584.9	616.2	615.3	664.2	674.5	889.5	984.2	758.5	1156.4	1271.9	963.3	1072.8	ENSMUSG00000030231
Pcolce	procollagen C-endopeptidase enhancer protein	ENSMUSG00000029718	111.541	0.672658	0.259286	2.59427	0.0094792	0.0478848	134.3	89.4	142.3	86.6	100	104.5	126.3	80.9	58.1	139.7	176.6	147.1	90.5	98.8	98	ENSMUSG00000029718
Sec61a2	Sec61, alpha subunit 2 (S. cerevisiae)	ENSMUSG00000025816	151.536	0.67199	0.195433	3.43846	0.000585026	0.00623577	88.1	100	80.5	106.6	117.4	124.7	134.8	157.1	183.7	189.5	166.6	199.7	250.1	192.8	181.4	ENSMUSG00000025816
Cyth4	cytohesin 4	ENSMUSG00000018008	202.553	0.670809	0.223981	2.99494	0.00274499	0.0193997	127.9	99	162.4	139.4	181.5	186.5	178.5	248.3	153.5	280.1	273.3	253.3	218.8	238.3	297.4	ENSMUSG00000018008
Fndc3b	fibronectin type III domain containing 3B	ENSMUSG00000039286	1864.03	0.667797	0.211161	3.16249	0.00156423	0.0129926	983.3	1297	1165.8	1348.3	1621.5	1616.6	1780.2	2444.9	1582.5	2103.1	3126.8	2054.6	1805.8	2444.8	2585.2	ENSMUSG00000039286
Engase	endo-beta-N-acetylglucosaminidase	ENSMUSG00000033857	93.4395	0.667082	0.238397	2.7982	0.00513881	0.0307318	64.5	76.9	84.8	60.2	73.9	91.5	97.1	64.9	82.6	104.5	133.6	118.9	121.8	130.9	95.6	ENSMUSG00000033857
Eps15l1	epidermal growth factor receptor pathway substrate 15-like 1	ENSMUSG00000006276	281.595	0.667033	0.249101	2.67776	0.00741171	0.0400064	152.6	203.8	234.3	174.2	217.4	210.2	199.1	239.9	415.1	321	261	374.1	412.2	402.9	406.1	ENSMUSG00000006276
Spint2	serine protease inhibitor, Kunitz type 2	ENSMUSG00000074227	400.56	0.666702	0.219448	3.03809	0.00238084	0.0175328	212.8	367.3	379.5	269.2	334.7	369.4	333.9	321.7	383.7	436.1	547.4	561.1	427	466.4	598.1	ENSMUSG00000074227
Prpf40b	pre-mRNA processing factor 40B	ENSMUSG00000023007	203.155	0.666427	0.253042	2.63366	0.00844703	0.0438325	97.8	193.3	125.1	178.4	121.7	168.7	163.9	171.2	241.9	222.2	218.8	304	274.8	301	264.7	ENSMUSG00000023007
Ets2	E26 avian leukemia oncogene 2, 3' domain	ENSMUSG00000022895	613.072	0.666197	0.240249	2.77294	0.00555528	0.0324687	475	464.4	871.1	419.2	576	519.1	386.2	484.5	529.1	735.9	770	897.2	621.1	587.9	859.6	ENSMUSG00000022895
Lgals3bp	lectin, galactoside-binding, soluble, 3 binding protein	ENSMUSG00000033880	694.781	0.665568	0.179759	3.70257	0.00021343	0.00295158	457.8	511.5	779.1	463.5	561.9	570.1	519.7	549.4	596.5	770.2	873.6	886.5	925.5	919.4	1036.9	ENSMUSG00000033880
Agrn	agrin	ENSMUSG00000041936	859.761	0.664461	0.197684	3.36123	0.000775956	0.00774366	398.7	669.2	767.6	611.3	656.4	642.6	793	769.5	1044.2	993.2	971.1	1063.8	1195.4	1098.2	1222.3	ENSMUSG00000041936
Zfp512b	zinc finger protein 512B	ENSMUSG00000000823	484.674	0.66433	0.247526	2.68388	0.00727737	0.0395069	250.4	425.9	372.3	292.5	341.3	327.8	426.2	373.5	743	535	429.1	560.2	693.5	671.8	827.7	ENSMUSG00000000823
H2-D1	histocompatibility 2, D region locus 1	ENSMUSG00000073411	7826.18	0.664153	0.184028	3.60898	0.000307404	0.00383086	5970.8	5255.4	5199.3	7862.7	6255.6	6170.7	6108	7763.7	6117.2	9657.1	13981.7	8510.7	8667	9235.2	10637.5	ENSMUSG00000073411
Tpm3	tropomyosin 3, gamma	ENSMUSG00000027940	486	0.664045	0.221978	2.99149	0.00277622	0.0195731	246.1	338.4	478.7	350.5	374.9	387.2	353.4	395.1	475.6	555.4	501.3	707.3	766.7	776.8	582.6	ENSMUSG00000027940
Bphl	biphenyl hydrolase-like (serine hydrolase, breast epithelial mucin-associated antigen)	ENSMUSG00000038286	1481.76	0.664013	0.216982	3.06022	0.00221177	0.0165378	1746.3	1411.4	1321	1481.3	1220.5	1140.3	1338.2	1305.7	1190.7	2107.2	2029.7	1951.3	1902.9	1166.4	913.5	ENSMUSG00000038286
Rhbdf2	rhomboid 5 homolog 2	ENSMUSG00000020806	224.545	0.663465	0.195614	3.39171	0.000694574	0.00713546	131.1	141.3	155.2	151	205.4	225.7	173.6	237.1	226.7	294	277.9	349.7	241	246.1	312.1	ENSMUSG00000020806
Mtmr12	myotubularin related protein 12	ENSMUSG00000039458	197.105	0.660449	0.216393	3.05208	0.00227263	0.0169279	130	183.6	186.9	139.4	158.7	160.4	154.2	184.4	240.7	186.2	253.3	285.4	238.6	239.1	215.7	ENSMUSG00000039458
Gm48870	predicted gene, 48870	ENSMUSG00000113065	118.553	0.658597	0.209248	3.14745	0.00164701	0.0134382	63.4	93.3	61.8	110.9	86.9	74.8	97.1	118.5	118.6	142.9	135.1	153.9	181	172.4	167.5	ENSMUSG00000113065
Dvl3	dishevelled segment polarity protein 3	ENSMUSG00000003233	267.636	0.658435	0.222637	2.95744	0.00310203	0.021194	139.7	189.4	257.3	185.8	208.7	217.4	212.5	279.4	350	276.1	329.3	360.5	363.6	322.2	322.7	ENSMUSG00000003233
Alcam	activated leukocyte cell adhesion molecule	ENSMUSG00000022636	2484.18	0.656536	0.177997	3.68847	0.000225607	0.00306888	2185.8	2698.9	1533.8	2073.6	2105.1	2000.3	2357	1843.8	2111.6	3335.6	3537.5	2866.1	2918.1	3068	2627.7	ENSMUSG00000022636
2019-09-02	septin 2	ENSMUSG00000026276	82.0871	0.65606	0.247313	2.65275	0.00798395	0.0423322	39.8	71.1	44.6	64.4	71.7	67.7	61.9	79	65.1	84.1	125.9	111.1	118.5	114.4	111.9	ENSMUSG00000026276
Mapk8ip3	mitogen-activated protein kinase 8 interacting protein 3	ENSMUSG00000024163	450.237	0.655954	0.196244	3.34254	0.000830146	0.00811359	254.7	371.1	293.2	360	345.6	313.6	338.8	413	507	445.9	508.2	653.7	647.5	586.3	714.9	ENSMUSG00000024163
Amot	angiomotin	ENSMUSG00000041688	420.697	0.655337	0.212288	3.08702	0.00202176	0.0155208	195.6	438.4	297.6	336.8	368.4	343.3	397.1	353.7	386	536.6	533.5	581.6	514.2	545.6	482.1	ENSMUSG00000041688
Col14a1	collagen, type XIV, alpha 1	ENSMUSG00000022371	2365.23	0.65532	0.141549	4.62962	3.66e-06	0.000117859	2385.7	2193.1	2975.5	2350.3	2134.5	2092.9	1968.4	1846.6	1648.8	3512	3243.4	3605.6	2008.2	1945.5	1568	ENSMUSG00000022371
Stxbp4	syntaxin binding protein 4	ENSMUSG00000020546	155.807	0.654677	0.192661	3.39807	0.000678623	0.0069927	112.8	125	76.2	116.1	119.5	128.3	148.1	141.1	172.1	191.1	163.5	219.2	204	213.2	206.7	ENSMUSG00000020546
Sorl1	sortilin-related receptor, LDLR class A repeats-containing	ENSMUSG00000049313	586.553	0.654617	0.235106	2.78436	0.00536343	0.0316321	294.5	490.4	392.4	385.4	507.5	500.1	477.2	408.3	581.4	817.6	502.1	873.9	886.9	729	951.9	ENSMUSG00000049313
Zeb2	zinc finger E-box binding homeobox 2	ENSMUSG00000026872	1268.12	0.654313	0.137604	4.75504	1.98e-06	6.97e-05	1053.2	858.6	1259.2	998.8	1119.4	1095.2	986	1179.7	1106.9	1611.4	1690.4	1755.5	1499.8	1381.1	1426.6	ENSMUSG00000026872
Prkag2	protein kinase, AMP-activated, gamma 2 non-catalytic subunit	ENSMUSG00000028944	487.17	0.654115	0.239101	2.73572	0.00622435	0.035354	196.7	388.4	330.6	385.4	353.2	406.2	418.9	403.6	641.8	613.4	472.9	716	686.1	655.3	639	ENSMUSG00000028944
Cep250	centrosomal protein 250	ENSMUSG00000038241	254.953	0.652599	0.179779	3.63	0.00028342	0.00359587	142.9	201.9	159.6	186.9	198.9	212.6	262.3	210.7	293	317.7	279.4	343.9	366.9	298.6	348.9	ENSMUSG00000038241
Tnrc6c	trinucleotide repeat containing 6C	ENSMUSG00000025571	545.307	0.652184	0.197987	3.29407	0.000987492	0.00922052	262.2	387.5	444.2	422.3	460.8	365.8	536.7	528.7	623.2	566.8	581.9	816.4	771.7	668.6	742.7	ENSMUSG00000025571
Slc16a7	solute carrier family 16 (monocarboxylic acid transporters), member 7	ENSMUSG00000020102	832.924	0.651337	0.150357	4.33194	1.48e-05	0.000372357	705	633.6	664.1	959.7	803.1	711.5	629	774.2	627.9	1285.5	1486.2	1114.5	672.1	736	691.2	ENSMUSG00000020102
Csnk1g1	casein kinase 1, gamma 1	ENSMUSG00000032384	293.308	0.651301	0.1889	3.44786	0.000565045	0.00606334	169.8	218.3	198.4	198.5	218.4	254.2	257.4	270.9	377.9	316.9	350.1	386.8	454.1	348	379.9	ENSMUSG00000032384
Hspa12a	heat shock protein 12A	ENSMUSG00000025092	84.6042	0.650052	0.245518	2.64767	0.00810476	0.042701	87	72.1	53.2	59.1	71.7	93.8	68	55.5	65.1	124.1	97.5	130.5	97.9	84.7	108.7	ENSMUSG00000025092
Abcc5	ATP-binding cassette, sub-family C (CFTR/MRP), member 5	ENSMUSG00000022822	292.161	0.649953	0.140839	4.61485	3.93e-06	0.000124727	185.9	187.5	161	258.7	232.6	254.2	225.9	224.8	233.7	370	355.4	446.2	387.5	416.2	442.9	ENSMUSG00000022822
Rasa3	RAS p21 protein activator 3	ENSMUSG00000031453	337.831	0.649742	0.150036	4.33057	1.49e-05	0.000373597	264.4	255.8	277.4	252.3	322.8	267.3	296.3	388.5	289.5	459	416.8	446.2	381.7	362.1	387.3	ENSMUSG00000031453
Nemp1	nuclear envelope integral membrane protein 1	ENSMUSG00000040195	185.036	0.64906	0.17947	3.61654	0.000298566	0.00374351	148.3	151	153.8	129.9	179.3	159.2	142.1	185.3	198.8	269.5	229.5	234.8	221.3	188.9	183.8	ENSMUSG00000040195
Polk	polymerase (DNA directed), kappa	ENSMUSG00000021668	250.618	0.648679	0.164079	3.95345	7.7e-05	0.00136232	199.9	187.5	168.2	271.3	210.8	199.6	244.1	243.6	208.1	330.8	401.5	337.1	227.9	264.2	264.7	ENSMUSG00000021668
Sfswap	splicing factor SWAP	ENSMUSG00000029439	493.069	0.64712	0.170329	3.79923	0.000145144	0.00223634	298.8	418.2	349.3	425.5	390.2	335	426.2	420.5	487.2	526	551.2	727.7	663.1	645.1	732.1	ENSMUSG00000029439
Brd3	bromodomain containing 3	ENSMUSG00000026918	632.169	0.644866	0.230314	2.79994	0.00511128	0.0306083	290.2	479.8	544.8	430.8	513	511.9	550.1	482.6	830.2	722	693.2	861.2	944.4	810.5	817.9	ENSMUSG00000026918
Med9	mediator complex subunit 9	ENSMUSG00000061650	103.094	0.643555	0.221159	2.90993	0.00361515	0.023884	81.7	99	109.2	75	80.4	85.5	95.9	117.6	112.8	116	157.4	101.3	115.2	95.6	103.8	ENSMUSG00000061650
Ccdc88a	coiled coil domain containing 88A	ENSMUSG00000032740	180.868	0.642837	0.196122	3.27774	0.00104643	0.00966195	165.5	143.3	208.4	121.4	173.9	153.2	148.1	157.1	110.5	246.7	219.6	233.8	195.8	225	210.8	ENSMUSG00000032740
Tut4	terminal uridylyl transferase 4	ENSMUSG00000034610	742.596	0.641408	0.129619	4.94841	7.48e-07	3.2e-05	526.6	524	721.6	640.9	619.5	595.1	596.2	588.9	660.4	982.5	948.9	963.5	933.8	898.3	938.8	ENSMUSG00000034610
Fam214a	family with sequence similarity 214, member A	ENSMUSG00000034858	1878.9	0.641216	0.197082	3.25354	0.00113976	0.0103119	1464.7	1866.2	1913.3	1537.3	1246.6	1183.1	2182.1	1726.2	2372	1822.1	1800.2	2567	2626	2070.1	1806.6	ENSMUSG00000034858
Serpinh1	serine (or cysteine) peptidase inhibitor, clade H, member 1	ENSMUSG00000070436	424.069	0.638721	0.180148	3.54553	0.000391831	0.00457581	446	449	435.5	414.9	447.8	378.9	324.2	254.9	181.4	589.7	601.9	743.3	356.2	399	338.3	ENSMUSG00000070436
Aprt	adenine phosphoribosyl transferase	ENSMUSG00000006589	430.103	0.638109	0.242268	2.63389	0.00844121	0.0438325	550.2	379.8	405.4	262.9	389.1	365.8	460.2	396	254.6	545.6	512.8	525.1	338.9	511.8	553.2	ENSMUSG00000006589
Epha1	Eph receptor A1	ENSMUSG00000029859	705.291	0.638095	0.17585	3.62862	0.000284936	0.00360987	532	506.7	626.7	587	483.6	531	562.2	769.5	925.5	730.2	889	873.9	923.1	829.3	809.7	ENSMUSG00000029859
Elmo2	engulfment and cell motility 2	ENSMUSG00000017670	240.846	0.637304	0.223989	2.84525	0.00443769	0.0276311	130	176	212.7	143.6	192.4	199.6	212.5	221.1	325.6	271.2	267.2	294.2	310.2	276.7	379.9	ENSMUSG00000017670
Dnmbp	dynamin binding protein	ENSMUSG00000025195	949.958	0.637283	0.185113	3.44267	0.000575995	0.00616951	1045.6	1168.2	977.5	805.6	695.5	665.2	720.1	699.9	1070.9	904.1	1276.7	1189.5	1102.4	908.5	1019.7	ENSMUSG00000025195
Prkg1	protein kinase, cGMP-dependent, type I	ENSMUSG00000052920	93.4025	0.635978	0.223167	2.84979	0.00437479	0.0273565	60.2	88.5	96.3	81.3	70.6	79.6	65.6	96	68.6	115.2	122.8	121.8	103.7	120.7	110.3	ENSMUSG00000052920
Rhoc	ras homolog family member C	ENSMUSG00000002233	220.965	0.635843	0.237051	2.6823	0.00731174	0.0396181	280.5	146.1	251.6	171	207.6	201.9	139.6	177.8	144.2	268.7	369.3	263	195	237.5	260.6	ENSMUSG00000002233
Pdgfc	platelet-derived growth factor, C polypeptide	ENSMUSG00000028019	313.479	0.635837	0.194497	3.26913	0.00107877	0.00989805	196.7	251.9	161	258.7	242.4	247.1	242.9	321.7	286	376.5	434.5	350.7	348.8	491.5	491.9	ENSMUSG00000028019
Galc	galactosylceramidase	ENSMUSG00000021003	124.57	0.635705	0.20373	3.12033	0.0018065	0.0143571	73.1	81.7	100.6	107.7	84.8	101	102	129.8	152.3	157.6	165.8	131.5	157.1	156.8	166.7	ENSMUSG00000021003
Taok3	TAO kinase 3	ENSMUSG00000061288	899.203	0.634996	0.224823	2.82442	0.00473658	0.0289006	382.6	621.1	669.9	695.8	654.2	667.5	768.7	752.6	1187.2	860	1012.6	1261.6	1394.5	1407.8	1152.1	ENSMUSG00000061288
Dhx35	DEAH (Asp-Glu-Ala-His) box polypeptide 35	ENSMUSG00000027655	200.837	0.634726	0.165472	3.83585	0.000125132	0.00198378	154.7	142.3	152.4	159.4	135.8	167.5	183.4	165.6	229.1	238.5	220.3	260.1	278.1	269.6	255.7	ENSMUSG00000027655
Ift80	intraflagellar transport 80	ENSMUSG00000027778	240.606	0.634104	0.168202	3.76989	0.000163316	0.00242677	187	249	166.7	206.9	213	168.7	233.1	200.4	193	298.9	311.7	304	278.9	297.9	299.9	ENSMUSG00000027778
Bgn	biglycan	ENSMUSG00000031375	1201.31	0.633837	0.224921	2.81805	0.00483165	0.0293244	1023.1	1073	1812.6	760.2	1104.2	1204.4	1152.4	859.8	775.6	1526.5	1633.6	1600.6	1115.6	1165.6	1212.5	ENSMUSG00000031375
Tshz2	teashirt zinc finger family member 2	ENSMUSG00000047907	366.34	0.633755	0.240475	2.63543	0.00840312	0.0437525	137.6	255.8	316.2	239.7	285.8	316	253.8	333	379.1	414.9	431.4	458.9	514.2	533.8	625.1	ENSMUSG00000047907
G2e3	G2/M-phase specific E3 ubiquitin ligase	ENSMUSG00000035293	357.754	0.63347	0.165575	3.82588	0.000130305	0.00204647	306.3	384.6	303.3	338.9	345.6	316	353.4	291.6	265.1	549.7	565.8	435.5	270.7	303.3	336.6	ENSMUSG00000035293
Trio	triple functional domain (PTPRF interacting)	ENSMUSG00000022263	1188.94	0.631383	0.244583	2.58147	0.00983802	0.0492857	476.1	864.4	734.5	824.6	983.5	988.3	1009.1	910.6	1699.9	1329.7	1222.9	1779.9	1638	1604.5	1768.2	ENSMUSG00000022263
Dock8	dedicator of cytokinesis 8	ENSMUSG00000052085	1344.42	0.630777	0.216583	2.9124	0.00358666	0.0237404	796.3	1109.5	1198.8	1036.8	1128.1	1174.7	1075.9	908.7	1788.3	1792.7	1557.6	1820.8	1662.7	1490.9	1624.3	ENSMUSG00000052085
Rfx5	regulatory factor X, 5 (influences HLA class II expression)	ENSMUSG00000005774	245.886	0.629689	0.215756	2.91852	0.00351696	0.0233731	176.2	203.8	142.3	231.2	179.3	215	202.8	226.7	265.1	307.1	312.4	348.8	384.2	275.9	217.3	ENSMUSG00000005774
Alms1	ALMS1, centrosome and basal body associated	ENSMUSG00000063810	243.119	0.629549	0.20121	3.12882	0.00175512	0.0140748	150.5	201.9	162.4	157.3	194.5	194.8	212.5	224.8	345.3	285	271	289.3	352.9	315.1	289.2	ENSMUSG00000063810
Armc5	armadillo repeat containing 5	ENSMUSG00000042178	128.757	0.629245	0.208928	3.01178	0.00259722	0.0186485	68.8	110.6	107.8	86.6	93.5	123.5	126.3	120.4	136	152.7	142	174.4	169.5	159.1	160.1	ENSMUSG00000042178
Zfp704	zinc finger protein 704	ENSMUSG00000040209	466.112	0.628625	0.199769	3.14676	0.00165091	0.0134575	246.1	357.7	431.2	370.6	388	407.4	427.4	490.1	652.3	628.1	551.2	623.5	427.8	463.3	527	ENSMUSG00000040209
Zfp282	zinc finger protein 282	ENSMUSG00000025821	205.313	0.627903	0.161107	3.89743	9.72e-05	0.00162709	195.6	175	204.1	136.2	171.7	137.8	206.4	186.3	230.2	225.4	222.6	241.6	264.1	256.3	226.3	ENSMUSG00000025821
Tmem82	transmembrane protein 82	ENSMUSG00000043085	277.66	0.625187	0.220043	2.8412	0.0044944	0.0277971	170.9	249	196.9	266.1	205.4	207.9	206.4	256.8	303.5	298.1	398.4	351.7	278.1	339.4	436.3	ENSMUSG00000043085
Cavin1	caveolae associated 1	ENSMUSG00000004044	164.002	0.624969	0.183438	3.40697	0.000656886	0.00681622	158	143.3	205.6	118.3	133.7	142.5	125.1	110.1	141.9	188.7	213.4	205.6	209.8	174.8	189.6	ENSMUSG00000004044
Jpt1	Jupiter microtubule associated homolog 1	ENSMUSG00000020737	305.802	0.624609	0.192585	3.24329	0.00118158	0.0105758	405.1	288.4	268.8	269.2	279.3	280.3	265.9	233.3	168.6	401	484.4	391.6	264.1	304.9	281.9	ENSMUSG00000020737
Hnf1a	HNF1 homeobox A	ENSMUSG00000029556	281.645	0.624405	0.226429	2.75762	0.00582243	0.0336488	179.5	259.6	291.8	174.2	234.7	277.9	240.4	218.2	287.2	324.2	346.2	387.7	407.2	329.2	266.4	ENSMUSG00000029556
Dnmt3a	DNA methyltransferase 3A	ENSMUSG00000020661	778.764	0.62304	0.196048	3.178	0.00148295	0.0125082	523.4	546.1	662.7	478.3	706.4	597.5	563.4	620.9	884.9	804.5	849.1	1092.1	1134.5	1091.1	1126.7	ENSMUSG00000020661
Prickle2	prickle planar cell polarity protein 2	ENSMUSG00000030020	143.978	0.620531	0.219748	2.82383	0.0047453	0.0289305	92.4	117.3	166.7	109.8	115.2	129.5	129.9	158	122.1	167.4	204.2	172.4	153.8	181.9	138.9	ENSMUSG00000030020
Aaas	achalasia, adrenocortical insufficiency, alacrimia	ENSMUSG00000036678	163.11	0.619775	0.180214	3.4391	0.00058365	0.00622684	125.7	154.8	153.8	165.8	157.6	128.3	143.3	96.9	131.4	240.1	237.2	217.2	164.5	156.8	173.2	ENSMUSG00000036678
Pkhd1	polycystic kidney and hepatic disease 1	ENSMUSG00000043760	543.711	0.619559	0.166029	3.73163	0.000190247	0.00272309	357.9	533.6	393.9	482.5	360.8	368.2	463.9	457.2	524.4	668.1	590.3	604	789	759.5	802.4	ENSMUSG00000043760
Myh9	myosin, heavy polypeptide 9, non-muscle	ENSMUSG00000022443	7773.53	0.618744	0.171866	3.60015	0.000318028	0.00391869	3809.6	5385.2	5574.5	5393.1	6645.7	6604.2	6624.1	8355.4	7890.4	9243.9	9567.6	9815.2	8616	10781.8	12296.2	ENSMUSG00000022443
Arfgap1	ADP-ribosylation factor GTPase activating protein 1	ENSMUSG00000027575	504.039	0.618568	0.1608	3.84681	0.000119663	0.0019144	336.4	430.7	422.6	351.6	347.8	421.7	431.1	532.4	552.3	492.5	621.8	606	626.1	649	738.6	ENSMUSG00000027575
Fkbp1a	FK506 binding protein 1a	ENSMUSG00000032966	662.31	0.618453	0.194899	3.1732	0.00150769	0.0126482	493.3	613.4	767.6	530	519.5	604.6	393.4	549.4	693	831.4	859.8	847.6	721.5	708.6	801.6	ENSMUSG00000032966
Tecpr1	tectonin beta-propeller repeat containing 1	ENSMUSG00000066621	280.954	0.618446	0.167014	3.70296	0.000213101	0.00295158	155.8	232.7	215.6	196.4	235.8	219.7	258.7	276.6	304.6	343	309.4	348.8	409.7	368.4	339.1	ENSMUSG00000066621
Zfp810	zinc finger protein 810	ENSMUSG00000066829	315.951	0.61731	0.228332	2.70356	0.00686008	0.037873	266.5	215.4	130.8	264	198.9	245.9	381.3	308.6	303.5	324.2	440.6	321.5	395.7	493	449.4	ENSMUSG00000066829
Lilr4b	leukocyte immunoglobulin-like receptor, subfamily B, member 4B	ENSMUSG00000112023	189.676	0.616835	0.236595	2.60713	0.00913035	0.0465789	36.5	61.5	33.1	178.4	188	169.9	163.9	229.5	129.1	254	240.3	329.3	246	275.1	310.5	ENSMUSG00000112023
Plekhm2	pleckstrin homology domain containing, family M (with RUN domain) member 2	ENSMUSG00000028917	270.12	0.615057	0.201912	3.04616	0.00231782	0.0171769	184.8	209.6	294.7	158.4	216.3	235.2	221	241.8	281.4	335.7	269.5	328.3	332.4	381.7	361.1	ENSMUSG00000028917
Lzts2	leucine zipper, putative tumor suppressor 2	ENSMUSG00000035342	132.279	0.614232	0.194672	3.15522	0.00160379	0.0132147	131.1	99	136.6	83.4	116.3	120	136	127.9	129.1	148.6	157.4	183.2	136.6	143.4	135.6	ENSMUSG00000035342
Nat10	N-acetyltransferase 10	ENSMUSG00000027185	469.919	0.613364	0.166603	3.68159	0.000231782	0.0031214	297.7	389.4	355.1	360	336.9	344.5	451.7	465.7	637.2	520.3	479	595.2	663.9	555	597.3	ENSMUSG00000027185
Cep85	centrosomal protein 85	ENSMUSG00000037443	381.554	0.612371	0.202621	3.02225	0.00250903	0.0181941	454.6	429.8	296.1	246	289.1	270.8	377.7	430.8	298.8	487.6	390	353.6	466.5	529.1	402.8	ENSMUSG00000037443
Atf7ip	activating transcription factor 7 interacting protein	ENSMUSG00000030213	937.436	0.611727	0.227193	2.69254	0.00709092	0.0387932	414.8	715.3	833.7	639.8	787.9	725.8	751.7	872	1246.5	1147.5	1124.7	1018.1	1364	1224.4	1195.4	ENSMUSG00000030213
Cdk5rap2	CDK5 regulatory subunit associated protein 2	ENSMUSG00000039298	346.181	0.611401	0.14238	4.29416	1.75e-05	0.000423051	280.5	333.6	255.9	319.9	277.1	276.8	308.4	256.8	319.8	464.7	430.7	440.3	412.2	391.1	424.9	ENSMUSG00000039298
Akr1b3	aldo-keto reductase family 1, member B3 (aldose reductase)	ENSMUSG00000001642	321.082	0.610816	0.152935	3.99397	6.5e-05	0.00117453	389	305.7	339.2	265	270.6	298.1	258.7	325.5	265.1	390.4	467.5	414	257.5	302.6	267.2	ENSMUSG00000001642
Herc3	hect domain and RLD 3	ENSMUSG00000029804	193.448	0.610265	0.235424	2.5922	0.00953639	0.0480906	109.6	161.5	117.9	154.1	122.8	150.9	172.4	178.7	286	231.1	170.4	252.3	279.7	246.9	267.2	ENSMUSG00000029804
Nipa1	non imprinted in Prader-Willi/Angelman syndrome 1 homolog (human)	ENSMUSG00000047037	130.962	0.608227	0.209465	2.90371	0.00368764	0.0241987	72	130.8	100.6	99.2	126.1	125.9	117.8	96	112.8	170.7	194.2	169.5	148.9	152.1	147.9	ENSMUSG00000047037
S1pr5	sphingosine-1-phosphate receptor 5	ENSMUSG00000045087	101.712	0.607459	0.206532	2.94124	0.00326904	0.0220436	41.9	37.5	46	66.5	76.1	74.8	110.5	129.8	108.1	98	123.6	109.1	158.8	190.5	154.4	ENSMUSG00000045087
Kpna2	karyopherin (importin) alpha 2	ENSMUSG00000018362	988.403	0.60571	0.189488	3.19656	0.00139078	0.0119246	1382	1036.5	796.4	876.3	822.7	830.3	1056.5	1103.5	883.7	1430.1	1399.5	1018.1	690.2	764.2	736.2	ENSMUSG00000018362
Hdac5	histone deacetylase 5	ENSMUSG00000008855	566.705	0.604683	0.217508	2.78004	0.00543518	0.0319478	383.7	426.9	465.7	414.9	402.1	426.4	448.1	471.3	861.6	574.2	608	709.2	841.6	805	661.8	ENSMUSG00000008855
Gon4l	gon-4-like (C.elegans)	ENSMUSG00000054199	392.823	0.602517	0.195101	3.08822	0.00201357	0.0154715	201	318.2	327.7	249.2	311.9	333.8	401.9	370.6	481.4	416.5	426.8	515.4	497.7	482.1	558.1	ENSMUSG00000054199
Ankrd50	ankyrin repeat domain 50	ENSMUSG00000044864	431.715	0.60041	0.135872	4.41895	9.92e-06	0.000269201	375.1	407.7	487.3	327.3	351	305.3	431.1	365	420.9	463.1	520.5	508.5	529.8	495.4	487.8	ENSMUSG00000044864
Pde3a	phosphodiesterase 3A, cGMP inhibited	ENSMUSG00000041741	171.462	0.595241	0.1835	3.24383	0.00117936	0.0105612	182.7	151	201.2	114	147.8	142.5	132.4	139.2	152.3	211.5	172	228	215.5	188.1	193.6	ENSMUSG00000041741
Ccdc66	coiled-coil domain containing 66	ENSMUSG00000046753	215.01	0.593084	0.230193	2.57647	0.00998157	0.0498908	152.6	208.6	100.6	146.8	180.4	178.2	190.6	207	222.1	228.7	301.7	230.9	255.9	343.3	277.8	ENSMUSG00000046753
Smad6	SMAD family member 6	ENSMUSG00000036867	194.6	0.59039	0.22174	2.66254	0.00775541	0.04137	147.2	135.6	217.1	138.3	159.8	162.7	145.7	200.4	155.8	194.4	251.8	247.4	278.1	283.8	201	ENSMUSG00000036867
Xkr8	X-linked Kx blood group related 8	ENSMUSG00000037752	166.433	0.589252	0.156953	3.75433	0.000173804	0.00253323	126.8	123.1	119.3	134.1	139.1	127.1	174.9	173.1	140.7	188.7	205.7	208.5	222.1	214	199.4	ENSMUSG00000037752
Champ1	chromosome alignment maintaining phosphoprotein 1	ENSMUSG00000047710	164.365	0.589054	0.210719	2.79545	0.00518277	0.0308586	105.3	111.5	172.5	106.6	160.8	139	146.9	161.8	187.2	202.6	218	190	188.4	198.3	176.5	ENSMUSG00000047710
Slc12a9	solute carrier family 12 (potassium/chloride transporters), member 9	ENSMUSG00000037344	118.255	0.588651	0.212148	2.77472	0.00552495	0.0323452	72	107.7	76.2	84.5	93.5	90.3	108.1	120.4	91.9	115.2	154.3	133.5	186.8	158.3	181.4	ENSMUSG00000037344
Ddr2	discoidin domain receptor family, member 2	ENSMUSG00000026674	234.814	0.588467	0.186528	3.15485	0.00160583	0.0132253	218.2	199	309.1	180.5	228.2	220.9	166.4	189.1	143	294.8	306.3	345.8	256.7	230.4	233.7	ENSMUSG00000026674
Hdac8	histone deacetylase 8	ENSMUSG00000067567	210.882	0.588162	0.174649	3.36768	0.000758031	0.00761002	162.3	164.4	155.2	163.7	188	122.3	234.4	177.8	229.1	252.4	237.2	224.1	279.7	290.8	281.9	ENSMUSG00000067567
Ints1	integrator complex subunit 1	ENSMUSG00000029547	631.82	0.588118	0.196281	2.9963	0.00273274	0.0193287	340.7	575	523.2	462.4	534.7	577.3	576.8	561.6	748.8	796.3	687.1	883.6	649.1	788.5	772.1	ENSMUSG00000029547
Armc9	armadillo repeat containing 9	ENSMUSG00000062590	187.747	0.588082	0.22217	2.647	0.00812098	0.0427474	158	229.8	115	163.7	130.4	147.3	160.3	207.9	213.9	206.6	239.5	217.2	221.3	212.4	192.8	ENSMUSG00000062590
Fto	fat mass and obesity associated	ENSMUSG00000055932	625.755	0.586766	0.217374	2.69934	0.00694772	0.0382125	305.2	477.9	493	405.4	553.2	516.7	544	493.9	823.2	753.9	660.2	801.8	874.5	783.8	899.6	ENSMUSG00000055932
Ankrd16	ankyrin repeat domain 16	ENSMUSG00000047909	256.955	0.585222	0.21358	2.74006	0.00614287	0.0349705	279.4	240.4	179.7	248.1	186.9	133	246.5	206	207	262.2	278.7	313.7	365.3	349.6	357.9	ENSMUSG00000047909
Ccl9	chemokine (C-C motif) ligand 9	ENSMUSG00000019122	2582.2	0.584983	0.190279	3.07434	0.0021097	0.015979	3256.2	1939.3	2588.9	2105.3	2577.9	2607.2	2449.3	1982.1	2162.7	3194.3	4473.3	3266.5	2150.5	2109.3	1870.3	ENSMUSG00000019122
Zfp346	zinc finger protein 346	ENSMUSG00000021481	133.168	0.584466	0.22367	2.61307	0.00897335	0.0460054	107.5	122.1	155.2	91.9	114.1	93.8	117.8	126.1	163.9	125	181.9	142.2	173.6	142.7	139.7	ENSMUSG00000021481
Rrp1b	ribosomal RNA processing 1 homolog B (S. cerevisiae)	ENSMUSG00000058392	128.1	0.583124	0.18176	3.20822	0.00133561	0.011542	88.1	112.5	104.9	100.3	93.5	104.5	123.9	124.2	152.3	144.6	137.4	165.6	149.7	161.5	158.5	ENSMUSG00000058392
Frk	fyn-related kinase	ENSMUSG00000019779	318.523	0.583121	0.22046	2.64501	0.00816873	0.0429189	243.9	326.9	201.2	298.8	244.5	269.6	252.6	269	258.1	395.3	483.6	338.1	304.4	380.2	511.5	ENSMUSG00000019779
Mbd5	methyl-CpG binding domain protein 5	ENSMUSG00000036792	400.699	0.583036	0.212257	2.74685	0.00601714	0.0344877	187	338.4	309.1	310.4	308.6	289.8	414.1	370.6	524.4	414.9	405.3	542.6	501	500.1	594	ENSMUSG00000036792
Dhx34	DEAH (Asp-Glu-Ala-His) box polypeptide 34	ENSMUSG00000006019	146.57	0.582368	0.197708	2.94559	0.0032234	0.0218052	87	107.7	129.4	92.9	133.7	133	121.4	136.4	157	182.9	168.9	186.1	177.7	203	181.4	ENSMUSG00000006019
Idh2	isocitrate dehydrogenase 2 (NADP+), mitochondrial	ENSMUSG00000030541	1495.45	0.581937	0.189941	3.06379	0.00218554	0.0163696	1955.9	1343.2	1319.6	1373.6	1347.6	1344.6	1647.8	1152.4	1000	2112.1	2061.2	1912.4	1142.7	1399.2	1319.6	ENSMUSG00000030541
Nphp1	nephronophthisis 1 (juvenile) homolog (human)	ENSMUSG00000027378	134.622	0.58168	0.205949	2.82439	0.0047371	0.0289006	173	176	133.7	119.3	81.5	104.5	123.9	93.1	97.7	149.5	165.8	141.3	140.7	174	145.4	ENSMUSG00000027378
Epn2	epsin 2	ENSMUSG00000001036	249.228	0.581129	0.188627	3.08084	0.00206419	0.0157295	160.1	250	228.6	172.1	217.4	171	229.5	265.3	313.9	287.5	275.6	275.7	322.5	275.9	293.3	ENSMUSG00000001036
Nin	ninein	ENSMUSG00000021068	331.673	0.579601	0.139059	4.16804	3.07e-05	0.00065139	267.6	260.6	277.4	255.5	293.4	279.1	320.6	329.2	333.7	356.9	407.6	474.4	348	395.1	375.9	ENSMUSG00000021068
Calcoco1	calcium binding and coiled coil domain 1	ENSMUSG00000023055	379.032	0.579126	0.158465	3.6546	0.000257581	0.00336796	307.4	385.6	388.1	296.7	322.8	266.1	332.7	252.1	359.3	439.4	414.5	470.5	467.3	499.3	483.7	ENSMUSG00000023055
Arhgef5	Rho guanine nucleotide exchange factor (GEF) 5	ENSMUSG00000033542	804.211	0.578599	0.157839	3.66576	0.000246601	0.00325841	547	714.4	527.5	666.2	648.8	645	687.3	713.1	954.6	922.1	918.1	1088.2	1058	953.9	1018.9	ENSMUSG00000033542
Nr2f2	nuclear receptor subfamily 2, group F, member 2	ENSMUSG00000030551	546.033	0.576131	0.202537	2.84457	0.00444708	0.0276311	382.6	499	626.7	382.2	492.3	409.8	428.7	409.2	620.9	558.6	664.8	691.7	710	691.3	622.6	ENSMUSG00000030551
Syne1	spectrin repeat containing, nuclear envelope 1	ENSMUSG00000096054	4087.1	0.57586	0.196323	2.93323	0.00335457	0.0225274	2566.3	4094.9	2931	2976.4	3207.1	3164.3	3629.6	3348	5151	4417.7	3958.2	5558.8	5465.1	5196.1	5641.9	ENSMUSG00000096054
Pign	phosphatidylinositol glycan anchor biosynthesis, class N	ENSMUSG00000056536	912.627	0.574354	0.122464	4.68998	2.73e-06	9.18e-05	952.1	1054.7	859.6	791.9	635.8	645	769.9	792.1	860.4	1094.4	1001.1	991.7	1079.4	1095	1066.3	ENSMUSG00000056536
Tyms	thymidylate synthase	ENSMUSG00000025747	201.755	0.572503	0.17492	3.27294	0.00106434	0.00980157	232.1	198.1	169.6	180.5	183.7	204.3	200.4	159.9	170.9	315.3	275.6	253.3	153.8	185	143.8	ENSMUSG00000025747
Rell1	RELT-like 1	ENSMUSG00000047881	334.754	0.5704	0.212322	2.68648	0.00722084	0.0393279	221.4	313.4	311.9	321	264.1	242.3	241.7	285	345.3	313.6	396.9	520.2	440.1	398.2	406.1	ENSMUSG00000047881
Nfrkb	nuclear factor related to kappa B binding protein	ENSMUSG00000042185	307.622	0.566823	0.197434	2.87094	0.00409249	0.0260558	187	242.3	261.6	205.9	219.5	235.2	278.1	271.9	440.7	312	333.9	332.2	451.7	385.7	456.7	ENSMUSG00000042185
Cd93	CD93 antigen	ENSMUSG00000027435	513.518	0.566653	0.190767	2.97039	0.00297418	0.0206042	493.3	556.7	688.5	389.6	439.1	509.6	444.4	404.5	307	563.6	776.9	640.1	463.2	457.8	568.7	ENSMUSG00000027435
Kctd3	potassium channel tetramerisation domain containing 3	ENSMUSG00000026608	451.371	0.565255	0.140295	4.02904	5.6e-05	0.00104356	414.8	472.1	376.6	397	366.2	359.9	410.4	365	358.1	477	628.7	556.3	546.3	512.6	529.5	ENSMUSG00000026608
Ptbp2	polypyrimidine tract binding protein 2	ENSMUSG00000028134	429.175	0.565037	0.150412	3.75659	0.000172247	0.00251892	333.1	363.4	253	379	363	307.6	454.2	428	450	498.2	556.6	498.8	566	471.9	514.8	ENSMUSG00000028134
Arhgef40	Rho guanine nucleotide exchange factor (GEF) 40	ENSMUSG00000004562	411.261	0.564751	0.12593	4.48464	7.3e-06	0.000210796	300.9	340.4	347.9	312.5	302.1	306.5	319.4	317	381.4	458.2	421.5	484.2	604.7	631	641.4	ENSMUSG00000004562
Palmd	palmdelphin	ENSMUSG00000033377	801.223	0.563212	0.166031	3.39221	0.000693324	0.00713006	780.2	602.8	829.4	691.6	649.9	699.6	641.2	489.2	702.3	878.8	1140.8	995.6	994.6	892.8	1029.5	ENSMUSG00000033377
Gdf2	growth differentiation factor 2	ENSMUSG00000072625	530.014	0.560633	0.198826	2.81971	0.00480667	0.029193	580.3	472.1	747.5	429.7	458.6	456.1	392.2	452.5	374.4	566	836	579.7	487	628.6	489.4	ENSMUSG00000072625
Cdc25a	cell division cycle 25A	ENSMUSG00000032477	154.734	0.559764	0.200542	2.79126	0.00525029	0.0311535	129	107.7	107.8	134.1	136.9	139	166.4	143.9	100	186.2	238.7	178.3	171.9	185	196.1	ENSMUSG00000032477
Cyb5r1	cytochrome b5 reductase 1	ENSMUSG00000026456	134.814	0.559517	0.211386	2.6469	0.00812332	0.0427474	93.5	106.7	126.5	92.9	105.4	115.2	105.6	123.2	177.9	156	158.1	147.1	154.7	179.5	179.8	ENSMUSG00000026456
Frmd4a	FERM domain containing 4A	ENSMUSG00000026657	302.352	0.559049	0.184199	3.03502	0.00240516	0.017653	213.9	258.6	372.3	232.3	276	232.8	231.9	256.8	280.2	351.2	394.6	345.8	364.5	357.4	366.9	ENSMUSG00000026657
Lrrk2	leucine-rich repeat kinase 2	ENSMUSG00000036273	253.234	0.558565	0.150938	3.70062	0.00021507	0.00296698	230	227.9	270.2	209.1	190.2	204.3	200.4	231.4	245.3	260.5	317.8	310.8	317.6	277.5	305.6	ENSMUSG00000036273
Pld1	phospholipase D1	ENSMUSG00000027695	531.735	0.557485	0.164857	3.38162	0.000720596	0.0073455	366.5	408.6	403.9	393.8	422.8	432.4	466.3	518.3	491.8	648.5	588	601.1	590.7	690.6	952.7	ENSMUSG00000027695
Pomk	protein-O-mannose kinase	ENSMUSG00000037251	293.4	0.556456	0.137798	4.03819	5.39e-05	0.00101013	232.1	275	217.1	216.4	239.1	230.4	333.9	287.9	324.4	318.5	354.7	335.1	331.5	355.1	349.7	ENSMUSG00000037251
Ccdc77	coiled-coil domain containing 77	ENSMUSG00000030177	149.769	0.555282	0.203259	2.7319	0.00629707	0.0357092	151.5	103.8	90.6	158.4	125	147.3	134.8	140.2	158.1	236.9	194.2	201.7	141.5	145.8	116.8	ENSMUSG00000030177
Dcaf7	DDB1 and CUL4 associated factor 7	ENSMUSG00000049354	1128.75	0.553916	0.178132	3.10957	0.00187357	0.0147051	687.8	814.4	878.3	859.4	830.3	789.9	1014	1247.4	1702.3	1231.6	1057.9	1352.2	1399.4	1447	1619.4	ENSMUSG00000049354
Sipa1l1	signal-induced proliferation-associated 1 like 1	ENSMUSG00000042700	1076.69	0.553098	0.209146	2.64455	0.00817999	0.0429425	516.9	914.4	825.1	798.2	857.5	889.7	1005.5	937.9	1489.5	1134.5	1186.1	1414.6	1424.9	1316.1	1439.7	ENSMUSG00000042700
Hmcn1	hemicentin 1	ENSMUSG00000066842	403.008	0.551052	0.146395	3.76415	0.000167117	0.00246445	458.9	443.2	567.8	306.2	342.3	394.4	282.9	300.1	280.2	524.3	449.1	554.3	387.5	373.9	379.9	ENSMUSG00000066842
Bak1	BCL2-antagonist/killer 1	ENSMUSG00000057789	210.906	0.549458	0.189261	2.90317	0.00369403	0.0242277	198.8	188.4	219.9	147.8	192.4	171	194.3	230.5	151.2	232.8	257.2	258.2	199.9	271.2	250	ENSMUSG00000057789
Zfp687	zinc finger protein 687	ENSMUSG00000019338	306.283	0.54929	0.16822	3.26531	0.00109343	0.0100012	210.6	236.5	238.6	237.6	213	226.9	314.5	287.9	390.7	348.7	307.8	335.1	496.1	363.7	386.5	ENSMUSG00000019338
App	amyloid beta (A4) precursor protein	ENSMUSG00000022892	2543.03	0.545275	0.146565	3.72036	0.00019894	0.00280855	1890.3	2152.7	1970.8	2202.4	2370.3	2445.7	2414.1	2224.8	1738.3	3037.5	3849.1	3354.2	2491.1	2847.7	3156.4	ENSMUSG00000022892
Pxdn	peroxidasin	ENSMUSG00000020674	583.395	0.544392	0.200059	2.72116	0.00650532	0.0366178	655.5	562.5	1049.3	426.6	546.7	554.7	394.7	387.6	401.1	673	756.2	798.9	483.7	540.1	520.5	ENSMUSG00000020674
Clca3a1	chloride channel accessory 3A1	ENSMUSG00000056025	340.914	0.544351	0.191831	2.83766	0.00454458	0.0280185	355.7	225	415.4	270.3	317.3	306.5	223.4	261.5	281.4	451.7	445.3	406.2	377.6	400.5	375.9	ENSMUSG00000056025
Taok2	TAO kinase 2	ENSMUSG00000059981	769.581	0.541632	0.152338	3.55546	0.000377322	0.00443213	581.4	636.5	665.5	603.9	613	589.2	648.4	653.8	796.5	803.7	789.9	1037.5	1065.4	887.3	1171.7	ENSMUSG00000059981
Zc3h4	zinc finger CCCH-type containing 4	ENSMUSG00000059273	480.914	0.541465	0.184017	2.94248	0.003256	0.0219749	274	377.9	389.6	353.7	364.1	399.1	423.8	477.9	672.1	499.8	529.7	596.2	653.2	618.5	584.2	ENSMUSG00000059273
Dmpk	dystrophia myotonica-protein kinase	ENSMUSG00000030409	241.645	0.540599	0.197344	2.73938	0.00615556	0.0350282	130	147.1	215.6	180.5	231.5	223.3	195.5	244.6	227.9	294	305.5	324.4	260.8	290	353.8	ENSMUSG00000030409
Rgs12	regulator of G-protein signaling 12	ENSMUSG00000029101	164.659	0.538294	0.186379	2.88818	0.00387483	0.0250565	96.7	126	107.8	153.1	127.2	110.5	177.3	173.1	210.5	189.5	196.5	182.2	223.8	221	174.9	ENSMUSG00000029101
Mgrn1	mahogunin, ring finger 1	ENSMUSG00000022517	735.957	0.537097	0.172	3.12265	0.00179228	0.014304	495.4	667.3	754.7	507.9	641.2	635.5	669.1	609.6	793	789.8	846	953.8	858.9	842.6	974.8	ENSMUSG00000022517
Srrm1	serine/arginine repetitive matrix 1	ENSMUSG00000028809	679.462	0.536691	0.178714	3.00306	0.00267276	0.0190273	368.6	547.1	552	440.3	576	618.8	630.2	615.2	777.9	786.5	743.1	841.7	908.2	827	959.2	ENSMUSG00000028809
Slc46a3	solute carrier family 46, member 3	ENSMUSG00000029650	1023.03	0.53586	0.140114	3.82445	0.000131062	0.00205366	1126.2	1197	1185.9	721.1	771.6	704.4	967.8	975.5	1167.4	1286.4	911.2	987.8	1164.1	1085.6	1093.2	ENSMUSG00000029650
Rcor3	REST corepressor 3	ENSMUSG00000037395	352.958	0.53501	0.192461	2.77983	0.00543867	0.0319577	208.5	199	222.8	253.4	270.6	288.6	347.3	363.1	567.4	414.1	415.3	346.8	526.5	466.4	404.5	ENSMUSG00000037395
Helz	helicase with zinc finger domain	ENSMUSG00000020721	745.749	0.534485	0.195998	2.72699	0.00639143	0.0361624	478.2	707.6	769	451.9	614	614.1	673.9	674.5	956.9	793.1	788.4	851.5	996.3	877.9	938.8	ENSMUSG00000020721
Scpep1	serine carboxypeptidase 1	ENSMUSG00000000278	759.292	0.533742	0.142098	3.75615	0.000172547	0.00252121	746.9	801.9	585	644.1	657.5	628.4	644.8	621.8	530.2	888.6	994.1	910.9	822.7	892.8	1019.7	ENSMUSG00000000278
Rbp1	retinol binding protein 1, cellular	ENSMUSG00000046402	678.183	0.531431	0.193847	2.7415	0.00611589	0.0348693	526.6	439.4	587.9	446.6	658.6	734.1	659.4	696.1	704.6	997.2	749.3	910.9	666.4	806.6	589.1	ENSMUSG00000046402
Cep164	centrosomal protein 164	ENSMUSG00000043987	295.156	0.53059	0.169799	3.12482	0.00177915	0.014224	216	234.6	173.9	233.3	231.5	210.2	265.9	311.4	352.3	282.6	324	370.2	439.3	363.7	418.3	ENSMUSG00000043987
Ctdsp2	CTD (carboxy-terminal domain, RNA polymerase II, polypeptide A) small phosphatase 2	ENSMUSG00000078429	881.132	0.530527	0.191943	2.76399	0.00570997	0.0331519	608.3	810.5	996.2	574.4	734.7	672.3	687.3	757.3	1044.2	1010.3	885.1	966.4	1110.6	1123.2	1236.2	ENSMUSG00000078429
Fkbp15	FK506 binding protein 15	ENSMUSG00000066151	964.063	0.530481	0.115284	4.60153	4.19e-06	0.00013179	809.2	800.9	770.5	740.1	761.8	735.3	888.9	871.1	1029	939.3	1105.5	1188.5	1308.1	1246.3	1266.5	ENSMUSG00000066151
Psap	prosaposin	ENSMUSG00000004207	4723.95	0.528837	0.155525	3.40034	0.000673023	0.00694982	2890.8	3884.4	4844.2	3883.3	4139.6	4198.9	4371.6	4555.9	4539.4	5521.2	6030.9	6081	4816.8	5460.3	5641.1	ENSMUSG00000004207
Arhgef1	Rho guanine nucleotide exchange factor (GEF) 1	ENSMUSG00000040940	457.219	0.528679	0.200995	2.63031	0.00853071	0.0441753	203.1	301.9	391	300.9	374.9	426.4	440.8	452.5	518.6	517.8	495.2	576.7	610.4	589.5	658.6	ENSMUSG00000040940
Eml2	echinoderm microtubule associated protein like 2	ENSMUSG00000040811	166.314	0.52849	0.166539	3.17337	0.0015068	0.0126473	122.5	120.2	120.7	133	155.4	168.7	132.4	109.1	120.9	219.7	206.5	232.8	195	246.9	210.8	ENSMUSG00000040811
Gpatch2l	G patch domain containing 2 like	ENSMUSG00000021254	419.284	0.52768	0.173953	3.03347	0.00241758	0.0177067	283.7	380.7	360.8	270.3	373.9	354	312.1	452.5	419.8	451.7	497.5	489.1	556.1	545.6	541.7	ENSMUSG00000021254
Cep170	centrosomal protein 170	ENSMUSG00000057335	600.379	0.527671	0.140816	3.74723	0.0001788	0.00259311	435.2	464.4	448.5	541.6	527.1	497.7	607.2	570.1	527.9	700.8	831.4	725.8	613.7	667.1	847.3	ENSMUSG00000057335
Reps1	RalBP1 associated Eps domain containing protein	ENSMUSG00000019854	368.419	0.526127	0.184957	2.84459	0.00444687	0.0276311	293.4	324	303.3	315.7	282.6	270.8	306	277.5	461.6	396.9	384.6	471.5	480.4	437.4	520.5	ENSMUSG00000019854
Fes	feline sarcoma oncogene	ENSMUSG00000053158	173.504	0.518988	0.188273	2.75657	0.00584111	0.0337123	102.1	108.6	140.9	135.1	159.8	166.3	156.6	159	131.4	194.4	221.1	245.5	215.5	200.7	265.6	ENSMUSG00000053158
Fam84b	family with sequence similarity 84, member B	ENSMUSG00000072568	234.45	0.518775	0.181479	2.8586	0.00425514	0.026838	222.5	322.1	278.9	196.4	182.6	171	173.6	194.7	215.1	243.4	301.7	242.6	249.3	232	290.9	ENSMUSG00000072568
Srxn1	sulfiredoxin 1 homolog (S. cerevisiae)	ENSMUSG00000032802	632.808	0.51826	0.144243	3.59296	0.000326944	0.00397824	403	537.5	478.7	535.3	570.6	572.5	621.7	569.1	766.3	749.8	780	874.8	669.7	704.7	658.6	ENSMUSG00000032802
Dglucy	D-glutamate cyclase	ENSMUSG00000021185	921.163	0.516499	0.140206	3.68386	0.000229728	0.00310567	868.3	754.8	790.6	941.8	805.3	661.6	861	762.9	865.1	1136.1	1101.6	1210.9	911.5	1073.1	1072.8	ENSMUSG00000021185
Slc25a36	solute carrier family 25, member 36	ENSMUSG00000032449	182.128	0.516316	0.16168	3.19344	0.00140588	0.0120189	125.7	112.5	146.6	160.5	191.3	147.3	157.9	169.3	162.8	232.8	222.6	260.1	221.3	221	200.2	ENSMUSG00000032449
Atp13a2	ATPase type 13A2	ENSMUSG00000036622	296.282	0.516197	0.197568	2.61276	0.00898147	0.0460202	218.2	211.5	304.7	217.5	243.4	261.3	263.5	253.1	388.4	324.2	319.4	389.7	372.7	324.5	352.2	ENSMUSG00000036622
Tep1	telomerase associated protein 1	ENSMUSG00000006281	720.082	0.515746	0.199302	2.58777	0.00966001	0.0485325	318.1	576.9	600.9	601.8	630.3	610.5	714	614.3	865.1	828.2	870.5	936.2	896.7	874	863.7	ENSMUSG00000006281
Slc37a2	solute carrier family 37 (glycerol-3-phosphate transporter), member 2	ENSMUSG00000032122	130.203	0.515484	0.194456	2.6509	0.00802769	0.0424864	102.1	76	120.7	118.3	127.2	148.5	98.4	111.9	112.8	192.8	175	194.8	111.1	142.7	120.9	ENSMUSG00000032122
5031425E22Rik	RIKEN cDNA 5031425E22 gene	ENSMUSG00000073147	276.841	0.515256	0.176988	2.91125	0.0035999	0.0237922	198.8	226.9	142.3	259.7	230.4	251.8	350.9	292.6	284.9	383.1	352.4	324.4	326.6	269.6	258.2	ENSMUSG00000073147
Clasp1	CLIP associating protein 1	ENSMUSG00000064302	751.348	0.515087	0.194505	2.6482	0.00809219	0.0426604	427.7	607.7	639.7	558.5	667.3	680.6	614.4	658.5	934.9	855.1	854.4	1015.1	923.9	797.2	1035.2	ENSMUSG00000064302
Pld3	phospholipase D family, member 3	ENSMUSG00000003363	288.748	0.515052	0.171381	3.00531	0.0026531	0.0189193	256.8	254.8	337.8	225.9	235.8	277.9	247.7	227.7	265.1	321	325.5	411.1	279.7	347.2	317	ENSMUSG00000003363
Sorbs1	sorbin and SH3 domain containing 1	ENSMUSG00000025006	715.337	0.514832	0.198477	2.59391	0.00948902	0.0479206	399.8	497.1	562	557.5	557.5	596.3	537.9	598.3	940.7	752.2	777.7	915.8	1130.4	965.7	941.3	ENSMUSG00000025006
Zfp386	zinc finger protein 386 (Kruppel-like)	ENSMUSG00000042063	431.97	0.514739	0.162229	3.17292	0.00150916	0.0126482	317	309.6	316.2	327.3	365.2	364.7	449.3	402.6	431.4	491.7	592.6	423.8	598.1	634.1	455.9	ENSMUSG00000042063
Acot9	acyl-CoA thioesterase 9	ENSMUSG00000025287	141.129	0.51315	0.188908	2.7164	0.00659965	0.0369943	150.5	108.6	109.2	149.9	131.5	133	116.6	119.5	87.2	189.5	215.7	186.1	126.7	145	147.9	ENSMUSG00000025287
Tmem263	transmembrane protein 263	ENSMUSG00000060935	418.216	0.511616	0.151083	3.38632	0.000708372	0.00725503	274	300.9	281.7	331.5	389.1	387.2	383.7	453.4	450	506.4	596.5	474.4	406.4	516.6	521.3	ENSMUSG00000060935
Med15	mediator complex subunit 15	ENSMUSG00000012114	514.083	0.509348	0.180276	2.82538	0.00472242	0.0288512	247.2	393.2	349.3	398	423.8	422.9	448.1	466.6	652.3	610.9	543.5	617.6	748.6	692.9	696.1	ENSMUSG00000012114
Asxl1	additional sex combs like 1	ENSMUSG00000042548	728.395	0.509329	0.158017	3.22326	0.00126742	0.0111449	493.3	556.7	744.6	535.3	641.2	585.6	652.1	753.5	866.2	838	801.5	869	865.5	859.9	863.7	ENSMUSG00000042548
Net1	neuroepithelial cell transforming gene 1	ENSMUSG00000021215	1590.18	0.506099	0.140672	3.59773	0.00032101	0.00393918	1422.8	1525.9	1259.2	1537.3	1277	1098.7	1335.8	1519.2	1459.3	1757.6	2025.9	1775	1769.6	2062.3	2027.2	ENSMUSG00000021215
Trak1	trafficking protein, kinesin binding 1	ENSMUSG00000032536	1274.98	0.502603	0.182656	2.75164	0.00592972	0.0340937	697.4	1050.9	1012	992.5	1027	1064.3	1210.7	1130.7	1699.9	1466.9	1353.4	1549	1822.3	1445.4	1602.3	ENSMUSG00000032536
Zup1	zinc finger containing ubiquitin peptidase 1	ENSMUSG00000039531	353.398	0.500987	0.134695	3.71942	0.000199678	0.0028167	270.8	310.6	237.2	284	309.7	280.3	327.9	365.9	347.7	425.5	422.2	388.7	450	471.9	408.5	ENSMUSG00000039531
Coq8b	coenzyme Q8B	ENSMUSG00000003762	183.259	0.500444	0.174938	2.86069	0.00422721	0.0267004	160.1	168.3	178.2	143.6	157.6	150.9	174.9	163.7	219.8	203.4	214.2	222.1	231.2	194.4	166.7	ENSMUSG00000003762
Slc44a3	solute carrier family 44, member 3	ENSMUSG00000039865	249.043	0.500196	0.176615	2.83213	0.00462389	0.0283778	263.3	294.2	219.9	196.4	229.3	238.7	217.4	216.4	275.6	361	285.6	292.3	207.3	242.2	196.1	ENSMUSG00000039865
Rnf38	ring finger protein 38	ENSMUSG00000035696	303.606	0.498146	0.135532	3.67549	0.000237393	0.00317453	194.5	196.1	227.1	267.1	248.9	228.1	319.4	327.4	332.5	355.3	316.3	381.9	381.7	367.6	410.2	ENSMUSG00000035696
Pcnt	pericentrin (kendrin)	ENSMUSG00000001151	553.135	0.491813	0.145888	3.37117	0.000748489	0.00754686	374	450	314.8	446.6	428.2	503.6	494.2	540	613.9	622.4	615.7	700.5	726.4	710.2	756.6	ENSMUSG00000001151
2510009E07Rik	RIKEN cDNA 2510009E07 gene	ENSMUSG00000043391	611.289	0.491464	0.170374	2.88462	0.00391882	0.0252156	369.7	472.1	596.5	451.9	652.1	593.9	601.1	591.7	579.1	828.2	785.3	772.5	625.2	600.4	649.6	ENSMUSG00000043391
Galnt10	polypeptide N-acetylgalactosaminyltransferase 10	ENSMUSG00000020520	207.932	0.490719	0.185203	2.64963	0.00805792	0.0425693	152.6	181.7	173.9	163.7	155.4	192.4	201.6	159	217.4	216.4	291.7	208.5	264.1	259.5	281.1	ENSMUSG00000020520
Tet2	tet methylcytosine dioxygenase 2	ENSMUSG00000040943	814.402	0.489795	0.174772	2.80248	0.00507113	0.0304303	598.6	785.5	475.8	768.6	668.4	590.3	763.8	651	784.9	889.4	892.8	1066.8	1053.9	1085.6	1140.6	ENSMUSG00000040943
Zfp629	zinc finger protein 629	ENSMUSG00000045639	261.397	0.485641	0.185363	2.61994	0.00879448	0.0453004	175.2	189.4	228.6	191.1	217.4	219.7	212.5	210.7	322.1	298.1	263.3	318.6	380.9	353.5	339.9	ENSMUSG00000045639
Mfsd12	major facilitator superfamily domain containing 12	ENSMUSG00000034854	203.845	0.484388	0.169472	2.85823	0.00426017	0.0268601	167.6	225	184	151	179.3	188.9	210.1	191.9	195.3	237.7	217.3	271.8	204.8	232.8	200.2	ENSMUSG00000034854
Med24	mediator complex subunit 24	ENSMUSG00000017210	377.971	0.483759	0.186024	2.60052	0.00930828	0.0473351	230	386.5	386.7	264	327.1	325.5	372.8	350.9	418.6	460.6	409.2	411.1	426.2	441.3	459.2	ENSMUSG00000017210
Marveld1	MARVEL (membrane-associating) domain containing 1	ENSMUSG00000044345	417.703	0.483702	0.172912	2.79739	0.0051518	0.0307669	312.7	430.7	388.1	333.6	353.2	307.6	443.2	462.8	553.5	441.9	551.2	396.5	380.9	441.3	468.2	ENSMUSG00000044345
Trp53bp2	transformation related protein 53 binding protein 2	ENSMUSG00000026510	417.569	0.483001	0.181646	2.65903	0.00783667	0.0417781	222.5	412.5	350.7	329.4	355.4	350.4	425	475.1	487.2	464.7	465.2	517.3	475.5	453.8	478.8	ENSMUSG00000026510
Ano10	anoctamin 10	ENSMUSG00000037949	411.254	0.481868	0.144744	3.32911	0.000871239	0.00842134	371.8	386.5	319.1	336.8	364.1	345.7	350.9	475.1	407	453.3	482.1	527	459.1	410.7	479.6	ENSMUSG00000037949
Sugp2	SURP and G patch domain containing 2	ENSMUSG00000036054	280.884	0.481246	0.183298	2.62549	0.00865249	0.044674	162.3	230.8	182.6	285.1	201.1	234	282.9	315.1	340.7	333.2	283.3	390.7	325	319	327.6	ENSMUSG00000036054
Acadl	acyl-Coenzyme A dehydrogenase, long-chain	ENSMUSG00000026003	2103.42	0.480545	0.132203	3.63491	0.000278076	0.0035486	1677.5	2063.3	2403.4	2015.6	1724.7	1744.9	1810.6	1825	2022	2426.5	2669.2	2558.3	2157.9	2175.9	2276.4	ENSMUSG00000026003
Kank1	KN motif and ankyrin repeat domains 1	ENSMUSG00000032702	1365.57	0.48054	0.183728	2.61549	0.00890994	0.0457356	1219.7	1329.7	1474.8	940.7	1068.3	1056	1108.7	1222.9	1918.5	1469.3	1378.8	1428.2	1765.5	1697.8	1404.6	ENSMUSG00000032702
Slc4a2	solute carrier family 4 (anion exchanger), member 2	ENSMUSG00000028962	529.605	0.479721	0.156527	3.06477	0.00217834	0.0163227	351.4	384.6	455.7	391.7	444.5	444.2	472.4	445.9	640.7	602.8	588	594.3	725.6	649.8	752.5	ENSMUSG00000028962
Rnf31	ring finger protein 31	ENSMUSG00000047098	211.826	0.47961	0.180735	2.65367	0.00796228	0.042255	121.4	152.9	189.7	135.1	172.8	177	239.2	205.1	215.1	214	220.3	241.6	290.4	277.5	325.2	ENSMUSG00000047098
Jup	junction plakoglobin	ENSMUSG00000001552	594.921	0.479194	0.168568	2.84273	0.00447285	0.0277135	362.2	498	550.5	455.1	527.1	550	565.9	651	504.6	660.7	786.9	686.8	635.1	742.3	747.6	ENSMUSG00000001552
Dnttip1	deoxynucleotidyltransferase, terminal, interacting protein 1	ENSMUSG00000017299	174.727	0.477974	0.17158	2.78572	0.00534087	0.0315763	211.7	161.5	189.7	130.9	169.5	133	137.2	146.8	150	192.8	214.2	196.8	176.9	199.9	210	ENSMUSG00000017299
Tcirg1	T cell, immune regulator 1, ATPase, H+ transporting, lysosomal V0 protein A3	ENSMUSG00000001750	772.005	0.477505	0.142318	3.3552	0.000793081	0.0078387	700.7	584.6	619.5	597.6	668.4	737.6	740.7	662.3	684.9	927.8	900.5	960.6	802.9	887.3	1104.7	ENSMUSG00000001750
Dact2	dishevelled-binding antagonist of beta-catenin 2	ENSMUSG00000048826	215.653	0.477115	0.175913	2.71222	0.00668349	0.0373449	181.6	180.8	172.5	173.2	194.5	184.1	170	164.6	245.3	267.9	278.7	220.2	250.1	274.3	277	ENSMUSG00000048826
Gtpbp2	GTP binding protein 2	ENSMUSG00000023952	482.912	0.477015	0.160188	2.97783	0.00290293	0.020214	429.9	401.9	424	421.3	434.7	359.9	338.8	408.3	417.4	452.5	575	667.3	578.3	673.3	661	ENSMUSG00000023952
Irgq	immunity-related GTPase family, Q	ENSMUSG00000041037	604.136	0.475877	0.16255	2.92757	0.00341622	0.0228713	403	588.4	600.9	450.8	459.7	515.5	603.5	669.8	651.1	578.3	737.7	666.4	663.1	775.2	698.6	ENSMUSG00000041037
Tgif1	TGFB-induced factor homeobox 1	ENSMUSG00000047407	384.591	0.4745	0.152423	3.11304	0.00185172	0.014599	467.5	451.9	345	333.6	341.3	313.6	347.3	333	294.2	478.6	474.4	419.9	383.4	345.7	439.6	ENSMUSG00000047407
Ypel2	yippee like 2	ENSMUSG00000018427	1049.2	0.474344	0.166737	2.84486	0.00444307	0.0276311	847.9	815.3	543.4	1025.2	866.2	798.2	936.2	1108.2	1173.2	1324.8	1140	1273.3	1305.6	1285.5	1295.1	ENSMUSG00000018427
Uba7	ubiquitin-like modifier activating enzyme 7	ENSMUSG00000032596	268.528	0.474285	0.158505	2.99224	0.00276938	0.0195327	189.1	208.6	268.8	212.2	215.2	216.2	276.9	243.6	279.1	284.2	269.5	341.9	341.4	334.7	346.4	ENSMUSG00000032596
Tmem164	transmembrane protein 164	ENSMUSG00000047045	415.505	0.473628	0.155516	3.04552	0.00232275	0.0171986	332.1	395.2	314.8	352.6	330.4	381.3	319.4	363.1	448.8	448.4	524.3	504.6	471.4	493.8	552.3	ENSMUSG00000047045
Gtf3c1	general transcription factor III C 1	ENSMUSG00000032777	1829.58	0.472542	0.127672	3.70123	0.000214555	0.00296221	1111.2	1520.1	1275	1480.3	1624.8	1509.7	1775.3	1759.1	2083.6	1978.1	2243.9	2181.3	2239.4	2301.4	2360.5	ENSMUSG00000032777
Dlc1	deleted in liver cancer 1	ENSMUSG00000031523	2024.42	0.472173	0.150977	3.12745	0.00176332	0.0141179	1587.3	1742.2	2072.8	1604.8	1685.6	1730.6	1842.1	1664.1	2356.9	2108.8	2422.8	2433.6	2555.3	2447.2	2112.1	ENSMUSG00000031523
Setd5	SET domain containing 5	ENSMUSG00000034269	1804.17	0.470043	0.129073	3.6417	0.000270843	0.00348165	1311.1	1695.1	1260.6	1686.1	1495.4	1415.9	1799.6	1682	1794.1	1987.1	2162.6	2220.2	2225.4	2041.1	2286.2	ENSMUSG00000034269
Ikbkb	inhibitor of kappaB kinase beta	ENSMUSG00000031537	940.902	0.469486	0.158119	2.9692	0.00298581	0.0206581	598.6	792.3	731.7	775	803.1	781.6	782	934.1	1139.5	1047.9	975	1246	1189.6	1098.2	1219.1	ENSMUSG00000031537
Uaca	uveal autoantigen with coiled-coil domains and ankyrin repeats	ENSMUSG00000034485	331.48	0.468565	0.173035	2.70792	0.00677062	0.0377116	289.1	346.1	320.6	217.5	339.1	261.3	346.1	284.1	347.7	404.3	336.2	391.6	343.9	359	385.7	ENSMUSG00000034485
Hace1	HECT domain and ankyrin repeat containing, E3 ubiquitin protein ligase 1	ENSMUSG00000038822	230.757	0.468153	0.164614	2.84394	0.00445596	0.0276569	181.6	210.6	178.2	200.6	196.7	179.4	197.9	214.5	247.7	312.8	234.9	250.4	261.6	297.9	296.6	ENSMUSG00000038822
Ubap2l	ubiquitin-associated protein 2-like	ENSMUSG00000042520	894.432	0.46577	0.163337	2.85159	0.00435006	0.027231	509.4	758.6	759	731.7	736.8	797	760.2	823.1	1025.5	1008.7	1042.5	1077.5	1211	1030.8	1144.7	ENSMUSG00000042520
Uvssa	UV stimulated scaffold protein A	ENSMUSG00000037355	397.953	0.464886	0.17269	2.69202	0.00710198	0.0388416	217.1	347.1	217.1	298.8	367.3	311.2	393.4	424.3	420.9	427.2	466	455.9	538.9	522	562.1	ENSMUSG00000037355
Sae1	SUMO1 activating enzyme subunit 1	ENSMUSG00000052833	524.185	0.462949	0.124931	3.70563	0.000210868	0.00292512	556.7	534.6	518.9	487.8	519.5	424	561	505.2	454.6	659.9	683.2	630.3	407.2	468.7	451	ENSMUSG00000052833
Golga2	golgi autoantigen, golgin subfamily a, 2	ENSMUSG00000002546	635.877	0.4628	0.165982	2.78826	0.00529919	0.0313893	408.4	495.2	461.4	478.3	557.5	595.1	575.6	555	786	741.6	676.3	830	837.5	692.9	847.3	ENSMUSG00000002546
Slc39a13	solute carrier family 39 (metal ion transporter), member 13	ENSMUSG00000002105	196.569	0.460398	0.167348	2.75115	0.0059387	0.0341184	153.7	153.8	132.2	196.4	169.5	172.2	199.1	160.9	140.7	240.1	257.9	242.6	212.3	254.7	262.3	ENSMUSG00000002105
Npc1	NPC intracellular cholesterol transporter 1	ENSMUSG00000024413	4142.11	0.459356	0.162691	2.82349	0.00475042	0.0289315	3393.7	3670.9	3934.3	4139.9	3494	3577.7	3629.6	3423.2	4799.8	4595.8	4995.3	5825.8	4555.2	4626.2	3470.1	ENSMUSG00000024413
Gca	grancalcin	ENSMUSG00000026893	206.245	0.459201	0.167303	2.74473	0.0060561	0.0346425	166.6	232.7	149.5	166.8	161.9	162.7	207.6	228.6	223.2	229.5	220.3	226	244.3	234.4	239.4	ENSMUSG00000026893
Chd2	chromodomain helicase DNA binding protein 2	ENSMUSG00000078671	1781.59	0.45903	0.154934	2.96275	0.00304905	0.0209737	1509.9	1854.7	1257.8	1639.7	1408.5	1396.9	1458.4	1518.3	1905.7	1882.6	2116.5	2112.1	2190	2116.4	2356.5	ENSMUSG00000078671
Dido1	death inducer-obliterator 1	ENSMUSG00000038914	1647.92	0.458657	0.127626	3.59376	0.000325945	0.00397159	1279.9	1603.7	1292.3	1439.1	1405.2	1292.3	1638.1	1618	1843	1649.8	2000.6	2036.1	1865	1958.8	1796.8	ENSMUSG00000038914
Dctn1	dynactin 1	ENSMUSG00000031865	556.807	0.458476	0.131844	3.47742	0.000506273	0.00560062	447.1	482.7	495.9	427.6	506.4	497.7	494.2	463.8	496.5	690.1	597.3	680	595.6	753.3	723.9	ENSMUSG00000031865
Wars	tryptophanyl-tRNA synthetase	ENSMUSG00000021266	348.104	0.457481	0.143704	3.1835	0.00145506	0.0123311	290.2	298.1	330.6	284	305.4	291	358.2	437.4	307	411.6	413.8	382.9	357.9	380.9	372.6	ENSMUSG00000021266
Tcf4	transcription factor 4	ENSMUSG00000053477	823.209	0.456183	0.141281	3.22891	0.00124264	0.01096	534.1	701.9	784.9	667.3	759.7	731.7	694.6	757.3	843	965.4	970.3	1025.8	931.3	974.3	1006.6	ENSMUSG00000053477
Gramd1a	GRAM domain containing 1A	ENSMUSG00000001248	299.444	0.456001	0.171822	2.65391	0.00795657	0.042244	199.9	297.1	215.6	266.1	285.8	272	302.4	245.5	316.3	389.6	328.6	413.1	315.9	308.1	335.8	ENSMUSG00000001248
Usp40	ubiquitin specific peptidase 40	ENSMUSG00000005501	1001.65	0.454512	0.148172	3.06747	0.00215882	0.0162262	917.8	949	736	919.6	741.2	800.6	897.4	934.1	1153.4	1093.6	1234.4	1044.4	1163.3	1305.9	1134.1	ENSMUSG00000005501
Rbfox2	RNA binding protein, fox-1 homolog (C. elegans) 2	ENSMUSG00000033565	712.821	0.452891	0.152605	2.96773	0.00300006	0.0206936	447.1	671.1	533.3	573.3	608.6	620	604.7	719.6	759.3	754.7	827.6	884.6	857.2	883.4	947.8	ENSMUSG00000033565
Hfe2	hemochromatosis type 2 (juvenile)	ENSMUSG00000038403	1421.9	0.451952	0.136673	3.30682	0.000943624	0.00890021	1099.4	1301.8	891.2	1164.6	1250.9	1154.5	1423.2	1558.8	1411.6	1759.3	1535.4	1588.9	1673.3	1875.7	1639.9	ENSMUSG00000038403
Lmna	lamin A	ENSMUSG00000028063	1274.51	0.451279	0.172918	2.60979	0.00905991	0.0463003	1023.1	1203.8	805	1103.3	1162.9	1235.3	1339.4	1334.9	1024.4	1439.9	1791.8	1554.8	1137.8	1476	1485.4	ENSMUSG00000028063
Zfp512	zinc finger protein 512	ENSMUSG00000062761	244.816	0.451144	0.151273	2.98231	0.00286081	0.0200006	196.7	191.3	215.6	209.1	219.5	178.2	221	266.2	239.5	278.5	290.2	261.1	338.9	285.3	281.1	ENSMUSG00000062761
Dock7	dedicator of cytokinesis 7	ENSMUSG00000028556	586.06	0.449274	0.141029	3.18568	0.00144416	0.0122624	411.6	551.9	398.2	530	482.5	494.1	625.4	614.3	715.1	735.9	661.7	659.5	654	598.9	657.7	ENSMUSG00000028556
Cep295	centrosomal protein 295	ENSMUSG00000046111	400.794	0.448702	0.160124	2.80221	0.00507543	0.0304456	254.7	338.4	261.6	337.9	360.8	295.8	408	401.7	436	483.5	500.5	372.1	523.2	484.4	553.2	ENSMUSG00000046111
Shtn1	shootin 1	ENSMUSG00000041362	773.972	0.447763	0.169337	2.64422	0.00818801	0.0429717	498.6	644.2	576.4	590.2	692.3	737.6	638.7	709.3	980.2	881.3	1010.3	862.2	880.3	921.8	986.2	ENSMUSG00000041362
Zfp746	zinc finger protein 746	ENSMUSG00000057691	484.912	0.447267	0.117454	3.80802	0.000140082	0.00217186	333.1	383.6	370.9	381.2	402.1	433.5	505.2	500.5	526.7	505.6	552.7	601.1	571.8	603.6	602.2	ENSMUSG00000057691
Gm37494	predicted gene, 37494	ENSMUSG00000108621	1367.67	0.447116	0.169928	2.63121	0.00850819	0.0440949	1151	1319.1	1138.5	1354.6	1106.4	1082.1	1208.3	1173.1	1488.3	1679.2	1696.6	1454.5	1913.6	1512	1237.9	ENSMUSG00000108621
Grb14	growth factor receptor bound protein 14	ENSMUSG00000026888	1072.76	0.446473	0.154344	2.89272	0.0038192	0.024839	768.4	1062.4	996.2	862.6	929.2	924.1	938.7	885.2	1261.6	1186.7	1306.6	1207	1223.3	1236.1	1303.2	ENSMUSG00000026888
Mdm2	transformed mouse 3T3 cell double minute 2	ENSMUSG00000020184	970.314	0.44507	0.11899	3.74039	0.000183736	0.00264285	765.2	794.2	746	1050.5	903.1	820.8	885.2	890.9	929	1153.2	1284.3	1342.5	910.7	1051.1	1027.9	ENSMUSG00000020184
Ckap5	cytoskeleton associated protein 5	ENSMUSG00000040549	1053.82	0.442366	0.136429	3.24246	0.00118501	0.0105798	1030.6	1045.1	727.4	1027.3	952	983.5	1099	1012.2	1012.8	1462	1294.3	1269.4	937.9	976.7	977.2	ENSMUSG00000040549
Adcy6	adenylate cyclase 6	ENSMUSG00000022994	435.96	0.442002	0.163958	2.69583	0.00702143	0.038539	319.2	361.5	392.4	389.6	340.2	351.6	375.2	437.4	431.4	425.5	470.6	574.8	488.7	524.4	656.9	ENSMUSG00000022994
Brip1os	BRCA1 interacting protein C-terminal helicase 1, opposite strand	ENSMUSG00000085208	489.202	0.441281	0.137012	3.22074	0.00127861	0.0111928	468.5	446.1	373.7	435	486.9	419.3	490.6	462.8	388.4	659.1	595.7	566	487	523.6	535.2	ENSMUSG00000085208
Asb7	ankyrin repeat and SOCS box-containing 7	ENSMUSG00000030509	298.495	0.440448	0.159096	2.76844	0.00563255	0.0328481	178.4	230.8	172.5	205.9	247.8	223.3	321.8	321.7	408.1	316.1	294.8	307.9	438.5	418.6	391.4	ENSMUSG00000030509
Clk2	CDC-like kinase 2	ENSMUSG00000068917	245.724	0.435114	0.140302	3.10126	0.00192702	0.0150037	195.6	210.6	219.9	230.2	216.3	184.1	214.9	224.8	219.8	278.5	287.1	288.4	281.4	301	333.4	ENSMUSG00000068917
Mdm4	transformed mouse 3T3 cell double minute 4	ENSMUSG00000054387	1716.76	0.430793	0.116509	3.69752	0.000217717	0.00300114	1334.7	1597	1285.1	1496.1	1605.2	1412.3	1505.8	1660.4	1658.1	1949.6	1965.3	2171.5	2185.9	1883.6	2041.1	ENSMUSG00000054387
Tyk2	tyrosine kinase 2	ENSMUSG00000032175	705.84	0.429991	0.13495	3.1863	0.00144107	0.012253	543.8	638.4	613.8	581.8	568.4	624.8	699.4	635.9	858.1	771.8	745.4	874.8	848.2	803.4	779.5	ENSMUSG00000032175
Zmynd8	zinc finger, MYND-type containing 8	ENSMUSG00000039671	779.555	0.429978	0.165641	2.59585	0.00943583	0.0477483	471.8	665.3	534.7	651.4	678.2	653.3	767.5	674.5	947.6	750.6	913.5	1008.3	949.4	1001.8	1025.4	ENSMUSG00000039671
Mlec	malectin	ENSMUSG00000048578	5222.51	0.429926	0.124133	3.46344	0.000533325	0.00580828	3954.7	4364.1	3504.5	5387.9	4423.2	4444.8	5454.7	5385.6	5026.6	5689.4	7034.2	6482.4	5522.7	5959.6	5703.2	ENSMUSG00000048578
Zmynd11	zinc finger, MYND domain containing 11	ENSMUSG00000021156	920.395	0.428188	0.150217	2.85047	0.00436552	0.0273082	585.7	851.9	790.6	676.8	779.2	811.3	1050.4	887.1	1119.7	1018.5	1001.8	1029.7	1085.9	996.3	1121	ENSMUSG00000021156
Spns1	spinster homolog 1	ENSMUSG00000030741	374.053	0.427885	0.160332	2.66874	0.00761364	0.0408249	307.4	383.6	383.8	280.8	275	362.3	303.6	375.3	372.1	410	415.3	408.2	392.4	449.9	491.1	ENSMUSG00000030741
Myo9b	myosin IXb	ENSMUSG00000004677	952.528	0.425172	0.151919	2.79868	0.00513121	0.0307172	596.4	715.3	803.5	705.3	848.8	856.4	839.1	892.7	1123.2	997.2	1069.4	1170	1216.8	1156.2	1297.5	ENSMUSG00000004677
Nphp3	nephronophthisis 3 (adolescent)	ENSMUSG00000032558	414.006	0.424203	0.159663	2.65687	0.007887	0.0420082	277.3	361.5	267.4	344.2	331.5	312.4	452.9	373.5	452.3	450.8	419.9	455.9	620.3	612.2	478	ENSMUSG00000032558
Odf2l	outer dense fiber of sperm tails 2-like	ENSMUSG00000028256	238.555	0.423345	0.162937	2.59821	0.0093711	0.0475051	171.9	188.4	139.4	201.7	219.5	222.1	238	210.7	238.4	338.1	279.4	243.6	301.1	288.5	297.4	ENSMUSG00000028256
Tmpo	thymopoietin	ENSMUSG00000019961	1548.28	0.42149	0.132324	3.18529	0.00144608	0.0122728	1435.7	1529.7	1211.8	1413.7	1427	1363.6	1708.6	1478.8	1422	2072.1	1950.7	1606.5	1603.4	1572.4	1428.3	ENSMUSG00000019961
Ppfibp2	PTPRF interacting protein, binding protein 2 (liprin beta 2)	ENSMUSG00000036528	788.566	0.42142	0.163559	2.57656	0.00997896	0.0498908	510.5	678.8	487.3	723.2	636.9	646.2	714	721.5	982.5	831.4	899.7	956.7	1088.4	1017.4	933.9	ENSMUSG00000036528
Papss2	3'-phosphoadenosine 5'-phosphosulfate synthase 2	ENSMUSG00000024899	3287.03	0.420827	0.118228	3.55946	0.000371622	0.00438494	2610.3	2705.6	2624.8	3502.2	3294.1	3324.7	3448.7	3253.9	3260.4	4988.6	4112.5	4448.2	3016	2403.3	2312.3	ENSMUSG00000024899
Lrig3	leucine-rich repeats and immunoglobulin-like domains 3	ENSMUSG00000020105	389.357	0.420327	0.157815	2.66342	0.00773514	0.0412871	268.7	370.2	277.4	400.2	304.3	330.2	374	437.4	405.8	487.6	439.9	457.9	460.7	422.5	403.6	ENSMUSG00000020105
Dnmt1	DNA methyltransferase (cytosine-5) 1	ENSMUSG00000004099	490.014	0.417977	0.14497	2.88319	0.00393668	0.0252749	485.7	396.1	372.3	399.1	458.6	402.7	444.4	455.3	550	616.6	530.5	536.8	533.9	605.1	563	ENSMUSG00000004099
Herc1	HECT and RLD domain containing E3 ubiquitin protein ligase family member 1	ENSMUSG00000038664	3483.8	0.417611	0.161273	2.58947	0.00961237	0.0483764	2498.6	3828.6	2853.4	2862.3	2966.9	2889.9	2904.7	3330.1	3874.3	3416.4	4138.6	4091.7	4027.9	4065.8	4507.8	ENSMUSG00000038664
Ttc38	tetratricopeptide repeat domain 38	ENSMUSG00000035944	788.513	0.416116	0.128072	3.24908	0.00115781	0.0104375	732.9	731.7	727.4	711.6	629.3	650.9	845.2	764.8	850	900.9	783	976.2	929.6	862.2	732.1	ENSMUSG00000035944
Erbb3	erb-b2 receptor tyrosine kinase 3	ENSMUSG00000018166	5851.68	0.413862	0.14362	2.88165	0.00395594	0.0253799	4705.9	5175.6	4299.4	4763.9	4758	4518.4	5304.2	6327.2	7991.6	6712.8	5862	6130.7	6762.5	7631.5	6831.6	ENSMUSG00000018166
Gulo	gulonolactone (L-) oxidase	ENSMUSG00000034450	12665.6	0.41364	0.121116	3.41523	0.000637277	0.00664724	15003.2	14698.1	12648.2	11745	10928.8	10822.1	11685.4	9715.7	9941.5	15670.8	13594.1	15354.5	11671.5	14216.6	12288.8	ENSMUSG00000034450
Map3k20	mitogen-activated protein kinase kinase kinase 20	ENSMUSG00000004085	623.24	0.412557	0.150777	2.73621	0.00621513	0.0353245	366.5	456.7	497.4	598.7	615.1	624.8	610.8	539	737.2	731.8	800.7	915.8	634.3	595.7	624.2	ENSMUSG00000004085
Calr	calreticulin	ENSMUSG00000003814	6882.56	0.412332	0.150885	2.73276	0.00628057	0.0356387	4535	7538	5892.1	5518.8	5618.7	5821.4	6598.6	6055.4	6734.7	7499.3	7328.3	7742.1	8335.5	8807.3	9213.4	ENSMUSG00000003814
Zc3h18	zinc finger CCCH-type containing 18	ENSMUSG00000017478	733.311	0.410285	0.133072	3.08317	0.00204805	0.0156678	511.5	694.2	610.9	654.6	632.5	604.6	716.4	673.5	623.2	788.2	789.9	938.2	953.5	883.4	924.9	ENSMUSG00000017478
Yeats2	YEATS domain containing 2	ENSMUSG00000041215	445.342	0.410155	0.145956	2.81013	0.00495211	0.0298591	360	444.2	378.1	338.9	401	354	428.7	373.5	502.3	469.6	499.8	484.2	529	519.7	597.3	ENSMUSG00000041215
Ahsg	alpha-2-HS-glycoprotein	ENSMUSG00000022868	183367	0.409322	0.131162	3.12075	0.00180394	0.0143513	271961	217692	226040	160015	154736	159848	152725	140474	120809	186607	234747	208943	162078	187275	166549	ENSMUSG00000022868
Rad21	RAD21 cohesin complex component	ENSMUSG00000022314	1383.76	0.408975	0.142972	2.86053	0.00422939	0.0267044	943.5	1202.8	1282.2	1187.8	1333.5	1280.5	1250.8	1278.4	1548.8	1855.6	1698.1	1492.5	1535.1	1378	1488.7	ENSMUSG00000022314
Hs2st1	heparan sulfate 2-O-sulfotransferase 1	ENSMUSG00000040151	562.173	0.407638	0.146969	2.77362	0.0055436	0.0324113	449.2	541.3	418.3	473	494.5	453.7	619.3	590.8	541.8	630.5	676.3	577.7	601.4	593.4	771.3	ENSMUSG00000040151
Ubn2	ubinuclein 2	ENSMUSG00000038538	1522.74	0.405907	0.124825	3.25181	0.00114673	0.0103604	968.3	1249.9	1047.9	1283.9	1262.9	1349.4	1486.3	1515.5	1701.1	1693.1	1642.8	1826.6	1888.9	1768.4	2156.3	ENSMUSG00000038538
Fam120b	family with sequence similarity 120, member B	ENSMUSG00000014763	568.896	0.405497	0.144922	2.79803	0.00514149	0.0307318	541.6	537.5	530.4	518.4	452.1	441.9	513.7	627.5	616.3	655	665.6	549.5	714.1	540.1	630	ENSMUSG00000014763
Abca9	ATP-binding cassette, sub-family A (ABC1), member 9	ENSMUSG00000041797	332.014	0.403754	0.131383	3.0731	0.00211847	0.0160317	286.9	300.9	360.8	308.3	358.6	307.6	286.6	290.7	282.5	428	441.4	419.9	312.6	279	316.2	ENSMUSG00000041797
F5	coagulation factor V	ENSMUSG00000026579	19031.3	0.402761	0.119061	3.3828	0.000717507	0.00732292	13629.8	18890.1	16401.4	18866.5	17062.6	17235.1	18043.6	17168.9	18749.4	22359.1	25114.6	22811.1	19591.5	19914.3	19631.9	ENSMUSG00000026579
Chpf2	chondroitin polymerizing factor 2	ENSMUSG00000038181	503.499	0.400534	0.147937	2.70746	0.00678006	0.037721	336.4	480.7	399.6	437.1	426	376.5	483.3	495.8	463.9	490.9	615.7	530	655.7	701.5	659.4	ENSMUSG00000038181
Zbtb37	zinc finger and BTB domain containing 37	ENSMUSG00000043467	287.749	0.399842	0.149848	2.66831	0.00762347	0.0408651	233.2	273.1	231.4	266.1	216.3	222.1	246.5	272.8	275.6	309.5	281	341	414.6	381.7	351.3	ENSMUSG00000043467
Rai14	retinoic acid induced 14	ENSMUSG00000022246	1255.78	0.396679	0.131155	3.0245	0.00249042	0.0181116	1121.9	1235.5	920	1080.1	1054.2	1063.1	1235	1313.2	1303.4	1230.8	1553	1425.3	1327.8	1425	1548.4	ENSMUSG00000022246
Psmf1	proteasome (prosome, macropain) inhibitor subunit 1	ENSMUSG00000032869	498.987	0.396374	0.151878	2.60982	0.00905901	0.0463003	457.8	563.4	386.7	473	431.5	422.9	474.8	397.9	390.7	603.6	607.2	535.8	628.5	563.6	547.4	ENSMUSG00000032869
Numa1	nuclear mitotic apparatus protein 1	ENSMUSG00000066306	2348.08	0.393455	0.12282	3.20352	0.0013576	0.0116916	1764.6	1977.8	2091.5	2015.6	2074.7	2065.6	2217.4	2173	2663.9	2672.4	2385.9	3029.8	2786.4	2566.3	2736.4	ENSMUSG00000066306
Stx2	syntaxin 2	ENSMUSG00000029428	482.692	0.392847	0.116788	3.36376	0.000768886	0.00769062	380.4	403.8	432.7	456.1	424.9	409.8	476	444	510.4	545.6	581.1	568.9	516.6	581.6	508.2	ENSMUSG00000029428
Itsn1	intersectin 1 (SH3 domain protein 1A)	ENSMUSG00000022957	1018.67	0.385085	0.125086	3.07856	0.00208003	0.0158158	730.8	849.9	839.5	814	845.5	937.2	830.6	1032.9	1040.7	1039.7	1115.4	1236.3	1322.9	1315.3	1329.4	ENSMUSG00000022957
Arap2	ArfGAP with RhoGAP domain, ankyrin repeat and PH domain 2	ENSMUSG00000037999	986.426	0.377232	0.125786	2.99899	0.00270877	0.0192212	765.2	794.2	780.5	981.9	964	882.5	875.5	1047	809.3	1141	1390.3	1141.8	1040.7	1076.2	1106.3	ENSMUSG00000037999
Slc9a8	solute carrier family 9 (sodium/hydrogen exchanger), member 8	ENSMUSG00000039463	870.491	0.375909	0.131731	2.85361	0.00432252	0.0271295	676	815.3	668.4	729.6	680.3	719.8	800.2	760.1	997.6	926.2	853.7	984.9	1161.6	1121.7	1161.9	ENSMUSG00000039463
Elp1	elongator complex protein 1	ENSMUSG00000028431	502.061	0.371673	0.138129	2.69077	0.00712869	0.0389391	493.3	505.7	494.5	495.2	427.1	415.7	437.2	476.9	412.8	509.6	683.2	537.8	540.5	559.7	541.7	ENSMUSG00000028431
Kdm4a	lysine (K)-specific demethylase 4A	ENSMUSG00000033326	848.577	0.368337	0.132924	2.77103	0.00558795	0.0326271	610.4	783.6	592.2	742.2	756.4	658	823.3	918.1	829	860	908.2	1018.1	1043.2	1056.6	1129.2	ENSMUSG00000033326
Arhgef10l	Rho guanine nucleotide exchange factor (GEF) 10-like	ENSMUSG00000040964	811.96	0.36491	0.138133	2.64173	0.00824828	0.0432234	702.8	662.5	767.6	549	703.2	633.1	648.4	795.8	806.9	740.8	852.9	833.9	1062.9	1172.6	1246.9	ENSMUSG00000040964
Tpr	translocated promoter region, nuclear basket protein	ENSMUSG00000006005	3878.2	0.364111	0.129364	2.81462	0.00488352	0.0295268	3323.9	3696.9	2731.2	3756.6	3588.6	3599.1	3876.1	4120.3	3516.2	4246.2	5335.4	4503.8	3964.5	3889.4	4024.9	ENSMUSG00000006005
Stx16	syntaxin 16	ENSMUSG00000027522	726.344	0.364021	0.130404	2.79148	0.00524678	0.0311432	601.8	704.8	621	662	580.3	591.5	688.5	668.8	794.2	731.8	730.1	901.1	869.6	841.8	907.8	ENSMUSG00000027522
Smap1	small ArfGAP 1	ENSMUSG00000026155	565.322	0.360994	0.135056	2.67293	0.0075193	0.0404141	399.8	505.7	567.8	554.3	490.1	487	558.6	529.6	563.9	650.1	701.7	614.7	635.9	602.8	617.7	ENSMUSG00000026155
Igf2r	insulin-like growth factor 2 receptor	ENSMUSG00000023830	2511.4	0.359496	0.138919	2.5878	0.00965915	0.0485325	1754.9	2594.1	2032.6	2369.3	2415.9	2299.6	2735.9	2312.3	2410.4	2799.8	3080.7	3210	2454.9	2524	2676.7	ENSMUSG00000023830
Fam13b	family with sequence similarity 13, member B	ENSMUSG00000036501	602.466	0.358366	0.105979	3.38148	0.000720977	0.0073455	482.5	514.4	458.5	485.7	524.9	517.9	644.8	668.8	681.4	693.4	652.5	611.8	734.7	667.8	697.8	ENSMUSG00000036501
Ccser2	coiled-coil serine rich 2	ENSMUSG00000058690	2169.49	0.357393	0.125283	2.85267	0.00433534	0.0271873	1385.2	1848	1546.7	1986	1874.7	1946.8	2370.4	2041.3	2491.8	2308.1	2477.3	2655.7	2556.1	2626.7	2427.5	ENSMUSG00000058690
Dicer1	dicer 1, ribonuclease type III	ENSMUSG00000041415	1979.94	0.348646	0.133796	2.6058	0.00916595	0.0467469	1392.7	1849.9	1845.7	1679.8	1654.1	1690.3	1859.1	1976.4	2306.9	1910.4	2236.2	2251.4	2376.7	2260.6	2408.7	ENSMUSG00000041415
Pan3	PAN3 poly(A) specific ribonuclease subunit	ENSMUSG00000029647	1106.7	0.346082	0.121165	2.85629	0.0042862	0.0269563	1018.8	1123	970.3	1008.3	905.3	913.4	1038.2	1072.4	1082.5	1159	1082.4	1355.1	1205.2	1243.2	1423.3	ENSMUSG00000029647
Clint1	clathrin interactor 1	ENSMUSG00000006169	1738.22	0.346081	0.119323	2.90037	0.00372718	0.0243852	1463.7	1523.9	1219	1843.5	1646.5	1754.4	1692.8	1641.5	1815.1	2215.8	2312.2	2137.4	1645.4	1751.1	1411.1	ENSMUSG00000006169
Sptbn1	spectrin beta, non-erythrocytic 1	ENSMUSG00000020315	5543.04	0.330676	0.113863	2.90415	0.00368252	0.0241987	4407.1	5393.9	5364.6	4939.1	5291.6	5225.2	5237.4	5088.3	5162.6	5802.9	7084.1	6549.6	5513.7	5723.6	6361.8	ENSMUSG00000020315
Rps6ka3	ribosomal protein S6 kinase polypeptide 3	ENSMUSG00000031309	720.207	0.328512	0.122584	2.67989	0.00736462	0.039843	586.8	736.5	626.7	622.9	709.7	698.4	653.3	665.1	723.2	833.9	932	782.3	728.1	751.7	752.5	ENSMUSG00000031309
Kdm5a	lysine (K)-specific demethylase 5A	ENSMUSG00000030180	1895.62	0.310541	0.0747466	4.15458	3.26e-05	0.000678634	1744.2	1727.8	1722.1	1617.5	1645.4	1709.3	1763.2	1848.5	1769.7	2012.4	2151	2000.1	2239.4	2241	2242.9	ENSMUSG00000030180
Coro1c	coronin, actin binding protein 1C	ENSMUSG00000004530	536.291	0.305596	0.106981	2.85656	0.00428262	0.0269522	418	459.6	484.4	482.5	538	497.7	449.3	459.1	508.1	623.2	633.3	619.6	625.2	629.4	616.9	ENSMUSG00000004530
Itga1	integrin alpha 1	ENSMUSG00000042284	1808.16	0.286476	0.0929657	3.08153	0.00205943	0.0157074	1639.9	1867.2	1686.1	1775.9	1747.6	1591.7	1707.3	1609.6	1738.3	2062.3	2160.2	2016.6	1871.6	1892.2	1755.9	ENSMUSG00000042284
Acap2	ArfGAP with coiled-coil, ankyrin repeat and PH domains 2	ENSMUSG00000049076	1155.68	0.282188	0.103521	2.7259	0.00641263	0.0362346	964	1054.7	954.5	1135	1074.8	1010.8	1181.5	1095	1180.2	1207.1	1417.9	1291.8	1257.9	1313.7	1196.2	ENSMUSG00000049076
Mga	MAX gene associated	ENSMUSG00000033943	2523.04	0.267195	0.102804	2.59906	0.00934789	0.0474846	2223.5	2140.2	2292.7	2342.9	2390.9	2246.1	2639.9	2316	2505.7	2536.8	3027.7	2835.9	3015.2	2629	2702.9	ENSMUSG00000033943
Lman2	lectin, mannose-binding 2	ENSMUSG00000021484	6859.01	-0.227406	0.0831239	-2.73574	0.00622392	0.035354	7116.3	7763	6697.1	7354.9	7275	7048.5	7752.2	7590.6	7256.7	6318.3	5827.5	6373.3	6065.7	6291.1	6155	ENSMUSG00000021484
Capn2	calpain 2	ENSMUSG00000026509	1308.91	-0.241682	0.0934006	-2.58759	0.00966513	0.0485444	1343.3	1392.2	1308.1	1515.1	1452	1462.2	1337	1264.3	1462.7	1317.4	1189.9	1239.2	1158.3	1125.6	1066.3	ENSMUSG00000026509
Ubl3	ubiquitin-like 3	ENSMUSG00000001687	1348.96	-0.24355	0.0818342	-2.97614	0.00291897	0.0202939	1425	1460.5	1545.3	1419	1473.7	1514.5	1412.3	1365.9	1318.6	1262.7	1243.6	1214.8	1156.7	1211	1210.9	ENSMUSG00000001687
Mapk1	mitogen-activated protein kinase 1	ENSMUSG00000063358	2694.78	-0.243582	0.0813638	-2.99374	0.00275583	0.0194528	2948.8	3076.7	2857.7	2907.7	2824.6	2879.2	2746.8	2788.3	3137.1	2470.6	2385.2	2418	2365.2	2330.4	2285.4	ENSMUSG00000063358
Hbs1l	Hbs1-like (S. cerevisiae)	ENSMUSG00000019977	1645.17	-0.24603	0.0948677	-2.5934	0.00950311	0.0479504	1790.4	1893.1	1724.9	1782.2	1708.4	1690.3	1748.6	1767.6	1733.7	1357.4	1455.5	1557.8	1440.5	1411.7	1615.4	ENSMUSG00000019977
Hnrnpab	heterogeneous nuclear ribonucleoprotein A/B	ENSMUSG00000020358	3061.01	-0.256153	0.0887611	-2.88586	0.00390341	0.0251544	3574.3	3224.8	3372.3	3265.7	3431	3431.6	3112.3	3019.7	3076.6	3020.3	2906.4	2550.5	2602.2	2654.1	2673.5	ENSMUSG00000020358
Afg3l2	AFG3-like AAA ATPase 2	ENSMUSG00000024527	1526.56	-0.267205	0.101196	-2.64047	0.00827916	0.0432946	1795.7	1748	1864.4	1598.5	1593.2	1605.9	1402.5	1494.8	1704.6	1337.8	1358	1289.9	1486.6	1298.8	1319.6	ENSMUSG00000024527
Fam91a1	family with sequence similarity 91, member A1	ENSMUSG00000037119	3337.33	-0.27166	0.0915468	-2.96744	0.00300293	0.0207052	3832.2	3741.1	3786.3	3748.2	3574.5	3417.3	3334.5	3341.4	3687.1	2968	3206.6	2720	2879.4	3002.9	2820.6	ENSMUSG00000037119
Kcmf1	potassium channel modulatory factor 1	ENSMUSG00000055239	1203.3	-0.274664	0.094761	-2.89849	0.0037496	0.0244953	1457.2	1318.2	1338.3	1352.5	1229.2	1294.7	1210.7	1214.5	1290.7	1026.6	1070.1	1108.7	1052.2	982.2	1103.9	ENSMUSG00000055239
Psme4	proteasome (prosome, macropain) activator subunit 4	ENSMUSG00000040850	6603.26	-0.275058	0.0843048	-3.26266	0.00110372	0.0100396	6953	7963.9	6698.5	7221.8	7120.7	6875	7147.5	6982	7250.9	5785	6050.8	5698.2	5796.7	5729.9	5775.1	ENSMUSG00000040850
Hspa9	heat shock protein 9	ENSMUSG00000024359	11582.2	-0.276278	0.105051	-2.62994	0.00854011	0.0442109	14638.9	14434.7	12664	13223.1	12298.1	12121.6	11377	11005.4	12039.1	11208.1	9364.9	10510.8	10297.6	9595	8954.3	ENSMUSG00000024359
Ak3	adenylate kinase 3	ENSMUSG00000024782	7269.95	-0.283261	0.0770707	-3.67534	0.000237537	0.00317453	8056.7	8462	7647.3	8388.5	7631.5	7590.1	8210	8045.9	7927.6	6614.8	6496.9	6289.5	5947.2	5993.3	5748.1	ENSMUSG00000024782
Nup153	nucleoporin 153	ENSMUSG00000021374	1413.95	-0.284506	0.106116	-2.68108	0.00733855	0.0397142	1369.1	1608.6	1456.1	1707.3	1479.1	1474.1	1541	1479.7	1398.8	1234.9	1249	1344.4	1225.8	1297.3	1344.1	ENSMUSG00000021374
Ccny	cyclin Y	ENSMUSG00000024286	2141.62	-0.28493	0.106117	-2.68506	0.00725169	0.0394539	2469.5	2522.9	2184.9	2506.5	2267	2158.2	2352.1	2098.7	2347.6	1787.8	1950.7	1952.3	1943.2	1857.7	1724.8	ENSMUSG00000024286
Poldip2	polymerase (DNA-directed), delta interacting protein 2	ENSMUSG00000001100	1897.86	-0.28583	0.109165	-2.61833	0.00883612	0.0454448	2536.2	2104.7	2276.9	2124.3	1960.6	2089.4	2138.4	1833.4	1763.9	1703.7	1742.6	1617.2	1541.7	1574	1460.9	ENSMUSG00000001100
Pafah1b1	platelet-activating factor acetylhydrolase, isoform 1b, subunit 1	ENSMUSG00000020745	3518.3	-0.285834	0.106746	-2.67769	0.00741308	0.0400064	3607.6	4325.7	3421.1	4246.5	3784.2	3755.8	3491.2	3396	3622	3115.9	3397.7	3154.5	3128.7	3214.5	3113.1	ENSMUSG00000020745
Ube3c	ubiquitin protein ligase E3C	ENSMUSG00000039000	2122.23	-0.286135	0.0817989	-3.49803	0.000468704	0.00524792	2510.4	2327.7	2287	2299.6	2233.4	2342.4	2076.5	2099.7	2303.4	1919.3	1830.1	1889	1930	1881.2	1903.8	ENSMUSG00000039000
Sil1	endoplasmic reticulum chaperone SIL1 homolog (S. cerevisiae)	ENSMUSG00000024357	594.736	-0.28714	0.108965	-2.63515	0.00840994	0.0437564	706	687.5	684.2	621.9	637.9	633.1	568.3	597.4	666.3	527.6	481.3	543.6	559.4	504.8	501.7	ENSMUSG00000024357
Arpc2	actin related protein 2/3 complex, subunit 2	ENSMUSG00000006304	1704.77	-0.288023	0.106216	-2.71168	0.00669424	0.0373811	2122.4	1706.6	1953.5	1844.5	1844.3	1972.9	1634.5	1685.8	1762.7	1618.8	1473.9	1544.1	1383.8	1569.3	1454.4	ENSMUSG00000006304
Dnaja3	DnaJ heat shock protein family (Hsp40) member A3	ENSMUSG00000004069	2555.93	-0.292765	0.109074	-2.68411	0.00727242	0.0395027	2911.2	2844.1	2650.7	2602.6	2709.4	2714.1	2938.7	2880.5	2448.8	2186.4	2361.4	2002	2207.3	2332.7	2549.3	ENSMUSG00000004069
Rragc	Ras-related GTP binding C	ENSMUSG00000028646	1057.9	-0.293976	0.107685	-2.72997	0.00633398	0.0358837	936	1145.1	1188.8	1148.7	1114	1189	1122	1206	1239.5	922.9	955.8	936.2	911.5	911.6	941.3	ENSMUSG00000028646
Hnrnpc	heterogeneous nuclear ribonucleoprotein C	ENSMUSG00000060373	2329.82	-0.295214	0.111438	-2.64914	0.00806969	0.0426058	2844.6	2505.6	2370.4	2707.1	2669.2	2591.8	2343.6	2528.6	2424.3	2418.4	1968.3	2107.2	1943.2	1829.5	1695.4	ENSMUSG00000060373
Msl3	MSL complex subunit 3	ENSMUSG00000031358	712.962	-0.296092	0.109234	-2.71062	0.00671584	0.037466	799.5	777.8	780.5	815.1	737.9	737.6	688.5	782.7	750	634.6	657.9	571.9	606.3	691.3	662.6	ENSMUSG00000031358
Strap	serine/threonine kinase receptor associated protein	ENSMUSG00000030224	1990.36	-0.297493	0.110699	-2.68741	0.00720092	0.0392603	2202	2005.6	2113.1	2035.6	2231.2	2215.3	1855.5	2154.2	2412.7	1861.3	1749.5	1662	1809.1	1742.5	1805.7	ENSMUSG00000030224
Pcf11	PCF11 cleavage and polyadenylation factor subunit	ENSMUSG00000041328	1408.57	-0.297745	0.113552	-2.6221	0.00873895	0.045054	1383.1	1528.7	1137	1558.4	1559.5	1615.4	1452.3	1375.3	1352.3	1278.2	1318.9	1252.8	1425.7	1370.2	1520.6	ENSMUSG00000041328
Atp2c1	ATPase, Ca++-sequestering	ENSMUSG00000032570	1569.85	-0.298188	0.108544	-2.74716	0.0060114	0.0344683	1653.9	1809.5	1529.5	1893.1	1648.7	1645.1	1701.3	1556.9	1746.5	1368	1505.4	1344.4	1405.2	1425.8	1314.7	ENSMUSG00000032570
Emc7	ER membrane protein complex subunit 7	ENSMUSG00000055943	1675.21	-0.298679	0.111243	-2.68493	0.00725445	0.0394539	2294.4	2006.6	1900.3	1949	1734.5	1806.7	1721.9	1651.9	1574.4	1500.4	1566.1	1396	1253.8	1468.1	1304.1	ENSMUSG00000055943
Mettl16	methyltransferase like 16	ENSMUSG00000010554	503.394	-0.299169	0.114863	-2.60458	0.00919872	0.0468731	599.7	582.7	550.5	643	549.9	531	512.4	502.3	452.3	458.2	479.8	463.7	419.6	400.5	405.3	ENSMUSG00000010554
Fam210b	family with sequence similarity 210, member B	ENSMUSG00000027495	1717.88	-0.299478	0.106613	-2.80901	0.00496941	0.0299428	2098.8	2502.7	2092.9	1829.7	1709.5	1759.1	1726.8	1476.9	1716.2	1477.5	1425.6	1401.9	1551.6	1536.3	1462.6	ENSMUSG00000027495
Actr2	ARP2 actin-related protein 2	ENSMUSG00000020152	4017.81	-0.300268	0.107948	-2.7816	0.00540923	0.0318487	4805.8	4351.6	4009.1	4690	4307	4390.1	3715.8	4230.4	4040.6	3749.7	3899	3220.7	3614.1	3549.2	3694	ENSMUSG00000020152
Cggbp1	CGG triplet repeat binding protein 1	ENSMUSG00000054604	1771.82	-0.302655	0.0956606	-3.16385	0.001557	0.0129447	1603.4	1953.7	1678.9	2014.5	2004	2027.6	2128.7	2010.3	1940.6	1658.8	1658.2	1584.1	1451.2	1401.5	1461.8	ENSMUSG00000054604
Mapre1	microtubule-associated protein, RP/EB family, member 1	ENSMUSG00000027479	1080.63	-0.302858	0.0901924	-3.35791	0.00078534	0.00781064	1195	1165.3	1046.5	1197.3	1207.4	1156.9	1109.9	1152.4	1104.6	987.4	989.5	908.9	1002.9	986.1	999.3	ENSMUSG00000027479
1810013L24Rik	RIKEN cDNA 1810013L24 gene	ENSMUSG00000022507	1238.65	-0.304033	0.102888	-2.95498	0.00312689	0.0213188	1153.1	1222	1351.2	1352.5	1328.1	1352.9	1220.4	1363.1	1223.2	1086.3	1103.9	1076.5	1358.3	1157.7	1230.5	ENSMUSG00000022507
Senp3	SUMO/sentrin specific peptidase 3	ENSMUSG00000005204	828.94	-0.304044	0.113065	-2.68909	0.00716463	0.039111	986.5	847.1	950.2	844.7	928.1	819.6	790.5	889.9	858.1	676.3	718.5	705.3	795.5	746.2	877.5	ENSMUSG00000005204
Gapdh	glyceraldehyde-3-phosphate dehydrogenase	ENSMUSG00000057666	9058.56	-0.305661	0.116763	-2.6178	0.00884994	0.0454792	9847	9426.3	9385.2	11154.8	9729	9958.6	8813.5	9044	11504.3	8871.4	8338.5	7743	7395.1	7432.4	7235.2	ENSMUSG00000057666
Mob1a	MOB kinase activator 1A	ENSMUSG00000043131	1714.63	-0.309334	0.109867	-2.81553	0.00486974	0.0294841	1975.2	1850.8	1792.5	2015.6	1817.1	1782.9	1628.4	1890.8	1912.7	1649	1447.8	1435	1593.5	1418.8	1509.1	ENSMUSG00000043131
Opa1	OPA1, mitochondrial dynamin like GTPase	ENSMUSG00000038084	3047.22	-0.310548	0.118867	-2.61257	0.00898644	0.0460322	3543.1	3574.8	3132.2	3812.6	3126.7	3057.4	3558	2871	3175.5	2762.2	2670.8	2628.4	2631	2661.1	2503.5	ENSMUSG00000038084
Tmem59	transmembrane protein 59	ENSMUSG00000028618	3941.1	-0.313251	0.112289	-2.78968	0.00527604	0.0312851	4427.6	4299.7	4880.2	4609.7	4233.1	4392.5	4213.7	3998	3280.1	3658.2	3727.9	3264.6	3326.1	3416.8	3388.4	ENSMUSG00000028618
Aggf1	angiogenic factor with G patch and FHA domains 1	ENSMUSG00000021681	910.632	-0.314118	0.120758	-2.60122	0.00928927	0.0472796	1072.5	996.1	825.1	1102.3	957.5	994.2	1010.3	947.3	859.3	802	826.8	828.1	840	812.1	786	ENSMUSG00000021681
Wrn	Werner syndrome RecQ like helicase	ENSMUSG00000031583	691.259	-0.31423	0.116078	-2.70706	0.0067882	0.0377495	681.3	698	616.7	877.4	764	754.3	738.3	745	748.8	658.3	697.1	569.9	622.8	578.5	618.5	ENSMUSG00000031583
Hdhd2	haloacid dehalogenase-like hydrolase domain containing 2	ENSMUSG00000025421	771.228	-0.314365	0.101481	-3.09778	0.00194979	0.0151375	1002.6	914.4	840.9	883.7	828.1	846.9	833	782.7	779	704	683.2	670.3	615.4	613	571.1	ENSMUSG00000025421
Aftph	aftiphilin	ENSMUSG00000049659	1730.43	-0.314566	0.109758	-2.86599	0.00415709	0.0263663	2137.5	1900.8	1793.9	2080	1820.4	1683.1	1628.4	1669.8	1748.8	1402.3	1563	1525.6	1678.3	1679	1645.6	ENSMUSG00000049659
Mpdz	multiple PDZ domain protein	ENSMUSG00000028402	920.792	-0.314725	0.116578	-2.6997	0.00694021	0.0382101	1006.9	1005.7	994.7	950.2	934.6	928.9	1112.3	885.2	980.2	795.5	737.7	728.7	906.6	1013.5	831	ENSMUSG00000028402
Serpina1e	serine (or cysteine) peptidase inhibitor, clade A, member 1E	ENSMUSG00000072849	2093.6	-0.315476	0.116507	-2.70779	0.00677319	0.0377139	2821	2809.4	2797.3	2062	2060.6	2330.5	2530.6	2098.7	2217.4	1701.3	1659	1825.7	1584.5	1606.1	1300	ENSMUSG00000072849
Phb2	prohibitin 2	ENSMUSG00000004264	2037.37	-0.315476	0.115811	-2.72407	0.00644824	0.0363665	2465.2	2326.8	2570.2	2333.4	2232.3	2255.6	2177.3	2077.1	1617.4	1849.1	1815.6	1816.9	1610	1771.5	1642.3	ENSMUSG00000004264
Acp5	acid phosphatase 5, tartrate resistant	ENSMUSG00000001348	1304.43	-0.317169	0.0981528	-3.23138	0.00123195	0.0108876	1345.5	1254.7	1493.5	1404.2	1524.8	1480	1369.8	1302.9	1300	1230	1157.7	1150.5	1116.4	1195.4	1241.1	ENSMUSG00000001348
Lgr4	leucine-rich repeat-containing G protein-coupled receptor 4	ENSMUSG00000050199	2901.11	-0.318095	0.106739	-2.98011	0.00288143	0.0200967	2804.8	2917.1	2655	2744.1	3162.6	3166.7	3101.4	3123.2	3277.8	2505.8	2414.4	2356.6	2711.6	3336	3239.7	ENSMUSG00000050199
Crk	v-crk avian sarcoma virus CT10 oncogene homolog	ENSMUSG00000017776	2625.41	-0.318297	0.122384	-2.60081	0.00930038	0.0473203	3146.6	2955.6	2537.1	3155.9	2645.3	2891.1	2471.1	2904	2397.6	2344	2467.3	2158.9	2400.6	2360.2	2546	ENSMUSG00000017776
B230219D22Rik	RIKEN cDNA B230219D22 gene	ENSMUSG00000045767	1483.66	-0.318788	0.100446	-3.17371	0.00150502	0.0126385	1585.1	1494.1	1461.9	1611.2	1610.6	1750.8	1493.6	1522.1	1546.5	1356.6	1444.8	1181.7	1426.5	1438.4	1331	ENSMUSG00000045767
Cldn12	claudin 12	ENSMUSG00000046798	2292.48	-0.321047	0.123695	-2.59547	0.00944625	0.0477748	2634	2673.9	2021.1	2670.2	2317	2249.7	2576.8	2321.7	2473.2	1932.4	2002.9	1857.8	2129.9	2252	2274.7	ENSMUSG00000046798
Flad1	flavin adenine dinucleotide synthetase 1	ENSMUSG00000042642	856.763	-0.321266	0.117035	-2.74503	0.00605045	0.0346425	1036	919.2	871.1	953.4	882.5	892	998.2	982.1	837.2	727.7	701.7	755	700.9	780.7	813.8	ENSMUSG00000042642
Mydgf	myeloid derived growth factor	ENSMUSG00000019579	1570.44	-0.32197	0.124097	-2.5945	0.00947292	0.0478807	2327.7	1771	1952.1	1669.3	1733.4	1733	1409.8	1625.5	1394.1	1475	1338.8	1293.8	1205.2	1367.8	1259.9	ENSMUSG00000019579
Atp6ap1	ATPase, H+ transporting, lysosomal accessory protein 1	ENSMUSG00000019087	1607.22	-0.32234	0.117672	-2.7393	0.00615701	0.0350282	2184.8	1948	1638.7	1891	1661.7	1717.6	1660	1579.5	1558.1	1377	1482.4	1355.1	1346.7	1291.8	1416	ENSMUSG00000019087
Ube2q2	ubiquitin-conjugating enzyme E2Q family member 2	ENSMUSG00000032307	805.495	-0.322715	0.106938	-3.01776	0.00254651	0.018405	893	869.2	888.3	844.7	928.1	846.9	870.7	793	830.2	645.2	751.6	697.5	780.7	764.2	679	ENSMUSG00000032307
Mfsd14b	major facilitator superfamily domain containing 14B	ENSMUSG00000038212	1271.54	-0.323622	0.11289	-2.8667	0.0041478	0.0263441	1557.2	1485.5	1382.8	1299.7	1440	1369.5	1164.5	1332	1287.2	1092.8	1224.4	963.5	1171.5	1158.5	1143.9	ENSMUSG00000038212
Klhl5	kelch-like 5	ENSMUSG00000054920	717.337	-0.323764	0.114569	-2.82594	0.00471423	0.0288112	710.3	751.9	700	841.5	841.2	787.5	795.4	697.1	804.6	735.1	598	641	642.5	623.2	590.7	ENSMUSG00000054920
Usp9x	ubiquitin specific peptidase 9, X chromosome	ENSMUSG00000031010	9879.7	-0.324611	0.0969357	-3.34873	0.000811828	0.00797456	8890.6	11107	9695.6	11348	11142.9	10464.6	11415.8	11173.8	10976.4	8821.6	9143.1	8350	8580.6	8812.7	8272.9	ENSMUSG00000031010
Cul5	cullin 5	ENSMUSG00000032030	1336.84	-0.328335	0.123772	-2.65274	0.00798406	0.0423322	1735.6	1647	1354.1	1449.6	1331.3	1447.9	1504.5	1336.8	1341.8	1099.3	1230.6	1036.6	1095	1246.3	1196.2	ENSMUSG00000032030
Cyld	CYLD lysine 63 deubiquitinase	ENSMUSG00000036712	1142.63	-0.32917	0.0937021	-3.51294	0.000443182	0.00502636	1192.9	1174.9	1102.5	1294.4	1197.6	1231.8	1295.7	1261.5	1156.9	1042.2	923.5	999.5	1099.1	1078.6	1088.3	ENSMUSG00000036712
Nr3c1	nuclear receptor subfamily 3, group C, member 1	ENSMUSG00000024431	4337.81	-0.329273	0.0970827	-3.39168	0.000694664	0.00713546	4448	4774.7	4174.4	5152.4	4723.2	4665.7	4938.6	4494.7	4552.2	4108.2	3503.7	3964.1	3882.3	3900.4	3784.7	ENSMUSG00000024431
Ilkap	integrin-linked kinase-associated serine/threonine phosphatase 2C	ENSMUSG00000026309	737.45	-0.330196	0.109555	-3.01397	0.00257851	0.0185597	814.6	774	792	885.8	780.3	849.3	778.4	688.6	644.2	662.4	653.3	685.8	718.2	700	634.9	ENSMUSG00000026309
Abhd16a	abhydrolase domain containing 16A	ENSMUSG00000007036	922.35	-0.330332	0.114749	-2.87874	0.00399266	0.0255501	1059.6	1000.9	1184.5	964	982.5	1058.3	994.5	943.5	909.3	889.4	717.8	782.3	811.2	776	761.5	ENSMUSG00000007036
Rdx	radixin	ENSMUSG00000032050	7365.88	-0.330666	0.12415	-2.66344	0.00773454	0.0412871	8396.2	7895.7	7413	9039.9	7836.9	7884.7	8103.2	7226.5	8769.5	7219.2	5809	6662.6	6634.2	6048.9	5548.8	ENSMUSG00000032050
Paip1	polyadenylate binding protein-interacting protein 1	ENSMUSG00000025451	1593.01	-0.331316	0.121506	-2.72674	0.00639626	0.0361781	1940.8	1707.6	1634.4	1971.2	1637.8	1672.4	1718.3	1740.3	1516.2	1427.7	1505.4	1263.6	1316.3	1431.3	1411.9	ENSMUSG00000025451
Hspd1	heat shock protein 1 (chaperonin)	ENSMUSG00000025980	11107.9	-0.332063	0.117789	-2.81913	0.00481547	0.0292363	15401.9	13771.2	11396.2	13413.2	12033	11537.2	11395.2	10623.4	10057.8	9674.3	10128	9577.5	9186.1	9393.6	9029.5	ENSMUSG00000025980
Hspa4	heat shock protein 4	ENSMUSG00000020361	4202.34	-0.333384	0.104331	-3.19545	0.00139611	0.0119563	5033.7	4930.5	4053.6	4770.2	4775.4	4409.1	4544	4347	4306.8	3660.6	3879.9	3534.4	3806.6	3590	3393.3	ENSMUSG00000020361
Eif5b	eukaryotic translation initiation factor 5B	ENSMUSG00000026083	1438.65	-0.333668	0.123321	-2.70568	0.00681642	0.0377592	1487.3	1801.8	1525.1	1662.9	1543.2	1411.1	1301.8	1446.8	1443	1244.7	1336.5	1081.4	1503.9	1429.7	1360.4	ENSMUSG00000026083
Zyg11b	zyg-ll family member B, cell cycle regulator	ENSMUSG00000034636	2375.72	-0.333716	0.0809407	-4.12297	3.74e-05	0.000752936	2510.4	2618.1	2320.1	2540.3	2574.6	2648.8	2565.9	2469.4	2548.8	2072.1	2002.9	2085.8	2120.1	2247.3	2311.5	ENSMUSG00000034636
Map2k1	mitogen-activated protein kinase kinase 1	ENSMUSG00000004936	1436.47	-0.333956	0.109707	-3.04408	0.00233393	0.0172526	1762.4	1523	1497.8	1704.1	1550.9	1480	1640.5	1455.3	1463.9	1225.9	1245.9	1286	1149.3	1241.6	1320.4	ENSMUSG00000004936
Etfa	electron transferring flavoprotein, alpha polypeptide	ENSMUSG00000032314	5393.35	-0.335436	0.103574	-3.2386	0.00120117	0.010688	7167.9	6273.6	7223.2	5896.8	5751.3	5974.7	5034.6	5294.3	5737	5110.3	4380.4	4475.5	4313.4	4372.3	3895	ENSMUSG00000032314
mt-Cytb	mitochondrially encoded cytochrome b	ENSMUSG00000064370	50936.6	-0.335472	0.081034	-4.13989	3.47e-05	0.000715947	53484.3	55697.4	52038.8	55618.6	59762.7	60044.9	47025.8	47568	49558.8	46460.2	45427.4	47142.1	47901.8	44575.6	51742.2	ENSMUSG00000064370
Ppp1cb	protein phosphatase 1 catalytic subunit beta	ENSMUSG00000014956	3963.36	-0.335775	0.108549	-3.09331	0.00197935	0.0153159	4624.2	4443.9	3816.4	4584.4	4349.3	4417.5	4233.1	4222.9	3685.9	3624.7	3776.2	3175.9	3457.8	3453.6	3584.5	ENSMUSG00000014956
Nudt21	nudix (nucleoside diphosphate linked moiety X)-type motif 21	ENSMUSG00000031754	627.571	-0.335974	0.125703	-2.67275	0.00752318	0.0404141	665.2	690.3	573.5	740.1	660.8	679.4	689.7	711.2	676.7	608.5	567.3	470.5	544.6	582.4	553.2	ENSMUSG00000031754
Fbxl3	F-box and leucine-rich repeat protein 3	ENSMUSG00000022124	1484.89	-0.336358	0.128119	-2.62536	0.00865579	0.0446778	1823.7	1712.4	1345.5	1880.4	1575.8	1622.5	1468.1	1518.3	1402.3	1417.9	1338.1	1266.5	1257.1	1370.2	1274.6	ENSMUSG00000022124
Mtrex	Mtr4 exosome RNA helicase	ENSMUSG00000016018	843.046	-0.336759	0.11856	-2.84041	0.00450558	0.0278466	1118.7	947.1	898.4	956.6	902	899.2	819.7	939.8	763.9	721.2	757.7	704.4	752.8	728.2	736.2	ENSMUSG00000016018
Grsf1	G-rich RNA sequence binding factor 1	ENSMUSG00000044221	2094.06	-0.337133	0.120052	-2.80824	0.00498136	0.0299943	2725.3	2320	1944.9	2340.8	2356.2	2281.8	2245.3	2042.3	2277.8	1910.4	1860.9	1752.6	1802.5	1789.5	1760.8	ENSMUSG00000044221
Rnf139	ring finger protein 139	ENSMUSG00000037075	1283.54	-0.337391	0.125767	-2.68267	0.00730365	0.039611	1805.4	1579.7	1290.8	1501.4	1299.8	1311.3	1323.6	1327.3	1319.7	1035.6	1085.5	1135	1082.7	1103.7	1051.6	ENSMUSG00000037075
Nufip2	nuclear fragile X mental retardation protein interacting protein 2	ENSMUSG00000037857	1958.65	-0.337767	0.12598	-2.68112	0.00733761	0.0397142	1986	2256.6	1808.3	2185.6	2355.1	2016.9	2105.6	2190.9	1806.9	1688.2	1866.2	1633.8	1733.4	1754.2	1992	ENSMUSG00000037857
Cope	coatomer protein complex, subunit epsilon	ENSMUSG00000055681	1714.72	-0.338775	0.130627	-2.59346	0.00950144	0.0479504	2341.7	1998	2228.1	1706.2	1959.5	2035.9	1724.3	1646.2	1350	1575.5	1494.7	1437	1283.4	1565.3	1375.1	ENSMUSG00000055681
Nln	neurolysin (metallopeptidase M3 family)	ENSMUSG00000021710	942.712	-0.339478	0.115282	-2.94477	0.00323191	0.0218459	1018.8	976.9	927.2	1136.1	1055.3	977.6	1175.5	1006.6	945.3	846.1	825.3	833.9	756.1	867.7	792.6	ENSMUSG00000021710
Mfsd14a	major facilitator superfamily domain containing 14A	ENSMUSG00000089911	825.364	-0.339775	0.113051	-3.00549	0.00265153	0.0189193	927.4	979.7	871.1	964	901	856.4	870.7	886.1	891.8	765.3	761.5	621.5	726.4	668.6	688.8	ENSMUSG00000089911
Coasy	Coenzyme A synthase	ENSMUSG00000001755	2079.69	-0.342414	0.111193	-3.07946	0.00207375	0.0157762	2257.8	2283.5	2366.1	2398.8	2186.6	2294.8	1973.3	2116.6	2180.2	1978.1	1695.8	1752.6	2012.3	2046.6	1652.1	ENSMUSG00000001755
Ube3a	ubiquitin protein ligase E3A	ENSMUSG00000025326	4051.21	-0.342518	0.104722	-3.27073	0.00107269	0.00985776	4387.8	4746.8	3842.3	4435.5	4659.1	4381.8	4374	4203.1	3951	3499.7	3795.4	3331.8	3965.4	3582.2	3612.3	ENSMUSG00000025326
Srsf10	serine/arginine-rich splicing factor 10	ENSMUSG00000028676	1222.55	-0.345449	0.131414	-2.62871	0.00857101	0.0443316	1394.9	1380.7	1121.2	1470.8	1403	1285.2	1335.8	1385.7	1066.2	1105.9	1146.1	1021	1118	1047.2	1056.5	ENSMUSG00000028676
Mthfd1	methylenetetrahydrofolate dehydrogenase (NADP+ dependent), methenyltetrahydrofolate cyclohydrolase, formyltetrahydrofolate synthase	ENSMUSG00000021048	6838.76	-0.345761	0.110626	-3.1255	0.00177505	0.0141988	8279.1	7711	7109.7	7984.1	7435.8	7503.4	7635.7	6926.5	7096.3	6603.3	5268.6	6167.7	5814.8	5854.5	5190.9	ENSMUSG00000021048
Aamp	angio-associated migratory protein	ENSMUSG00000006299	1768.92	-0.345805	0.127158	-2.71948	0.00653838	0.0367096	2669.4	1977.8	2258.2	1960.7	1724.7	1741.3	1759.6	1764.8	1595.3	1481.6	1460.1	1327.8	1703.8	1624.1	1484.6	ENSMUSG00000006299
B3gat3	beta-1,3-glucuronyltransferase 3 (glucuronosyltransferase I)	ENSMUSG00000071649	514.746	-0.346503	0.121116	-2.86092	0.00422418	0.0267004	570.6	534.6	541.9	583.9	510.8	523.8	520.9	493.9	624.4	414.9	434.5	423.8	529	497	517.2	ENSMUSG00000071649
Sap18	Sin3-associated polypeptide 18	ENSMUSG00000021963	844.389	-0.347937	0.115845	-3.00347	0.00266924	0.0190099	1230.5	998	1036.4	965	865.1	898	766.2	840.1	802.3	717.1	760.8	664.4	673	724.3	724.7	ENSMUSG00000021963
Plaa	phospholipase A2, activating protein	ENSMUSG00000028577	1820.07	-0.348379	0.122095	-2.85335	0.00432607	0.0271389	2295.5	2136.4	1850	2037.7	2133.4	1965.8	1901.6	2020.6	1803.4	1575.5	1834	1408.7	1464.4	1477.5	1396.4	ENSMUSG00000028577
Saraf	store-operated calcium entry-associated regulatory factor	ENSMUSG00000031532	2843.75	-0.348961	0.110681	-3.15286	0.00161678	0.0132905	3748.4	3370	2998.5	3315.3	2950.6	2917.3	3241	3052.6	2872	2455.1	2230.9	2526.1	2259.9	2410.3	2308.2	ENSMUSG00000031532
Wdr20	WD repeat domain 20	ENSMUSG00000037957	609.065	-0.349233	0.124463	-2.80593	0.00501715	0.0301786	739.4	683.6	613.8	684.2	686.9	595.1	613.2	670.7	558.1	543.9	519	480.3	562.7	569.9	615.3	ENSMUSG00000037957
Pwp2	PWP2 periodic tryptophan protein homolog (yeast)	ENSMUSG00000032834	436.21	-0.350171	0.126794	-2.76173	0.00574955	0.0333486	390.1	425	461.4	517.4	479.3	494.1	558.6	505.2	451.1	386.3	403.8	379	393.2	364.5	334.2	ENSMUSG00000032834
6030458C11Rik	RIKEN cDNA 6030458C11 gene	ENSMUSG00000022195	550.979	-0.350688	0.127561	-2.74918	0.00597451	0.0342792	660.9	595.2	590.8	667.3	531.4	550	602.3	543.7	559.3	415.7	490.5	465.7	544.6	506.4	540.9	ENSMUSG00000022195
Slc25a1	solute carrier family 25 (mitochondrial carrier, citrate transporter), member 1	ENSMUSG00000003528	3214.23	-0.351068	0.109554	-3.20451	0.00135292	0.0116637	3682.8	3480.5	3230	3732.3	3436.4	3476.7	3537.3	3440.2	3356.9	2976.2	2462.7	2909	2833.3	3085.2	2573.8	ENSMUSG00000003528
Babam1	BRISC and BRCA1 A complex member 1	ENSMUSG00000031820	778.23	-0.351265	0.114189	-3.07618	0.00209672	0.0159014	998.4	891.3	951.6	915.4	801	867.1	783.2	746.9	662.8	702.4	639.5	683.9	630.2	669.4	730.5	ENSMUSG00000031820
Rab2a	RAB2A, member RAS oncogene family	ENSMUSG00000047187	2707.81	-0.353199	0.134845	-2.61929	0.00881128	0.0453602	3905.3	3259.4	3037.3	3291	2719.2	2885.2	2807.5	2722.4	2299.9	2358.7	2518	2085.8	2123.4	2353.9	2250.2	ENSMUSG00000047187
Idh3g	isocitrate dehydrogenase 3 (NAD+), gamma	ENSMUSG00000002010	1202.2	-0.353342	0.11637	-3.03638	0.00239436	0.0176028	1706.5	1462.4	1516.5	1462.3	1177	1279.3	1208.3	1100.6	1043	1011.9	995.7	1060.9	967.5	1061.3	979.7	ENSMUSG00000002010
Tmbim4	transmembrane BAX inhibitor motif containing 4	ENSMUSG00000020225	1018.34	-0.353781	0.130474	-2.7115	0.00669795	0.03739	1558.2	1087.4	1384.3	1125.5	1112.9	1162.9	909.5	1017.8	886	870.6	905.1	885.6	784	807.4	777.9	ENSMUSG00000020225
Shoc2	Shoc2, leucine rich repeat scaffold protein	ENSMUSG00000024976	1223.94	-0.354453	0.131694	-2.69149	0.00711333	0.0388673	1547.5	1383.6	1096.8	1480.3	1319.4	1322	1306.6	1301	1239.5	1052	1171.5	999.5	1002.9	1040.2	1096.5	ENSMUSG00000024976
Dgat2	diacylglycerol O-acyltransferase 2	ENSMUSG00000030747	5986.41	-0.354502	0.135872	-2.60909	0.00907827	0.0463671	6469.4	7845.7	7701.9	6621.1	5987.1	6354.8	6307.2	6018.7	7799.7	4973.1	4508.6	5351.3	5083.4	4672.5	4101.7	ENSMUSG00000030747
Tspan14	tetraspanin 14	ENSMUSG00000037824	712.595	-0.354993	0.125587	-2.82667	0.00470349	0.0287556	750.1	847.1	665.5	737	791.2	827.9	766.2	761	689.5	561.1	617.2	664.4	628.5	663.9	718.2	ENSMUSG00000037824
Cul4b	cullin 4B	ENSMUSG00000031095	996.152	-0.357727	0.133987	-2.66987	0.00758809	0.0407128	1148.8	1071.1	1039.3	1193.1	983.5	1059.5	1129.3	1050.8	1194.1	962.1	846.8	715.1	914.8	852.8	781.1	ENSMUSG00000031095
Cnn3	calponin 3, acidic	ENSMUSG00000053931	2163.06	-0.358009	0.129935	-2.75529	0.00586407	0.0338114	3045.6	2179.7	2370.4	2573	2400.7	2520.5	2268.4	1973.6	2237.1	2041.8	1968.3	1836.4	1634.7	1777	1618.6	ENSMUSG00000053931
Lmbrd1	LMBR1 domain containing 1	ENSMUSG00000073725	1941.72	-0.358334	0.0931011	-3.84886	0.000118666	0.00190192	2325.5	2180.6	2176.3	2206.7	2083.4	2034.7	1981.8	1841.9	2148.8	1657.2	1731.1	1544.1	1746.6	1767.6	1699.5	ENSMUSG00000073725
Rnf2	ring finger protein 2	ENSMUSG00000026484	735.544	-0.359676	0.132954	-2.70527	0.00682487	0.0377592	1052.1	816.3	731.7	834.1	840.1	833.8	672.7	702.7	691.8	684.4	647.2	622.5	596.4	656.9	650.4	ENSMUSG00000026484
Fastkd2	FAST kinase domains 2	ENSMUSG00000025962	582.678	-0.359714	0.124611	-2.88669	0.00389322	0.0251062	785.6	708.6	674.2	583.9	632.5	687.7	574.4	619.9	560.4	538.2	493.6	450.1	438.5	506.4	486.2	ENSMUSG00000025962
Abhd14b	abhydrolase domain containing 14b	ENSMUSG00000042073	1044.48	-0.359742	0.135542	-2.65409	0.00795233	0.0422406	1322.9	1311.5	1387.1	1098.1	1150.9	1069	1007.9	934.1	1176.7	904.9	773.1	908.9	991.3	891.2	739.5	ENSMUSG00000042073
Cab39	calcium binding protein 39	ENSMUSG00000036707	2486.19	-0.360941	0.12759	-2.82891	0.00467073	0.0286052	3342.2	2850.8	2448	3003.8	2623.5	2710.6	2670.3	2450.6	2375.5	2066.4	2389	2036.1	2083	2061.5	2181.6	ENSMUSG00000036707
Gclm	glutamate-cysteine ligase, modifier subunit	ENSMUSG00000028124	5214.13	-0.36446	0.108707	-3.35268	0.000800346	0.00787943	5491.5	5591	5525.6	6198.7	5681.7	5759.7	5947.7	5189.9	5660.3	5023.8	4412.6	4265.1	4963.3	4485.2	4015.9	ENSMUSG00000028124
Mars	methionine-tRNA synthetase	ENSMUSG00000040354	2000.38	-0.365501	0.123873	-2.95062	0.00317141	0.0215608	2452.4	2186.4	1870.1	2504.4	2223.6	2255.6	2081.3	2156.1	1860.4	1983	1714.2	1723.4	1749.9	1651.6	1593.3	ENSMUSG00000040354
Tax1bp1	Tax1 (human T cell leukemia virus type I) binding protein 1	ENSMUSG00000004535	5415.39	-0.365725	0.131631	-2.77842	0.00546237	0.0320432	7408.6	6028.5	5069.9	6499.6	5837.2	5803.6	5864	5636.7	5277.7	4637.4	5010.6	4429.7	4473.8	4662.3	4591.2	ENSMUSG00000004535
Agpat5	1-acylglycerol-3-phosphate O-acyltransferase 5 (lysophosphatidic acid acyltransferase, epsilon)	ENSMUSG00000031467	335.052	-0.36603	0.133666	-2.7384	0.0061739	0.0351015	493.3	424	457.1	331.5	376	336.1	366.7	308.6	290.7	267.1	265.6	277.7	283.8	267.3	280.3	ENSMUSG00000031467
2019-03-05	membrane-associated ring finger (C3HC4) 5	ENSMUSG00000023307	1757.36	-0.366345	0.125224	-2.92553	0.00343872	0.0230016	2439.5	1796	2182.1	1995.5	1908.4	1791.2	1689.1	1920.9	1768.5	1430.9	1454.8	1533.4	1460.3	1385.8	1603.9	ENSMUSG00000023307
Capza2	capping protein (actin filament) muscle Z-line, alpha 2	ENSMUSG00000015733	2400.59	-0.36673	0.126932	-2.88918	0.00386254	0.0250003	3349.7	2494.1	2824.6	2685	2610.5	2633.4	2513.6	2472.2	2286	2270.5	2046.6	1830.5	1879.8	2139.1	1973.2	ENSMUSG00000015733
Acvr2a	activin receptor IIA	ENSMUSG00000052155	1035.67	-0.36698	0.127305	-2.88269	0.00394296	0.025306	1042.4	1241.3	976	1215.3	1096.6	1075	1171.8	1027.3	1038.3	828.2	928.1	870	1086.8	906.1	1032	ENSMUSG00000052155
Slc31a1	solute carrier family 31, member 1	ENSMUSG00000066150	3465.99	-0.367274	0.125557	-2.92517	0.00344272	0.0230136	4522.1	4144	3958.8	4170.5	3415.8	3259.3	3539.7	3978.3	3519.6	2897.8	2997	2512.5	2802.1	3208.3	3064	ENSMUSG00000066150
Ywhaq	tyrosine 3-monooxygenase/tryptophan 5-monooxygenase activation protein theta	ENSMUSG00000076432	1129.31	-0.367362	0.139365	-2.63598	0.00838944	0.0437135	1622.7	1238.4	1204.6	1413.7	1340	1190.2	1151.2	1121.3	1009.3	1081.4	1039.4	936.2	794.7	872.4	924.1	ENSMUSG00000076432
Gfm1	G elongation factor, mitochondrial 1	ENSMUSG00000027774	2602.64	-0.367451	0.140352	-2.61806	0.00884301	0.0454569	3449.6	3110.4	2515.5	3416.6	2746.3	2732	3083.2	2599.2	2605.7	2438	2225.5	2231.9	1896.3	2052.1	1937.3	ENSMUSG00000027774
Ubxn1	UBX domain protein 1	ENSMUSG00000071655	1856.54	-0.367739	0.121357	-3.03022	0.00244373	0.0178609	2814.5	2155.6	2322.9	2064.1	1926.9	2007.4	1901.6	1714	1584.8	1488.1	1629.8	1530.5	1495.6	1669.6	1542.6	ENSMUSG00000071655
Ddrgk1	DDRGK domain containing 1	ENSMUSG00000068290	1210.92	-0.36796	0.136026	-2.70506	0.00682913	0.0377592	1489.5	1498.9	1611.4	1450.7	1305.2	1260.3	1244.7	1094	915.1	1174.5	1021	915.8	1085.9	1094.2	1002.6	ENSMUSG00000068290
Aven	apoptosis, caspase activation inhibitor	ENSMUSG00000003604	408.924	-0.368098	0.13865	-2.65488	0.0079337	0.0421672	409.4	481.7	518.9	386.4	478.2	403.9	454.2	477.9	433.7	323.4	303.2	357.5	354.6	368.4	382.4	ENSMUSG00000003604
Sdf2	stromal cell derived factor 2	ENSMUSG00000002064	792.059	-0.368286	0.135698	-2.71402	0.00664723	0.037166	1181	917.2	945.8	838.3	865.1	873	773.5	922.8	694.2	644.4	664	687.8	637.6	642.8	593.2	ENSMUSG00000002064
Ghitm	growth hormone inducible transmembrane protein	ENSMUSG00000041028	7694.2	-0.369014	0.13539	-2.72556	0.00641919	0.0362493	11221.5	8494.7	8611.8	10037.7	7828.2	7991.6	7547	6978.2	6955.6	6772.4	6982	6267.1	6567.5	6852.4	6305.4	ENSMUSG00000041028
Pnpla7	patatin-like phospholipase domain containing 7	ENSMUSG00000036833	2343.37	-0.369251	0.113657	-3.24882	0.00115883	0.0104414	3201.4	2707.5	3235.7	2527.6	2406.2	2526.5	2347.3	2004.7	2515	2004.3	1910	1860.7	2065.8	1980.8	1857.2	ENSMUSG00000036833
Hecw2	HECT, C2 and WW domain containing E3 ubiquitin protein ligase 2	ENSMUSG00000042807	440.725	-0.369293	0.133124	-2.77406	0.00553622	0.0323789	494.3	517.3	644	498.3	545.6	525	380.1	430.8	354.6	409.2	420.7	383.8	332.4	332.3	342.4	ENSMUSG00000042807
Bach1	BTB and CNC homology 1, basic leucine zipper transcription factor 1	ENSMUSG00000025612	1044.93	-0.36939	0.134002	-2.75661	0.00584039	0.0337123	962.9	871.1	1065.2	1221.6	1309.6	1259.1	988.5	1099.7	1027.9	936	945	1054.1	938.7	840.3	1154.5	ENSMUSG00000025612
Ppp4r3a	protein phosphatase 4 regulatory subunit 3A	ENSMUSG00000041846	3361.53	-0.369393	0.0956345	-3.86255	0.000112211	0.00181337	3560.3	3460.4	2998.5	3541.2	3686.4	3773.7	3617.5	3535.2	3201.1	2858.6	2772.1	2885.6	3377.1	3463	3692.4	ENSMUSG00000041846
Mrrf	mitochondrial ribosome recycling factor	ENSMUSG00000026887	657.812	-0.370349	0.13884	-2.66745	0.00764301	0.0409352	1040.3	809.6	784.9	732.7	689	693.7	692.2	694.2	566.3	565.2	541.2	530	468.9	516.6	542.5	ENSMUSG00000026887
Ubr3	ubiquitin protein ligase E3 component n-recognin 3	ENSMUSG00000044308	4783.69	-0.37079	0.107044	-3.46391	0.000532383	0.00580162	4495.3	5497.7	5266.8	5527.2	5226.4	5219.2	4846.4	4795.7	5508	4461.8	3989.6	3900.7	4501.7	4264.9	4253.7	ENSMUSG00000044308
Strn3	striatin, calmodulin binding protein 3	ENSMUSG00000020954	1403.01	-0.370943	0.111358	-3.3311	0.000865034	0.00837984	1581.9	1660.5	1371.3	1516.2	1628	1544.2	1531.3	1414.8	1258.1	1163.9	1223.7	1238.2	1220.9	1347.4	1344.9	ENSMUSG00000020954
Zfp654	zinc finger protein 654	ENSMUSG00000047141	749.506	-0.371026	0.143754	-2.58098	0.00985191	0.0493412	568.5	865.3	723	862.6	873.8	804.1	859.7	819.4	808.1	618.3	707.8	638.1	704.2	661.6	728	ENSMUSG00000047141
Set	SET nuclear oncogene	ENSMUSG00000054766	2801.1	-0.372817	0.135822	-2.7449	0.00605292	0.0346425	3564.6	3302.7	2611.9	3471.5	3101.7	2916.1	3102.6	2917.1	2575.5	2600.5	2459.6	2268	2238.5	2541.2	2345	ENSMUSG00000054766
Apeh	acylpeptide hydrolase	ENSMUSG00000032590	1496.47	-0.37318	0.130479	-2.86008	0.00423529	0.026732	2107.4	1706.6	1608.5	1676.6	1562.8	1610.7	1670.9	1476	1276.7	1306.8	1238.3	1199.3	1298.2	1316.9	1391.5	ENSMUSG00000032590
Atl2	atlastin GTPase 2	ENSMUSG00000059811	3299.77	-0.373412	0.122477	-3.04883	0.00229734	0.0170829	4072.9	4182.4	3241.5	3596.1	3833.1	3687	3301.7	3702.6	3305.7	2665.8	2831.2	3085.3	2533.9	2524.8	2932.5	ENSMUSG00000059811
Mrps35	mitochondrial ribosomal protein S35	ENSMUSG00000040112	544.924	-0.373592	0.139556	-2.67701	0.00742826	0.0400522	660.9	605.7	725.9	617.7	577.1	604.6	539.2	543.7	576.7	550.5	416.8	420.9	482.9	446.8	404.5	ENSMUSG00000040112
Gatad1	GATA zinc finger domain containing 1	ENSMUSG00000007415	1274.88	-0.374804	0.106078	-3.53328	0.00041044	0.00475816	1727	1391.3	1536.6	1414.8	1359.6	1390.9	1304.2	1303.8	1244.1	1097.7	1079.4	1034.6	1146	1102.1	991.1	ENSMUSG00000007415
Sacm1l	SAC1 suppressor of actin mutations 1-like (yeast)	ENSMUSG00000025240	2928.21	-0.375602	0.125213	-2.99971	0.00270238	0.0191992	3846.2	3420.9	2793	3445.1	3273.4	3205.9	3373.4	3086.5	2939.4	2696.9	2648.5	2303	2259.1	2357	2274.7	ENSMUSG00000025240
Blmh	bleomycin hydrolase	ENSMUSG00000020840	1337.02	-0.375663	0.138348	-2.71535	0.00662051	0.0370639	1731.3	1311.5	1403	1692.5	1327	1420.6	1567.7	1360.3	1277.9	1185.1	1146.9	1090.1	1164.1	1220.4	1157	ENSMUSG00000020840
Mrps7	mitchondrial ribosomal protein S7	ENSMUSG00000046756	1282.7	-0.376528	0.142078	-2.65015	0.00804567	0.0425559	2005.3	1424.9	1678.9	1473.9	1346.5	1375.5	1360	1348	1074.4	1161.4	1049.4	1021	931.3	994.7	995.2	ENSMUSG00000046756
Gcgr	glucagon receptor	ENSMUSG00000025127	4624.09	-0.376949	0.135793	-2.77592	0.00550462	0.0322479	6051.4	5230.4	4658.8	5813.4	4554.7	4721.5	5170.6	4837.1	4261.5	3748	3634.2	4239.8	4069.8	4257.8	4112.3	ENSMUSG00000025127
Eif4b	eukaryotic translation initiation factor 4B	ENSMUSG00000058655	5060.05	-0.377236	0.129259	-2.91844	0.00351783	0.0233731	6706.9	5341	4714.9	5194.6	5687.2	5766.8	5923.5	5331	5790.5	4269.9	4034.2	4514.5	4454	4175.5	3996.3	ENSMUSG00000058655
Nr2c2ap	nuclear receptor 2C2-associated protein	ENSMUSG00000071078	214.2	-0.377636	0.144734	-2.60917	0.00907618	0.0463671	259	256.7	268.8	254.5	240.2	232.8	217.4	272.8	230.2	188.7	192.7	178.3	152.2	134.8	134	ENSMUSG00000071078
2019-03-08	membrane-associated ring finger (C3HC4) 8	ENSMUSG00000025702	3391.71	-0.377868	0.144767	-2.61018	0.00904934	0.0462733	4321.2	4003.6	3071.8	4243.3	3434.3	3353.2	3765.6	3717.7	3935.9	2628.3	3055.4	2805.7	3110.6	2803	2626.1	ENSMUSG00000025702
BC003965	cDNA sequence BC003965	ENSMUSG00000067722	665.556	-0.378008	0.14024	-2.69543	0.00702974	0.0385668	913.5	661.5	869.7	764.4	668.4	738.8	678.8	659.4	595.3	539.9	571.9	559.2	596.4	632.6	533.6	ENSMUSG00000067722
Hdhd5	haloacid dehalogenase like hydrolase domain containing 5	ENSMUSG00000058979	668.897	-0.378065	0.115014	-3.28713	0.00101214	0.00940981	876.9	824	840.9	781.3	727.1	633.1	649.7	709.3	627.9	542.3	571.2	534.8	588.2	596.5	530.3	ENSMUSG00000058979
Usp39	ubiquitin specific peptidase 39	ENSMUSG00000056305	643.621	-0.378155	0.122938	-3.07598	0.00209815	0.0159053	860.8	742.3	800.7	764.4	728.2	627.2	701.9	703.7	612.8	579.1	519	533.9	524.9	486	469.8	ENSMUSG00000056305
Gm20319	predicted gene, 20319	ENSMUSG00000092545	1320.07	-0.378645	0.135515	-2.79412	0.00520413	0.0309529	1904.3	1660.5	1710.6	1539.4	1367.2	1287.6	1332.1	1142	1269.7	1225.1	1068.6	931.3	1164.1	1198.5	1000.1	ENSMUSG00000092545
Atp5d	ATP synthase, H+ transporting, mitochondrial F1 complex, delta subunit	ENSMUSG00000003072	2129.73	-0.378666	0.13323	-2.8422	0.00448029	0.0277294	2535.1	2346	3205.5	2263.7	2390.9	2515.8	2081.3	2126.9	1862.7	2028	1709.6	1777	1720.2	1801.3	1581.9	ENSMUSG00000003072
E2f6	E2F transcription factor 6	ENSMUSG00000057469	381.118	-0.378808	0.141504	-2.677	0.00742841	0.0400522	399.8	462.5	357.9	462.4	439.1	415.7	348.5	345.2	391.8	375.7	317.8	319.5	326.6	387.2	366.9	ENSMUSG00000057469
Erlin1	ER lipid raft associated 1	ENSMUSG00000025198	1708.88	-0.379508	0.106963	-3.54802	0.000388136	0.00453917	1736.6	1598	1574	2126.4	1899.7	2016.9	1612.6	1765.7	2001.1	1490.5	1487.8	1668.8	1563.1	1559.1	1532.8	ENSMUSG00000025198
Oaz1	ornithine decarboxylase antizyme 1	ENSMUSG00000035242	3713.36	-0.380358	0.108821	-3.49526	0.000473606	0.00528593	5208.8	4068	5305.7	3897	3999.4	3974.4	3644.2	3397.8	3469.6	3197.5	2956.3	2965.5	3141	3225.5	3249.5	ENSMUSG00000035242
Rab32	RAB32, member RAS oncogene family	ENSMUSG00000019832	669.487	-0.38115	0.128139	-2.9745	0.00293464	0.0203786	798.5	662.5	702.9	735.9	749.9	740	647.2	766.7	625.6	572.5	570.4	566	554.5	675.7	674.1	ENSMUSG00000019832
Ube2k	ubiquitin-conjugating enzyme E2K	ENSMUSG00000029203	1274.71	-0.382959	0.108975	-3.51418	0.000441114	0.00500938	1268.1	1459.5	1280.8	1477.1	1463.9	1311.3	1361.3	1431.8	1339.5	1185.9	1097.8	976.2	1170.7	1117	1179.9	ENSMUSG00000029203
Coq9	coenzyme Q9	ENSMUSG00000031782	1919.85	-0.383062	0.109418	-3.5009	0.000463687	0.00520838	2698.4	2289.3	2301.4	2252.1	1975.8	2108.4	2112.9	1874.8	1909.2	1713.5	1536.1	1609.4	1433.9	1575.5	1407	ENSMUSG00000031782
Camk2n1	calcium/calmodulin-dependent protein kinase II inhibitor 1	ENSMUSG00000046447	1162.11	-0.383915	0.118596	-3.23716	0.00120726	0.0107234	1171.4	1052.8	948.7	1366.2	1242.2	1307.8	1136.6	1434.6	1193	1006.2	1008	986.9	1183.8	1152.2	1241.1	ENSMUSG00000046447
Selenbp1	selenium binding protein 1	ENSMUSG00000068874	4676.11	-0.383988	0.138028	-2.78197	0.00540308	0.0318232	7028.2	5456.4	7164.3	5151.4	4985.1	4794	5063.7	4173.9	4502.2	4197.2	3217.3	4028.4	3371.4	3582.2	3426	ENSMUSG00000068874
Armc1	armadillo repeat containing 1	ENSMUSG00000027599	1242.37	-0.384752	0.124717	-3.085	0.00203549	0.0155989	1673.2	1311.5	1378.5	1468.6	1365	1339.8	1321.2	1300.1	1267.4	1168.8	1109.3	916.7	1008.6	1021.3	985.4	ENSMUSG00000027599
Rnf130	ring finger protein 130	ENSMUSG00000020376	1697.91	-0.384971	0.127935	-3.00912	0.00262004	0.0187586	2298.7	1750.9	2077.1	1891	1963.8	1989.6	1715.8	1667.9	1491.8	1593.5	1600.6	1279.1	1378.8	1382.7	1387.4	ENSMUSG00000020376
Fxr2	fragile X mental retardation, autosomal homolog 2	ENSMUSG00000018765	645.747	-0.384983	0.126329	-3.04746	0.00230788	0.0171322	667.4	721.1	667	765.5	792.3	700.8	658.2	629.3	520.9	582.3	588	559.2	615.4	544.8	674.1	ENSMUSG00000018765
Stoml2	stomatin (Epb7.2)-like 2	ENSMUSG00000028455	1358.73	-0.385566	0.124789	-3.08975	0.00200323	0.0154191	2089.1	1573	1727.8	1655.5	1472.6	1508.5	1330.9	1222.9	1155.8	1258.6	1169.9	1120.3	1017.7	1090.3	987.8	ENSMUSG00000028455
Tpd52l2	tumor protein D52-like 2	ENSMUSG00000000827	835.872	-0.385626	0.127365	-3.02773	0.00246395	0.0179862	1176.7	899	958.8	993.5	868.3	926.5	882.8	871.1	757	735.9	720.9	677.1	663.1	721.9	685.5	ENSMUSG00000000827
Gmcl1	germ cell-less, spermatogenesis associated 1	ENSMUSG00000001157	487.032	-0.385984	0.124732	-3.09451	0.00197139	0.0152813	446	508.6	424	525.8	549.9	545.2	564.7	561.6	557	438.6	443	356.6	479.6	432.7	472.3	ENSMUSG00000001157
Dmgdh	dimethylglycine dehydrogenase precursor	ENSMUSG00000042102	11887.9	-0.386054	0.11824	-3.26499	0.00109467	0.0100072	13218.2	13543.4	13044.9	14171.2	12647	12662	15268.9	12130.5	13592.6	10412.6	9721.9	10077.2	9479	10297.3	8051.5	ENSMUSG00000042102
Matr3	matrin 3	ENSMUSG00000037236	2146.1	-0.38629	0.124886	-3.09314	0.00198052	0.0153183	2860.7	2312.4	2121.7	2422.1	2368.1	2391.1	2380.1	2295.3	2115	1899.7	1970.6	1622.1	1838.7	1819.3	1774.7	ENSMUSG00000037236
Rab18	RAB18, member RAS oncogene family	ENSMUSG00000073639	2141.01	-0.387107	0.108844	-3.55654	0.00037577	0.00441902	2319.1	2324.9	2242.4	2390.4	2370.3	2426.7	2120.2	2588.8	2151.1	1893.2	1960.7	1639.6	1823.1	1871	1993.7	ENSMUSG00000073639
Tapt1	transmembrane anterior posterior transformation 1	ENSMUSG00000046985	2193.18	-0.387132	0.133812	-2.8931	0.00381461	0.0248183	3061.7	2571	2229.5	2463.2	2034.5	2204.6	2155.4	2245.5	2038.3	1606.5	1872.4	1645.4	2111.8	2263	2394.9	ENSMUSG00000046985
Ppp3r1	protein phosphatase 3, regulatory subunit B, alpha isoform (calcineurin B, type I)	ENSMUSG00000033953	664.956	-0.387456	0.135399	-2.86158	0.00421532	0.0266732	576	638.4	756.1	805.6	757.5	749.5	720.1	652.9	744.2	548.8	661	557.2	659	557.3	590.7	ENSMUSG00000033953
Ankrd46	ankyrin repeat domain 46	ENSMUSG00000048307	1305.8	-0.388355	0.127963	-3.03489	0.00240623	0.017653	1261.6	1457.6	1184.5	1362	1495.4	1520.4	1657.5	1387.5	1512.7	1216.9	1102.4	1023.9	1125.4	1248.7	1030.3	ENSMUSG00000048307
Slc35a1	solute carrier family 35 (CMP-sialic acid transporter), member 1	ENSMUSG00000028293	1004.81	-0.389183	0.128116	-3.03773	0.00238364	0.0175343	1485.2	1257.6	1155.7	1235.3	1023.8	1060.7	1005.5	964.2	983.7	878.8	891.3	763.8	762.6	845	759.1	ENSMUSG00000028293
[truncated: 1,631 more rows]
